# Supplementary material for: De novo assembly of the freshwater prawn Macrobrachium carcinus brain transcriptome for identification of potential targets for antibody development
Source: PLoS One. 2021 Apr 9;16(4):e0249801. doi: 10.1371/journal.pone.0249801 (PMC8049718; doi:10.1371/journal.pone.0249801)
Supplement: S1 File — (XLSX) [file pone.0249801.s001.xlsx]

## Sheet: Mcarcinus.partitioned.renamed.f
sequence name	unique ID	Transcript family	ortholog	homology score	homolog	family orthology	family homology	additional information	sequence
Mcarcinus.id1.tr357190	id1	tr357190		23	Tigger transposable element-derived protein 1 OS=Homo sapiens GN=TIGD1 PE=1 SV=1			1_of_1_in_tr357190 len=208 id=1 tr=357190	CTCCACATTTGGATGCATCATTGTCCAACACCAGCATAACCTTGAAAGTCAGACCCTTCAAAGCCCAATACCTTTCGGCAGCCGGCACAAAGTGGTCATTAAACCACGCTTCAAAAATATTAAGTGTTACCCATACCTTCTTATTTGACCTCCAAATGACAGCCCTTGAAAACCCCCTTGAATACCCTTGGATTCTCAGCCAAATATA
Mcarcinus.id2.tr140138	id2	tr140138			no			1_of_1_in_tr140138 len=568 id=2 tr=140138	GGGACCAGTCATCACAGCAGGCCATGTTTCACCGGTTGGGAAGGATCTTGGTCATTCATTCTCATCCTCTTCATTACCTTCTTCCCTCATGTTTGTGGCACACATTACAAGATTGGCTGTTTGGGTATCTTGTCCTCATGAGGTGCTTGTCAAGTGCTGTGGCTTGCACTTTCATTTTACTTTGAAAGTACAACCCATGGCTTTACTCTGCAGCTACCAGTCTACCATAGTTGAGTACAAACTTTGCTTTATGGGTTCTATTTGGCTACTCTTGTTGTTTTTGTTCTTTTCATATTATCTCGTGCATGTCTTTATCCTTCTTCCTAAATTACGATTCAGGCAGCATATGGTTATCGGATTTTAAACCAAGATACAATGTTTTTACTTCATGAAATATAT…
Mcarcinus.id3.tr351555	id3	tr351555			no			1_of_1_in_tr351555 len=235 id=3 tr=351555	GATGTGGCACATGTGCATGGGTAGTATGTAGTTGGCTGACAATTGATGTTGCCAATATCATTAGCTTATTGTGATAAATATTAAACTATTTCTTCAGTAACATATTTGAATGTATATATATGCAAAGAATTCTCGCCCCTTCTTATATTAATCATAAACATGCCAATTTGTATCGATAACATGCCAACAAAAATGAGCTTGTGTCAGACAGTCTACTCAGATCAAACACAAACAA
Mcarcinus.id4.tr269896	id4	tr269896			no			1_of_1_in_tr269896 len=346 id=4 tr=269896	AAAAAAAAAAAAAGTAAATTTAACTGAAATGGAATGAATGTATGCTTACAAGACCAATAAAATAAAATATCTGGCACATCAGCAGCATAGGCCTAGCTTCATGTTTGAGCAGTAAACAATAGCAAAAGCTATTTTTCAGTTTGTGGATGTAGATATTACTTTGGTATTCTAATTAAAGTTATTTTATATGCAAGGAATAAAATTGTACATAGAATAAAAATTGAATAAGAAAATCTTGTGATCTGGACAGCTTGTGAGGATAGGTCTCAGCGTAGTCTGGACTGTACTAATGAGATAAATCCTAATTATTGAAAATTCATCATTCGTTTGTGTTTGATCTGAGTAG
Mcarcinus.id5.tr746314	id5	tr746314			no			1_of_1_in_tr746314 len=328 id=5 tr=746314	TGCAGTGGTCGGGGCTGCCTTTGCATTGCGGGGGCAGTTCGGTCCTGGAGCCTCCTGATTGTGTTGTGGGTGTGGAGGGTGCTTCTGTTTAGCAACCGGAAGGGGAGACTGAGTGGGTGCCCTTTTTGTTGTGTGGTGTGGGATTTCGGGTTGGCGGGGTGGGGGGGCTGGTCGGCGTGAGGGGGGTTGGGGCGAAGTAGCGGGAACAAAGTGTTGATCTTGGTTGCTTTATGTGAGGGTGCAAAGGCGTCTGGTTTCTATGTAGGTGGTAGCATTGCAGGGGATGCTGGTACTTTGGATTTCTGGGAGCGTTGGCCGGTGGGGAGGA
Mcarcinus.id6.tr65823	id6	tr65823			MULTISPECIES: primosomal protein N' [Clostridiales] Sequence ID: WP_013381602.1			1_of_1_in_tr65823 len=396 id=6 tr=65823	GTGTACTTATGTATGCTGTTCTTTGGGAGCCTTACATTACCAGTTAAGCCCCTTTCCAAGCACATTTTGACAAGATCTTCAACATTCATTTACTCAAGGTACTCCATGTCTGACATCTACTTTTCATTTAGATAACCTGACAAACACTCTTTCATCTTCGTTTAACCCAACTAGGCACAGATTCAAACTTTTCACTCTCATTCATTTCCAGCCCCAACCCAAACACACCGCTATCACAACTTTTGTCTTGCCATGAGAAAACTTACCAATACAACTCATGAACTAACGTATTTGCACTCTTTCACCTGTCCCCAGAGCCTCACAATACCACAAGCCTTTGTAATAAGGCAGTTCACCTGGGTTTTGGTACTATGGTTGTGGAGTTGCCTTTTAGCG
Mcarcinus.id7.tr595974	id7	tr595974			no			1_of_1_in_tr595974 len=477 id=7 tr=595974	TGTCACTCATTTTTTTTCCTTTCCTTCTTTCCCTGTTACATAGTTAATTTTTTGTGTCTCCCAGCCTTTATCACTGTTACTTTTTTCACTTTCCTTCTTTCTCTCCTTCTGTTACAGAGTCCATTTTTTGTCTCCCAGCCTCTGCCACTGTTACTTAATTCCCTTTCCTTCTTTCCCTGTTTCATAGTTAATTTTTTTCTCCCAGCCTCTGTCACTATTACTTTTTCTCCCTTTCCTTCTGTTACAGAGTTTATTTTTTGTCTCCCGTCTCTGTCACTGCTACTTATTTCCCTTTCCTTCTTTCCTTGTTACATAGTTAATTCTTTGTCTTCCAGCCTCTGTCACTGTTACTTTTTCTCCCTTTCCTTCTGTTACAGAGTTTATTTTTTGTCTCCCGTC…
Mcarcinus.id8.tr141792	id8	tr141792			PREDICTED: lysine-specific demethylase 7A-like [Acropora digitifera] Sequence ID: XP_015761842.1			1_of_1_in_tr141792 len=217 id=8 tr=141792	TCTCTCCCTCTCCCTCTGTCTCTCACGCACTGGGAGAGGGACCACAGAGATGATGCTCCTCACGCAACTGCCTTAAAACAGTGAGTTTGTTTGTTTTCTTTGTTTTACTCCCATGGCGATTTTCATGTAGACTCATCAATTGCAATCTTGAAGGCAAAGCTGGCTCCTCGAGGAGTTTATGTGTCCATAGCTTTTTTTCTCATTTTACCAAGTCAAA
Mcarcinus.id9.tr774417	id9	tr774417			no			1_of_1_in_tr774417 len=285 id=9 tr=774417	GCAGAAACTACTGATCATTGTGTCAGAGAAGCACACGAGACTGGGAGCCGAGACAAAGATGCTGGTATCCCCAGCAAAGTGGGCGAACTGTATTAATTTTACAAATTAAGTCTTTTACCTTATTGAATACATTTTTGTGTGCAGTGTTTTTATGTATTCAGTGTGTAGGCTCTATTTCTGCATGCAAGATGTATTCTTGACCATAACAATAACCTGCCATAGAGCGATTCATTAGAATTCTAGCTATAAGTAACAATGTTTTTTATTTCACTAAATATTAAGAGT
Mcarcinus.id10.tr260663	id10	tr260663			no			1_of_1_in_tr260663 len=717 id=10 tr=260663	CGACTTAGAGAGGTTTTACTGTACAGTAAAGTGACTGACAACTGTAATAGATCTAATAGGGCTACCTAGTCTGTTACCACAACATTAGTCTAACCTTTCAGTTTACTTAATGTATCCTAAGTGAACAAACATCGAGTCAGTTAGTAAGAACAATAAGACACTGTAATACGAAATAAGTACAATAAGCACATATTTTACCGGAAATGCATCCTTAAAAATTGCTCTGTAGCAAGCAAAATGTCTCACTCAAGACCGTCATTCGGACACCCTTTATAAAAAAAGGTTTCTGTGCTGGGAATTTCTCTTAATTTCAGCCCTAGTAACACCCTTTCATCCACCTAAGTTAAGTCTTCAAAATCTTTTTACCATACTTTTTTTTTCACTTTAAAATCTCTTAAA…
Mcarcinus.id11.tr43057	id11	tr43057			no			1_of_1_in_tr43057 len=265 id=11 tr=43057	AAAAAAAAAAAAAAAAAATCATCTATAAATCCTTCACTTCAAAACAATTACTCACTTGAATCATTTTGGGTAAACTAATCAAGAATCTACCAACCAAATTGCAAAACATTCTCATGACTGACAATATACCGAAAATTCATCCCCGGCAAAATTAAACCAATCGACCTACAACTCGTTCTATCGCAATTCCTCAGAATCTTGAGGATTAATCAAAATCCTAAAAAACCACGGTGCCTTCCGCAGATGACCCTCCACGCGTGGAACG
Mcarcinus.id12.tr396843	id12	tr396843			hypothetical protein AUJ96_04315 [Armatimonadetes bacterium CG2_30_66_41]Sequence ID: OIP10152.1			1_of_1_in_tr396843 len=213 id=12 tr=396843	AGGAGAGATCTCCCTTACCTGTTTCTCCCATATTCTATTCCCCACTGTTGTTGAAAGCAAGGCCAAATGCTTAAACAAGCCACAGTAGTATTTGCCAAGACTCCAGCACCCATTCATTATTGAAGGTTATCATTATCTGCTGTTTATTGCAGTGGAGAAGGTTCTAGAGGGACATCAGTAATTCATTTGTTTGTATTTGAGAAAGGGAATTTA
Mcarcinus.id13.tr694542	id13	tr694542			no			1_of_1_in_tr694542 len=222 id=13 tr=694542	AGAAAGTTGAGAGCTTGGCAGTAATGAGGGCAAGAGAAGCTTTTACTGACCCCCAAAAAAAGGAGCTGTAAGAAAAAAAAATTAAAAAGTAGCAACAGTTTCTATAGCTTGGAAAAATATTGCCTGAGTACAATGTCATAAGAGCACTTCACTTGTAAATAAAGCAAAATATCTATGAGCATATATAAGGCCTATACATCTCTGCATAGTGGAGGCATGGGT
Mcarcinus.id14.tr55145	id14	tr55145			hypothetical protein RSAG8_00281, partial [Rhizoctonia solani AG-8 WAC10335] Sequence ID: KDN51733.1			1_of_1_in_tr55145 len=219 id=14 tr=55145	GGAACAAGTGAATGAAGAGGCAGGGATGTGGCAGAGAACAAGCCTGAACTGGGAGAAAATCTTTATGCTTCCTAGATATCCTCTTGACATATTGACTTTAGAAGGAGAATGGAAAAGAAGACATGGTTCCTCAGCATCAGAAGTCATCCACATGCCAGTCAAAGAGGGCTTTGGTGAACAGCAAAATGTTGGAATGAAGGACTGATATAGATAATCCCA
Mcarcinus.id15.tr407199	id15	tr407199			no			1_of_1_in_tr407199 len=354 id=15 tr=407199	GGCACTACCACCCTACGGGGGCAACAACCTCATAAGAAAACACAAGGAAACTGCAGCCGTCAACATTCTAGGCCATTTTATAGAGTGACGTAACGCAAGAAACAAAAGCTATACAAGATTCGGCAAATACGGAAAATAAAGGTAAAACGACCAAAGTGCCGAGCGATAACTGCACAGCCTATACCACTCTACGAACGAGCGATGCAAAAGCAAAGCCTACGACACACCTGTAAGTAATATCTGGGTATATTCGGCATTGGGGTACAGGCCTAGTAGCCCCCTAGAATTACAGTGGGGTACAGCATCGTAACCTGGGGAATACCCCTCAGCCCTATACATTAACATAGATAAAGA
Mcarcinus.id16.tr629805	id16	tr629805			no			1_of_1_in_tr629805 len=207 id=16 tr=629805	GACAGAAATCTCAGCTGTCAGTAGACTTTTTATGTACATACGCAATCAGCGTTGTCTAGACATCTCACCCAGTCAGGCTCCTAGCAAGCCAAACATCGCTCAGTTATTTATAAATTGAACTGACACACCACTATTTTTTACGACTGAAATCACTCTGATGTACTTGTATTTTGGGAATCATTAGCAACTTTTGTTTTGGGATCAATT
Mcarcinus.id17.tr385350	id17	tr385350			no			1_of_1_in_tr385350 len=373 id=17 tr=385350	AATAGTGTTGTGGCTTGGATTCTGAAATCATACAACTTGGAATCAATCTACCAGAATGAAATGCACCTTCAATGTAGATAAGGATCGATTACATCCAAGCAAAAGAAAACGAGCTGAGTTTTAATCCAAGAATTAAACTGAGTTCTCCTAAATAAATCTACATAAAGAGACTGAAAGAGACCACAAAAAGTCAAAGGCACTGCCAACTTAATACCCTTATCTTACCAATGCCTGAAGGTACAAGTAAAAGCACATGGGAGAACTAAAACCAATTTTCATGTAAGGAAATATTAAAGGAACCAAGCAGAGAATACTCTGGCTTGGTGGATTATGTTACATGGCCTTTTCAAAGGAGAACATTTTTTCCACTTTT
Mcarcinus.id18.tr736637	id18	tr736637			transcriptional regulator [Brevundimonas sp. Leaf363]Sequence ID: WP_056104772.1			1_of_1_in_tr736637 len=321 id=18 tr=736637	GAACTGGAGCTCATAATATCAAAAGAGAATCGTCTGACCCATCCTAAGGTTCAGATCCTGAAAAAGGAGCTGAGGATGGCCCGGAAAAAGGAACGTCCGTCGGACTCCGATTTCAAGGTGCTAATAGTTTGCAAGCGAGAAAGCGAGTCTGTGTGCCAGCAACTTCAGAAGACCCTGGGCGCATCCAAGGTCGGCTTATTGCCTTCAGTGCCGGAGTATCAGGAGGTTCTGCAACTTATCGATCAGCATTGCGTCTTGGTGTGGAGCGAAGGCACTGGCGTCGACCACATCCCGTGCTCCCAGTTCAGTCTGGTGGTGGAG
Mcarcinus.id19.tr404590	id19	tr404590			no			1_of_1_in_tr404590 len=376 id=19 tr=404590	TCAGTCTGGTGGTGGAGTGGGAGGCTTCGGAATTCCACAACACCAGGTCCTGTGTCGACTGCTGCCTTCGTCAGAATATACAAGTCGTTGCTCTTTACACAGTGGTAGAAAGTTCTTCTGCTTATGCAGAGAATTCTCGACCGGAATCCAGTGTGGCGCAGTCTAAAGATCAGTCTACTGAATGGAAACCGAAGACGGGCGAAGGTACAGAAGAAACAGCCAATAGGGAAAGACATAAAACGTTCACCTTCGTTGCTTCCGAAGTAGTAACGGATAATGCTGAACTCCACTACCTTCTCTCCTCCGTTTGCAGTATCAATTTAGTGGAGAGGCGTCTTAGAGACCTTGTCGACGGAGAACATTCTGAACGGGGCTG
Mcarcinus.id20.tr238590	id20	tr238590			no			1_of_1_in_tr238590 len=412 id=20 tr=238590	TTTACATCAGCTTTTCACTTTATGGGTTAGATGTAAAATTATTTTCTCTACTCGCTTTGCCTTTGTGCACTTTCTGTCTGATTTCCCTCCAGATCTTAGTCTTCAACTATGCCCTTTACCATGATTTTCACGGCATTTCTACTTCCATATCTACCAACTTTCTGACCATACTTTCCATATACTACTGTCACATTAGTTGCAGATCTGGAAATATGTACAAATTCAGACATTTTCAAGTAGCTGTATTGTATTATAGTATAAAATACAGAATAACTCAGAAATTAATGCAGTAAACTATTGTTATTGAAATGCACCATTCTGCCCCTGTTTGCATTTATCATTGCCCCTGGTTTCACTTCTCTTATTTTCCTGTTATTTTTGTACATAGATAACAGAGCT…
Mcarcinus.id21.tr393467	id21	tr393467			no			1_of_1_in_tr393467 len=331 id=21 tr=393467	ATTGTGGCTCCTTCAGAAATGAATGATTGAGTTGTTAAGTTGTGATGGTAGAGCTTATGGCAAGCCACCAGACTTGTTCACCACCTTCTAGAGTCCATACGGGGACAGTGATAATTATGGCAGTGGTTCTCACAGTAGGTATTGTGTGGACACTACAATGATTTTTACTTCCCATAAGCCCCCCTACTGTATTTCATGAGGGTACCAGACTACCTGTCCTTGCTGTTAATTTTATCCAAAGCTGCTTTTTCTTATTTATTCAGCATATGTAAGTTGTGAAATAGTAAGGGAATGGTTCAAGATTTCTTTTTTCCTATCAGGGATCTCATAG
Mcarcinus.id22.tr109378	id22	tr109378			no			1_of_1_in_tr109378 len=351 id=22 tr=109378	TTTTGAGCAATCTGTCTTTCGACCGGTTGGTGGTTTGAGATATAATTTTTCGAGCAATTGATTTCGAGAAATTTACCTGGATTCCTTTATTGTACATTAGTCTTAATAAGTATTTAGGTGTGAAGGCTCATGTAGGTGCTACCTCATAGAGTAAATAAATAGGGCCAGGGCTTGAGGGTGCTAAAGAATTTCTGAATACTGTACAGATTTTTTAGTACTCTCAAGTTTTAAGGTCTAACAAAGGTTTAAGAACTGGACTTGAATCTTGTTAATAGGGTTATGGTTTGTACTGTTTAGGTTGATTAAACTGGGATATAGATGAGTTTGTAAAATTCTGCCATTATCTTTCAG
Mcarcinus.id23.tr501744	id23	tr501744			no			1_of_1_in_tr501744 len=218 id=23 tr=501744	TGAGAATTTTTTTTTCATTCTTTAATCTTTTTGTAGAGTTGAACCAAAGCAAAGTCCTCACCTTGGAACAACTTGTTTCGTTTATAGGTTCTTTCATATTGAATACTTTGCTTTTCAAGGGAACATGAATATTAAATCCCACATTTTACATACAGTAAATGCTTGGTTTTTATCGTTAAAGTGAAGTTGCCATGAAGTGATTACTTTTGGAACAATGG
Mcarcinus.id24.tr603321	id24	tr603321			hypothetical protein [Mycobacterium heraklionense] Sequence ID: WP_064997225.1			1_of_1_in_tr603321 len=230 id=24 tr=603321	AAAATGGGCAACTTCGGTGAAGTACCCAGCGCTGTCAACACCAAAGAAGCTGGGGAGTCTGAAATCAGACCTATGAAGGCCCATGAAATGGTGGGTTATGGTTACAATTCAGGAATGATGGGGTTCTCAAGTGACATGATAGTAATTGGCTGGGATCCTGCCAGGTGCCAATCTTGATGAAGTAGCAGATTGCGGTTTGACGATGTGATCGATGCAGTCTCTTAGCACTA
Mcarcinus.id25.tr52378	id25	tr52378			Acetyltransferase (GNAT) family protein [Parapedobacter koreensis] Sequence ID: SEL24451.1			1_of_1_in_tr52378 len=420 id=25 tr=52378	GGCCTATGCTCTTCAGACGAATGTAATTTACGCCAATAGGCCTATGTTCTTCAGGCGAATGTAATTCATTCAGACCAATTTTTTTATTTATTTATTGTTGATGGGTCCTAGCAAGACTTGAGGATCATATCCTCTGCGTCCGAACACTCGCGCGCGACGCCAGTCAAACAGATGAATCAGTCAGTCCTCCGAATGTGGCCTACGTGACGCTAGATAAATTCGTGGTAGTCAGTCGGCCCTCCCGTGGGGAAATCGCCTTCATATCATAATGAAATGTGACGAAAACAAACCGAAAATGAGAGATAGAATCCTCCCCCAAGTACAACGTCAATACATGTTTCGGAAACGCCTGTGTCCAGCCGGTCATTATGCAAAAAGTGTTTTGCCGCGTTTAGTACT…
Mcarcinus.id26.tr517124	id26	tr517124			no			1_of_1_in_tr517124 len=283 id=26 tr=517124	GCTACTCTCTGGGAGGAGGACTTTACTAAGTACAGGCCACTGACCTTAAAGCCATGTGGAAACACTACTTCAGTATGGAGCACCAGGCCATGTTTGCCACCTCCTTTCCTCAGGGATGTCAGAAGTACCTCATTACATTCAGATGTAATGAAGGTAGTCAAATATACTTACTACTAGCACCCACTTGACTCATGCTGCTATCACTTGATATTACTTATTATTGCTATCCTTCAGGTGATTATTCAGATCTATGTTGTCAAGTGGGTATTCATGTCAAGGACGG
Mcarcinus.id27.tr703281	id27	tr703281			DCN1-like 4, partial [Haliaeetus albicilla] Sequence ID: KFQ06236.1			1_of_1_in_tr703281 len=290 id=27 tr=703281	AGTCAGGCCAGCGGTTGGACGGTTGTTTGACCGGGGTGGACAGACCTTGCTGAACGCCGGTGACGTTATTTTACTCTGTAATTAGCCTAAATTGCTTCCCATGGCGGTAGCTGACCATATACCAACATTCATCATACGACGGCAAGTGTATAATGATGATGCATTGAGGACAAATTTGAGTCGGCTATGGGGCTGTGAGAGTTGCGGCTTCGGGCAGGCTTAGGCTATTCATTTGATTTCCTCCCTCCCTCCCTCCCTCCTGGCCTGGTTTATTTCACAGTCTGAAGAGT
Mcarcinus.id28.tr731422	id28	tr731422			no			1_of_2_in_tr731422 len=337 id=28 tr=731422	GCACACTCAGAATGTTCTGACGAGGCCGGAGAGTGGTAATGTTCGCATCTGGCTACACCAATTCATTGCAAACAGTGCCAGGCAAGTGTCAGCTCTTGGACTCAGAAGTATCTCATCCCCATTGCCTGACCTCTCTGGCATCTTACGGCACTCTCCCTTCTTTGCAGTCTTTCCCCGTAATAATGATCAGCAACTTCAGTGCTAACATTGTCAGCTCCTTTGCCAGTGTGTCCAAGTTTTGATTCCCCAAAGATTTGTCCTCATAACAGAGTGATATTTATAGTTTTAAAGAAGTTTCTCAGAATGGATATAACTTGGTGGTAAAGAATCAGGCAAT
Mcarcinus.id29.tr731422	id29	tr731422			no			2_of_2_in_tr731422 len=278 id=29 tr=731422	AGAATTGAAATTGAAAGCCCTGGCAAGTGTCAGCTCTTGGACTCAGAAGTATCTCATCCCCATTGCCTGACCTCTCTGGCATCTTACGGCACTCTCCCTTCTTTGCAGTCTTTCCCCGTAATAATGATCAGCAACTTCAGTGCTAACATTGTCAGCTCCTTTGCCAGTGTGTCCAAGTTTTGATTCCCCAAAGATTTGTCCTCATAACAGAGTGATATTTATAGTTTTAAAGAAGTTTCTCAGAATGGATATAACTTGGTGGTAAAGAATCAGGCAAT
Mcarcinus.id30.tr190136	id30	tr190136			no			1_of_1_in_tr190136 len=282 id=30 tr=190136	ATTGACTTGAAATTCAAGTTTCCTAATATGGTGTTTATAAGGAAGAAGTAACAGAAGGTACTGGGTTATAATGTTGACTGCATTTATCTACGATGAAAATTATTCATCAGCAAAAATTTCAAATACCCTTAAGATTCGAAAGAAGTTAATTACGTTCTTATATGGCTCTGAAGTTTTGCTTATAGAGGTACTTTTCTTAGGTAGGTTGCTAGACTATAACAAAGCTCTATCTTGGTTGATTATATAGTGTGTCAGGCTATAACTAGGACTCCTTCACTGGCG
Mcarcinus.id31.tr945328	id31	tr945328			no			1_of_2_in_tr945328 len=223 id=31 tr=945328	GTGACAACATCGTTAAAGGGCCCTTCGTCAATGTGATCGCCTCCTTCAGGTGACGGACACGATATTAAGCCGAGACCGGACGGAAGAACATTCACACACTACACCCATTTCTCCCGAAAATCTGACGCCCCGCTTCGCCCCCATTCACCCTAAACGAGAAAGGATAAGGATCTGTGGCATTTGCGCGTCTGCCGGGCAGTGACACCCAGAGAAAGCGATAAAC
Mcarcinus.id32.tr945328	id32	tr945328			no			2_of_2_in_tr945328 len=316 id=32 tr=945328	CGGCGAATGTTGCCGAAATCGTAATCGTCTGCAAATGTGTAAATCATTAAGCTCTTCTTCCGGACAAATTAGGAAGAAATGAAAGGGGCTGCTGTACGCCCATGGGTCCTTCAACCTTCGTCAATGTGATCGCCTCCTTCAGGTGACGGACACGATATTAAGCCGAGACCGGACGGAAGAACATTCACACACTACACCCATTTCTCCCGAAAATCTGACGCCCCGCTTCGCCCCCATTCACCCTAAACGAGAAAGGATAAGGATCTGTGGCATTTGCGCGTCTGCCGGGCAGTGACACCCAGAGAAAGCGATAAAC
Mcarcinus.id33.tr139622	id33	tr139622			no			1_of_1_in_tr139622 len=414 id=33 tr=139622	GAAACTATGAACGCACCATAGCTGGTATTGTATGGAAAGAAGTGGGGGAATATTTCTTAGTATCATCACTGGATTTTCAACTAATAGATTAGAAAGTGCAGTTGCTGACAGACTCTATAGCGACAACAGAAATGTAATCTCTGGTGTGCCAAAAGGTGGTTAGGCCTTAAAAGCAAGCTATTGCTGATACTGATGATACTACTCTATTTGACCTGATCCCATCTTCTGATTATAAACTGGAGGGCCAAATCCCTTCTTCTGCTTATAAACTGGAGGTTTGCAATTCGTTCCTCCTCAGTGTTTATGTAAACAGTGAGGATGAACACCATTCAGACGTTCGAAAGTTTTTGTTTTTATCTTTTATAAAAAAGATTAAATTTATTTAAATAATTGTGGATT…
Mcarcinus.id34.tr495639	id34	tr495639			no			1_of_1_in_tr495639 len=207 id=34 tr=495639	TTTCACTTGAAAGTGCTTTTTAACTATGAATATATTTGACCTAGACTGTGGTTTATCAAGAGATAATTCACCAGATTAAGACCTTTGACTACAAAGTGTCCATTGGGGCTAGGTTTTTTTTGACCAGAAAGTGTCAGTAATGGAGAGATTTTTTGCTCTATAGGTGTTACAGTTGAGCAGAGCTTATTTTGCATAGAAATTTTGTCG
Mcarcinus.id35.tr546954	id35	tr546954			envelope protein, partial [Yellow fever virus] Sequence ID: AAA92697.1			1_of_2_in_tr546954 len=293 id=35 tr=546954	CTGGCCCTCCCCTGCTGCAGATCATTTTAAATGTGTTCCACATTTCTCGACAGCGTTCACCTCTCCGCAGCGGTTTAGTGACATAATAAGGTAGAGAAGAAGCTTGCGCTGTTAGGTCATCACTAAAAATAAAGCTGACCTTGCACGGCACACCTTAAGCTAAGCTGCTTACGGTTGAATGGATGGATACCGTAGGTTATTGGACGAACGAATCAGGGAAGGAGTGGAAGGACACACGTCACACGATATAGAGGACAAACAAATCCCAGCCTCCTACGAGTCCCACAAATAGG
Mcarcinus.id36.tr546954	id36	tr546954			hypothetical protein A2622_13375 [Bdellovibrionales bacterium RIFCSPHIGHO2_01_FULL_40_29] Sequence ID: OFZ30656.1			2_of_2_in_tr546954 len=525 id=36 tr=546954	CTTCATTGAGCGTGTTACTTGTGTGTGCAGAGTATGTGAAGTCACGTAGTGAACTTTACATCGCAAAATAGGCATATGCAACAGAGTATTTTTTTTCTGAACAAATTATCATTGCTAATTACCAACAGAGGTAAAATGCATAAAATGGTGTCCTATGGAGCCTGTATTTGCAAAACAATTGTGAAACACGAACTCACCACCAAACCACAGATCACTGTTGATGTAGAATGTTTGAGTGATATCAATAAAACTTACATTTTAAATGTGTTCCACATTTCTCGACAGCGTTCACCTCTCCGCAGCGGTTTAGTGACATAATAAGGTAGAGAAGAAGCTTGCGCTGTTAGGTCATCACTAAAAATAAAGCTGACCTTGCACGGCACACCTTAAGCTAAGCTG…
Mcarcinus.id37.tr251931	id37	tr251931		30	Aminopeptidase N OS=Streptomyces lividans GN=pepN PE=1 SV=1			1_of_1_in_tr251931 len=371 id=37 tr=251931	GTGTTGGTGCGACCTGCAAGCTCAGATCGAGTAGCTGGGCCGCGATGGATGTAGTTCTCGGTGAAGGTCACCAAACCCGGATTCTCCATCGCACCAAGGTTGTATTCCGGCACGAAAATCTGGTCGTACTTACCCCATGGGTAGGGGTAGCCAAAGGTGCGATGGTAGAAGGCCAAACCCTGCTTGGTGATCTTGAAGATCTCCTCATGGTCGACGTACTCGGCCAGCGAGGCACGAGCCAAGATACCCAGCGGAATCGATTCGGAGCCGTCACGAGAGTGCCACTCGTCTTGGAACCTGACGTAGGGGCCGGCAGCAATGGCGGTGAGATAAGTTGACATCCTCGGGGTGAGGGCGAAATCGTGCAGGAG
Mcarcinus.id38.tr1035669	id38	tr1035669		45	Aminopeptidase N OS=Streptomyces lividans GN=pepN PE=1 SV=1			1_of_1_in_tr1035669 len=217 id=38 tr=1035669	TATCAGCGACGATCGGGTGGGTTGTCGACTGCTGGTCGGCGGTGTAGGCCCAGGCTTTGCGCCCGACGGCGAAGTTCGTCCAAGCCTCGCGGTATTCGGTGCCGGCAACCGAGGCGTGGGCACCCATGTACTCGGCGAAGGACTCCTTAAGCCACAGATCGTCCCACCACTTCGGGGTAACGAGGTCGCCGAACCACATGTGAGCCATCTCGTGGAG
Mcarcinus.id39.tr813975	id39	tr813975			type IV secretion protein Rhs [Pseudomonas sp. Ant30-3] Sequence ID: WP_028621038.1			1_of_1_in_tr813975 len=267 id=39 tr=813975	AAAATAATAGGTAATTGAGAAATAATCTTTCATTATGGTTAAAAATCTGACCATATGTATTAGGGCGAAGATCGCTCTCCCTCCCCATAGTGATTGACCTTTTTCAGTTTCCCCCATGAGAGAGATGATGTCGGAGCCTTTGTCAGCCTGTAGCTCACCCTCTAGACTGCCCTGCATCAGTTGGCCTTCTACACTGACAGGGAACCAAGGCAAGTGTTGGGGCCAAGGTCTAGGCCTGTCACCACCTCTCTCTCAACCTTCTGGCAG
Mcarcinus.id40.tr595443	id40	tr595443			no			1_of_1_in_tr595443 len=261 id=40 tr=595443	AAAACAAAAAAACAAAAAAAAACCAACACACAAAAAACATCCCTAAAATTTCGGTTCAATGGACTATTTCTATAGTGGTACAGTTACAGTAGTGGTAGTTGTGGTTATAATAGAAGTGGCAGTAGTAGTGGTGGTAGCAGGGCTGGAAATGTCAACAATGACTGACTGACCGACCGTCCCCCTAGACCCCCTAGAGTCGAGAATGGCGAAAGTGAGGAAAAATATTACGGTCTGGTGAAAAAAATGGATAAAAATCAGCTA
Mcarcinus.id41.tr258908	id41	tr258908			no			1_of_1_in_tr258908 len=349 id=41 tr=258908	AATAAATAAATAAATAAAAAAGAAGACGAAGAAGATAATGGACCAGATAATCTCTATTGGCTAGTGCTCTCCTTCCTTGTTGTAGAACAGAGTGTAGGCTCAGGCTATATCACCTATGTTGAAGTAATGATAAAACAAAACAAAAAAAATGATGACTCGTAGGATTATACTCAAACGGGATTGTGGGTTTCCGATTTGCTATGCCAATAGCAGTGTTTTTTGTTTGTTTGTTTTTCTCTGTAGATATATTATTATTATTATTATTCATGACGTTAGCTTGGGAAGGTATGTATTCGGATACTTGGATATACATGAATGCTTATACTATATATATATATGTATGTATGTA
Mcarcinus.id42.tr174296	id42	tr174296			no			1_of_1_in_tr174296 len=249 id=42 tr=174296	TCAAGCGGTTAAAACTGCAAATAATTTGGAAACACCAAAGTTATGAAAATAACACTTATCATAGTAAAAGCAGTTGGTGTTCCAAAGGCACATTAATACTAATGTGACAGAAAAGTAATGTAACAGTGAAGTCTCGTTTCCCTCCAAATCACTCTCCTAATATTCCTTTATCTAATACAAGTATCAATTCTGATATCTGACACTAAACAATATAGAACCTTTGGTAATCTCACTGTCAATTTTACAGAA
Mcarcinus.id43.tr127241	id43	tr127241			no			1_of_1_in_tr127241 len=628 id=43 tr=127241	TATACTTGCCTATTCAGGACATCAGTCAAACTGGAGTAAATGAGTGAGTCCAAGTTAGCTTAGGTTTTGGGTCTAGGGGTATGTGGAGACCAAACAATAAAATAAAACTTTGGGTTCAAATAGTATATAAATCTTTTGGAAACCAAAAAAGTCCTACATATTCAAACCGCTATTTGAAAGCTAGTGACTATCATTAGCAAAAATTGGCACTCACAACCAAATTTATTATAGAGGGTCAATATTTTCTCAAATAAATGGGATTCACCATTGGAATCACCATGATAACTAGGAGCTCCAAACTTACTTAGCAGTCTCAAAATCACATTTGTCACTTCCATGATCCAAAAATTCAGTTTAAGTACAGACATCCCTTACTATGAGATCAATCAATGAATGGTT…
Mcarcinus.id44.tr265995	id44	tr265995			no			1_of_1_in_tr265995 len=403 id=44 tr=265995	GAATTTAGATGAATCCAGAAAAAAAAGGGACCTTAGATTAATTTCCACGATTACTTCATCGGAATATTCATCATTTGCAATAAGTTATACTTCATTCAAAATACTTTTATCCTCTGTTTCATTATTGAAACTAGTTTCATTGGGTCCATAGTAATCAAATTTCCCAAAATTAGCATAGTCTGACTACAAATTCAGTTACGCTCTTTGAACTGGCTTTTGTAATTCAGATTTTAATTCTTTTTAATGTGAAGTTAATCGTAACTAGAATACAGCAGTACTACACAGCTATTGTAATAGCATATTCAAATTTTATGGTTTTTATGTCATGACATATCGTTTAGGTTCTGTTCTGCTCTCCATCGTGTTGACAATCTTCATAATGAGAGAGAAAAAGAGAGA…
Mcarcinus.id45.tr684925	id45	tr684925			no			1_of_1_in_tr684925 len=293 id=45 tr=684925	AGAGAGAGAGAGAGAGAGTCATTGACTAAACGGCTTCTCTTAGATTCAGTCTCATCCTGGAAGAGACAATGTATGAGGCGCCCCAAATACATCAACACTCCATACAGTTGCAGAGGAAAAGCCCTTGCATTCAGGATGAAGACATTCATTTACTGGGACTAAATCCTACCAATATCCTTCAAGCAGATTTACCAAGTTGAACAATATGATCACCCAGAGGCAGATCTGAGGGTATAGTTGAGGTATCCGATAACGTAGATTAAGAAATAAGAAACAACAAATGAATAAATGAT
Mcarcinus.id46.tr589085	id46	tr589085			no			1_of_1_in_tr589085 len=222 id=46 tr=589085	GCGAATTTCTAAGAAATTATTGATTTTCATGCTTTTTGAACATGAGAAGCAGAACTAATTTACATTCCTTTTGAACATGTAAGGCAGATCTAAGGAATGGAGTACTTTATGTCGTCTCTGTTTGGAATTAGACAATTAATATATATATTTTAACATGGTTGTATATACTTTCTTATTCCTGCTGCTTATGGACGAACACAGAACTACAATCCCATATTTTCT
Mcarcinus.id47.tr77831	id47	tr77831			no			1_of_2_in_tr77831 len=352 id=47 tr=77831	ATTCATACACCAGTCTGACATTGCCTGTGAGGCATTCACTGGTTTAAGGCCACAGTCTTCGGGATCCTAGGAATCAATCCCTCTCTTATGCTCATGGTAAAGGTGGCAGGTACATTCTTGTAGGGATCCTTGGGGTTGTTATGAAGCTATTAGCATTTTTAAATTTATTTTAGAAGCTGGTTGGTTTTCTACATAAGATCTAATTTCGTGAAATGTTTCATTCTTTTATAGTTTTACAGTTTTACTTGTATTTTTTTTACAATCTTGCAGGGATCCTTGAAGTTGTTTTTGAAGCTATTAGCATTTTTAGATTTATTTTAGAAGCTGGTCTTCCACTTAAGATCTAATTTAG
Mcarcinus.id48.tr77831	id48	tr77831			no			2_of_2_in_tr77831 len=597 id=48 tr=77831	GCCATATTACTTCTCAGGAGGTAAAATCTTATGTGGAATGATTTTTACTCTGAAAACATAAGGTTGATTTGTGATGTATATCAACAATGTTGGAACATTATAAACCCTAATAAGAAGAAGTTAACAAGTGTATCTCCCACGAGGTATGGAAATATGCCCAAAAGATAAGAGACGGCATTATGTAGATAGCATAAGGGACACATGCTTAATGCATATAAGTACTTGTTGGCACTCACCAGCCATCTTGTGACGAATGTTAGTCCCCTTACCTGTGAGGCATTCACTGGTTTAAGGCCACAGTCTTCGGGATCCTAGGAATCAATCCCTCTCTTATGCTCATGGTAAAGGTGGCAGGTACATTCTTGTAGGGATCCTTGGGGTTGTTATGAAGCTATTAGC…
Mcarcinus.id49.tr10344	id49	tr10344			no			1_of_1_in_tr10344 len=239 id=49 tr=10344	TGGGCCAAAATCTTCATATTCTCTGAAATGAGAAGCAAAATGGACAAACTGAACCACAAACATGCTAGTGAGAGCACAAATTCTTATGAAAAGGAGAATGAGACATTCAAGAGATAATTAAAAATAAAAAAGCATCAGGGCTACCTTACAAGCAATGCCACAGGCAGGTGGAGAAACCTCCACTCATGAACTTACCAGACTACAATATAAAAACAAAAGATAGGAGAACAGAGAACAAA
Mcarcinus.id50.tr322585	id50	tr322585			no			1_of_1_in_tr322585 len=299 id=50 tr=322585	GGAGAACAGAGAACAAAAGGGTGACAAAGAAGTGTAGAACAATATTCTAAACATGAAAATAGTATCACTACACTGTGAAAAAGTGAGACAAGAGTAGTACAACAATATATTAGGAAAATGATAATCACTACAATGTGAAATGTTAAGGATTAAGACTGCTAGAGCATGCTATGTGAGACAGTGCTTCAAAAAAGGCTGTGAAAAATTGCTGAAGTCAACAATTATCAGTCTGGTTCTAAAAAGATGGAGGTTTTTATCACATATTTGTGCATAGAAAAAGTATGTAATAGAGTACCAAG
Mcarcinus.id51.tr612274	id51	tr612274			no			1_of_1_in_tr612274 len=532 id=51 tr=612274	TTAGAAGCTGCAGAGACTGGTAGATGCTTTTAAAAGTGTTTATTAGAGAACTAAATGGGAGTTAATATTTGGGAGAGTACAGTAATTCAGGCAGATAGTACCCTCTAAAATAAACAAAGTGATTGTGGCTAAGAAAGTGAAAGCGCGGCAGTGGACTGGACTACTTGCATAGATATTTGGAAGAAAATGTAATGGATGAATGAAAAATGAGAAAGGATATAAGTCACAAAGATGTCGTAAGAGAGGTGAAGCGAGGAAGAAAGTAGAATATCTATTAAAGGTTGGAAGTGAGGAGCATTGCATAGAAGCAAAAGCTGAGACAAATGAAGGGATTATTTTCACTTCCATAAAGTGAGCTGAGCTGGCTGCCCTCTTTATGGAAGTGAAAAGTGGGTAATA…
Mcarcinus.id52.tr349300	id52	tr349300			no			1_of_1_in_tr349300 len=244 id=52 tr=349300	ATACTGAAATGCAGTTGGTTGCTTATTCTGAAACCCTCTTCAGAGATGATAAATATTATGGGTGGAAGTAAGAATGTACAAACACCCATGCAAGATCTTGAGTAATATTACCCATAAATACTAATGTTTATTTGTTGGGACCCATCACTGCAGCAGACCATGTTTTACTGATGGGAAGGATATGAGCTAATCATCCTCCTACTTCTCATGACCTTCATTCCCTCTGTAATCTTTACTAAGCCTG
Mcarcinus.id53.tr221458	id53	tr221458			no			1_of_1_in_tr221458 len=222 id=53 tr=221458	GTTTACATTAATAGCCCAAAATGCAGGGATTCCCGTTTCAAGTTCTTAAACAATACATTATTTACAAGTTACCAAATATGCAAAGAGAAGACTCTTTTGCATGTGAACATAAGTAGGGCAAGGAGGGGTTTCAGGGTCTGATGCAGAGAAGGAAAATGGTTGGGGAAGGTGCCAGATCCTGAAGGACATCACTAGAGTTAGGGAAAGAGGTACATGTGACAT
Mcarcinus.id54.tr83617	id54	tr83617			no			1_of_1_in_tr83617 len=325 id=54 tr=83617	GCCCTCTCTGTCACTCTGTCATAAGTTATTTCTTGCTCTCTTTCCCATTCTAGTTGAAATATATAAAACTGACTTTTCCTGTGATATGAGCTCCTTTTTCAAGTTGTCTGTATTCAGTCATCCAGCAAACAAGTCATTTGATTTCTAAAGGATATGCATAAAAATATACCCTGAAAAAGTGGAGTTTTCTGAAAGTTTTCATGCCTAACCATGCAACCTTACCACATCGCATAGATATATCAACACAGTACACTCTTTAGGTCAATTGCCTGTGAAATTGCATTTGATCATCTTACCCTCAACTAAAATTTTTGGCCAATTAATA
Mcarcinus.id55.tr56689	id55	tr56689			no			1_of_1_in_tr56689 len=702 id=55 tr=56689	ACAGAGAGGGCTTTACAGTTTGAGGGATTCAGTAACTCCTTTTGCATAATGTCCTTGAAACTCATTACCTCACCAGTGCTGTAAAAACACAGCACCCTCAGATATCCTCACTCATTCAGGTCACATTTCCAGTAAAGGCAATAAAGTTTGTTGTGGAACTGGCTTGAATGCCATGAAATGATGAGCTTTGAGAATGTATTTTTAAAGATTTTGTGGATTCACTTTGAAAGTTTCATGTATATTAGTCATCTTTGGTCTAATTAAATTAGGTTCACATGCTTTCTTTATGCATTTATTCACTGCTGGATTTACCTTTATGAACATTATCTGGAGAAGGGTCATGTCTCTTGTGACTATTAAGAAATCACAATTATGATACATCATCACTGTACCTGACAG…
Mcarcinus.id56.tr125993	id56	tr125993			no			1_of_1_in_tr125993 len=517 id=56 tr=125993	TCTGCACTTATGATGTTAATAGTTTTTATAATAAACTGGAAAACTTCTAAGAGATTCGAGATGAATCTTACTGGAAACGTCCAAGTTTGTTTATAATTTCTGTTTCATCACTTTCAATTAGTTATGGGTTACTGCAGCTATGCATGTGGCTCTCTCTAACTGCAACTGAAATTTTTATTTTATTTTCTACTTCACATTATCAGTGCTAGTTCTTTGAATGCTCAATGCTTGTGTGGCTGCAGTGTTCCCATTTGCAATATTCTGTCCCTTTTCTTTGCATGTTTGCCTATGCACTGCCTGCTAGCTCTTATTCTGCCAGTACTTTCAGGATAAAAAAAAATGTCAATTTTGTGATTGAATTGAGTGACTTGTAGGGTTCATTGTAGTCTGACACTGATT…
Mcarcinus.id57.tr830577	id57	tr830577			hypothetical protein [Algoriphagus sp. NH1] Sequence ID: WP_057939839.1			1_of_1_in_tr830577 len=224 id=57 tr=830577	GAAGGCTTCCCAACAACAGTTACCATGTCACAGTGCTCTGAAGAGCGGTCCGGAGACCTATGAGACACCGCTCCTGTGTCCGAATGTAGTGGTTCGGGACCCAGGCTTTAAGTATACAGGCGACGAATACCGAATCACGGAACAAAACAACAGTCCGGAGCTGTACTACACGGACATCGTTTACGTCAGGTCACGTGACACGGTGACACATCTTCCAATATTAC
Mcarcinus.id58.tr799754	id58	tr799754			no			1_of_1_in_tr799754 len=204 id=58 tr=799754	GTGTCTCGTAGGTCTTCGGACCGTAGAGACACGGCAGGGGCACGTGTTTCCTCTGGATCGCATGCTTCCTCTCCCGCTGCTCAGAAGCGTGCTTCTGAATGCGGGAGGGAACCTTCTACTGTCGCTCACCGTTCTACAGATCATGACACGGTAACCGTTGCCGAGAAGTCTTGCAAAAGTTCATGCAGTTTCCCATAAAATTCA
Mcarcinus.id59.tr938422	id59	tr938422			Programmed cell death 6-interacting protein [Strongyloides ratti] Sequence ID: CEF63794.1			1_of_1_in_tr938422 len=319 id=59 tr=938422	AAAAAAAAAAAAAAAAAGTCGTAAAGAAATATTGAGGAAGCTCTGCCCAAAACGACCATACGGAAGCGAACCTGGAAACTGACGTAATGAGAGGAGTAAACGCCATGAGTCCACAAGGACGAATTCGAGTTGTGCGTGGCTGGCTGCGTTCAACCCCAAAACCCCTCCCCATTCCCGACTCCAACCCCAACCCCAATTACTCCACAACAAGCCTCATCACCTTCCCCACCGGGTCCCAGGAACGAGACCGGGTGCTGGCAGACATGGGAGCCGTTACAAAGGCAACTGCCGTCTATCACAACTACTACTACTACTACTA
Mcarcinus.id60.tr430787	id60	tr430787			no			1_of_2_in_tr430787 len=438 id=60 tr=430787	ATTTACAAATGCTGCCTCTATTTATGTTCATATGGGAACTGACAGTTTGGACACAATACACTGTACAGTATAGCAAAAATTGGCTCTAGTGAGTTGAGAGCTAGGTTTAACTGTTTGGTACTTCACCATTCAAAAACAACTTTTTCAAATTGGCTGCTTCTTTTTATATGTTCAACTGACAGTTGGGACACAACAATGTATAGGGAAAACTGGATCCAGTTAGTTGAGAGCTAGGTTTAACTGTCTGATAATCTCAATACTGTATCTGGAAGCAAATTTTTATTTATTGCAGATCTGATTATCTGAAACTTTGGATGGGTTAAAAATGAATAAACAAGACTTGACTGCCTTCCCACAACATGCTAGGAGTCTGTGAGAATAAACTGGGTAGAGTATACC…
Mcarcinus.id61.tr430787	id61	tr430787			no			2_of_2_in_tr430787 len=259 id=61 tr=430787	GGGGAAAACTGGATCCAGTTATAGGGAAAACTGGATCCAGTTAGTTGAGAGCTAGGTTTAACTGTCTGATAATCTCAATACTGTATCTGGAAGCAAATTTTTATTTATTGCAGATCTGATTATCTGAAACTTTGGATGGGTTAAAAATGAATAAACAAGACTTGACTGCCTTCCCACAACATGCTAGGAGTCTGTGAGAATAAACTGGGTAGAGTATACCTATTTCAGTACTAACATACAGTTAATAAACTGGGGTGAA
Mcarcinus.id62.tr725835	id62	tr725835			no			1_of_1_in_tr725835 len=206 id=62 tr=725835	AGAATTGCTCTCTGAATATGAAGCCTGGGCACTCAAGAACATTCTTGACTTAATATTAGTGTCCTTATGGACCAAAATTTTGACAAAAAACTTACTATGGGTGAAAAACAAGAGCCTAACTTATCCAGTGCATTCCAGTGAATCCTCACTTTTGAGAGCTAAAACCTAAACATCCGTAAATGTTGGGTTTCTTTTGGAGGCTTAGT
Mcarcinus.id63.tr72456	id63	tr72456			no			1_of_1_in_tr72456 len=781 id=63 tr=72456	GTTTTATAGAATTTACGTACCAGGTATCGTACCCTTGTATGAATTTTATATTTTAAATGCTATAATTGTCCAGATAAAAAACTAACCCCTGTTCAACTTATACAGTACTGTATAGCATATAATTCCAAGATAGAGAGAATTAGTTGAATACTGAATTTCCATTTTGGTTGAAAGAATCTTTACTCAGCGGGTCATCCCTGAAGAAGGATCCTGGTGGTGGTGAGGGGGTGCCCACTAGCCCTTGCATTCTGCTTCCAAATGTAGGTCTAAATATGATTGAAAAATGTAAGATTTTAAAAAGTGTGGATATTTCCCCTTTCATATAAAAGTTTTGTCCGAGTATTAGTCTTAAAACTTGAAATGTAATTTGCAATGGAGAATCCTGCTGGAAATGAGAAT…
Mcarcinus.id64.tr427461	id64	tr427461			no			1_of_1_in_tr427461 len=475 id=64 tr=427461	AATCTTATACCTGCTGCTATGAAGGATGGTTCTAGATAAATGGCTATAGTTAGTCCTATTACTATTACTAAAACTACAACTACTACTGACTTTTAGTCTTATTACTACTACTAAATTAAACTACTACTATTAATACAATAATCTCGTTTTTTAGTAAGTAAACCCTTAAGAAAACTTTTAGGTCTTCTTCCTTGAGTACATTTAACTTCTCTATTTAATCTTAACCTCTTACACAACAGTAATAAGGTTGTAAGTTTTAGTTAACCTTTTTGGTAACCTTCCCAAGACACAAATCAACATTTTAACAAGCTTTCAATAAATGGCTTGTCAGTTATTTCTCCATGAATGAATTATCTAAAAAAATGCCTCTTGTTAAGAAAAACTGGAATAGATAATAAA…
Mcarcinus.id65.tr15353	id65	tr15353			no			1_of_1_in_tr15353 len=345 id=65 tr=15353	GAGCTTTCTTATTACATATTGTGACACTGCCTACCATCACAAACATCAGGACCCAGTTTGGATTTGTGAATTAATTGGCCCTTCATTGCCACCTGCCCCTATACGTACACCTCAACTCTTCAAATACCATGCAAGGTTCACCTCTCCTTCATAATGAGCTAAAAAAAAAAACTGGCAAATTACTAAAGGAAGATCTATTACTTATTAGACCTGAAGCCCATACTTCAATAAACGTTTTAAAAATTGGCACAATATTAAAAGGGAGACAATAAGAGCTTAAAAAATTAGCAAAGTATGAAAGGGAGATATTAAAAAAATATCAGACATGCACACCTTACTTGTACA
Mcarcinus.id66.tr18208	id66	tr18208			PREDICTED: uncharacterized protein LOC102733929 [Leptonychotes weddellii] Sequence ID: XP_006748937.1			1_of_1_in_tr18208 len=398 id=66 tr=18208	GCTCCAGAAAGTGTTTGTGCTCATCCTTAAGTTTCATTGTGGTGTCTGGCAATGCCTTAGTTGCCTCTAGGTTAGCAGAAGCTGCTTCTCCTGTAATGTTTACATAGTCCAAGCCTCGTTCTTAAATTGTCAGACCAGCCTTTGCTAGCTCTAAAGTCTGTGGAGCCAGATCCTTGGGCTTTCACTTGCCTTTTGGATTCCTTATAAGGACATGGCCTTTTTCTAAATCACATTACAGTACAGGTAGTCTATTGGAATGCCTTTTTTGTAGCATTCCTGCATGTTCAGAAAAGTAGCTGTTTCTCCATAAGTAAAAAAAATTCTGAGGGATTTCTTGGTAAGTCATGACACTTTTTGATTGATAATTTCACTGTTTATATGTACAAGTAAGGTGTGCA
Mcarcinus.id67.tr44491	id67	tr44491			no			1_of_1_in_tr44491 len=390 id=67 tr=44491	AAAAAAAAAAAAAAAAACCGTAAGCAGTGGGTGGAATTGAGGTGTCAGTGGAGAATGTAACTCATTAAGAAAAATGGCGTGAAAATTCGGAAGAGATGATGGAAAATGATCCACCGAACATGACTGAAAATGATGGTTTATTAGACGAACCAATGGAAATGCTAAGAAACCTCAAGGAATAGGAATTAATGGAAGTAGTAAATTAGCCTACAAGGGGTTGCAACAAATGGGATTTATGAAACTGATGGAAATAATTGGAACCCAGGAACTTGATGGAAATAAAAGGAAACATAAACAATGGAAATAAATGGAACCCATCAGAATGATGGAAATAAATGAAAACCATAACTATGATGAAAATAAATGGAACCCATGAACGTAATGGAAATG
Mcarcinus.id68.tr706156	id68	tr706156			L-proline dehydrogenase /delta-1-pyrroline-5-carboxylate dehydrogenase [Cohaesibacter marisflavi] Sequence ID: SFO37767.1			1_of_1_in_tr706156 len=330 id=68 tr=706156	AAAAATGGAAAACATTAAAAAAATAAAGATACTAACATAAGAGGCAACCTAGTGTCCCTACGTAGCCCAGACTCGAACAGGAAACCAAAGGAAGTAAGAAAATTCCAAAGATTCGCCATACGCTATAACCACTGCCATCGAGACTGAAGGTTTCAGTATCGTACCCTGGCAAACTCCCGCAGGCTGCCAGGGCACGATAATCACATCCACCCAGTCAATCTTGACTCGCATTATAATCATACATCATTATTACCATTATGAATAAGTGTTAGAATGCATCATTGTCAATGCTCGTTTTCCTTTCGCAGAATTCATGGATATGATGACGGG
Mcarcinus.id69.tr502415	id69	tr502415			PREDICTED: LOW QUALITY PROTEIN: ovochymase-1-like [Carlito syrichta] Sequence ID: XP_008064457.1			1_of_2_in_tr502415 len=449 id=69 tr=502415	TGCGCGTACGTATGACGTATGAACAAAAGGAAAAAACATTCAATGAAAATGAAATCTTGGACCCCTTTTGTGCATGCATCAAAAACAATCCAAAATACAATTTATCAAAACTTCTTCCTTCAGACATATTTCCTTTCTTCCTTCAGACATATTTTCTTTCTTCCTTCAGACATATTTTCTTTCTTCCTTCAGACATATTTTCTTTCTTCCTTCAGACATATATTCTTTCTTCCTTCAGTTGGTCGATGCATAAGGAAATCATATTTTCGTATATGAAAACTTAAATTATCCAATAAAGTCAAGGACTAAGAATAATTAAGAATTTCTTCTATGAAGTTACTGAATAACACTAATCAACATAACTTACTTCCAACAACTTAAAAAGTACCCTTGGGTCTA…
Mcarcinus.id70.tr502415	id70	tr502415			no			2_of_2_in_tr502415 len=426 id=70 tr=502415	TGCGCGTACGTATGACGTATGAACAAAAGGAAAAAACATTCAATGAAAATGAAATCTTGGACCCCTTTTGTGCATGCATCAAAAACAATCCAAAATACAATTTATCAAAACTTCTTCCTTCAGACATATTTCCTTTCTTCCTTCAGACATATTTTCTTTCTTCCTTCAGACATATTTTCTTTCTTCCTTCAGACATATATTCTTTCTTCCTTCAGTTGGTCGATGCATAAGGAAATCATATTTTCGTATATGAAAACTTAAATTATCCAATAAAGTCAAGGACTAAGAATAATTAAGAATTTCTTCTATGAAGTTACTGAATAACACTAATCAACATAACTTACTTCCAACAACTTAAAAAGTACCCTTGGGTCTACCTTCAAATATTTTAGTCTTATA…
Mcarcinus.id71.tr517675	id71	tr517675			no			1_of_1_in_tr517675 len=367 id=71 tr=517675	TGGACAAATGTTGGTTATAAATTTCCTTGCACAGAGGAGATGTGTAAATCTTCCTGTAAAACATACACTGGACACACAACCACAACAATTAGGAGACGTACGCTGGCCCACAGGAACCAAGTCGCCTTTATTTATTTTGCAACTTTCAGATCATTTTAATGAATAAGAAAATCATTTTAATGTATAAGCAGGTCTTGTCACAATTCATTTCATACTTTGAGCTAAGAGCACAGAAGTAGCTACTCCATCCAACCTTCTGGCCAATCACGGTCTTTACCCTTAGGCTAAGATTACCCTCTACATTTCCGCCCGCAAAGGACAATGAAATTAGGTCATTCGTAGCATTTTGTCAGTCGTCACTTGAAAA
Mcarcinus.id72.tr378361	id72	tr378361			no			1_of_1_in_tr378361 len=438 id=72 tr=378361	CTTGGCTATAGTTGGCTGGGTGCAGGAACAATACTGGGATAACAGTCTACAACTGATGTAATCAATGTTACCTATAGCAAGTACACGGCTTCAATAACTATTTTTGGGAAGTTCTAGGCATCCATGCCAAATGCATACTGCAGTTTGCTATAATTCTGTTTAAATGACTGGACCATGTTTAATAGGAGCTTTGTTGTAATGGTAATTCCATTCAAGTTTTTACCAAAAATTCCTGATTTCTTAAAGAGCAAGGGTTTGAATTTGTCTCTGTTAAAGGTCAAGTTGTTTGTTTGTGCCAAGGAACAGACTATAATATCTAATTAATTTAAAACTTCAAAGTTTGTTTGCTGTGTTCTGGCAGAGACACAGGATCACTGCCAAATAATTAACTTTACAGGT…
Mcarcinus.id73.tr311397	id73	tr311397			no			1_of_1_in_tr311397 len=222 id=73 tr=311397	GGCGAGGTAGACAAATCCATGGGTTAGAGGCTGTGCGTACAATGATGAAGTATAAGTAATATCTGCTGGATTATGATGCAGAGTTGCAGTGGTAGATTAGGTAAAATTGTGTGTTCATGTTTACACTGGATGCTACTTAGTTTCAGTGCCTTCAGTAAAGCAAAAAAGCAATGTTGAGCAAGTTATCAACCTATTTGTGAAATTGCATAATATGCCTTCCAG
Mcarcinus.id74.tr862018	id74	tr862018			no			1_of_1_in_tr862018 len=234 id=74 tr=862018	ATTGGTGACTGACTGGGCGCAATACAGTCATAATTATGATATTTTCGATGTGATAAAGTAAGAAAACACTAAAATGACTATTGCTCTCTTAAAATAGACACATCAGACTATCGTAAAAAAAAAAAAAAGCTATTTTGAACATGTTTGGTCAGATCCTTCTCAGCACTCCCCTTAATGGAAGAATTGCTATTGTTAGTACGGTAAAATTTCATTTGCACTTTATTTATACCCTTG
Mcarcinus.id75.tr533829	id75	tr533829			putative ABC transporter-associated permease [Propionibacterium acnes KPA171202] Sequence ID: AAT83911.1			1_of_1_in_tr533829 len=272 id=75 tr=533829	AGAAAATGCCGACGAAAGATGCCCCGAAGGCTATGACATTGGAACTGATCTCGCCGGTGAGATCCATACCGGGCACGCGATCAGCGATGGTGAGTATGAGAACGACGAGCAGGACTGCAGGGAAGATGAAGGTGAATATCAGCGTCGACCAATCTCGCAGGTCGTCGCGCAGGAGGACACGGGTGAGGGCTCGTGTTTTAGTCGACATGATCCTTGCCTGTGAGTTGGAGGTAAACGTTTTCGAGGCGACCTTCGTGGACCTGGGCGCCGCG
Mcarcinus.id76.tr338364	id76	tr338364			PREDICTED: uncharacterized protein LOC108670342 [Hyalella azteca]Sequence ID: XP_018013295.1			1_of_1_in_tr338364 len=565 id=76 tr=338364	GGAAACATCCCCGAACTCTCCTTCCAGGACTCTTTCCTCAGATGGAGATGCAAAATCGTGCGGCAAGGGAGGCTTGAAAGATGTCTGCTGGAAGCTCAAGGTGGTGTCTTCTGTTTCCAGAGCCTTCAAGTCAACTCCGGTGACCTCATACTCAACTAGGTGTTGGCCTCCAGAATAAACGACCCCTTCCCTGTCACTCTTCAGGGTGATGTACTCGTTCGTTCCAGAGGTCATCTTGAGCACAATGTCACATGTCTGTTTGTCAAAAGGATACATCAGTAGATCAAGGGCACAGTTGAAAGTTACATTGTACTTCCGGGACATTGAAATTGTATTTTCTAGACCACTGTACTGGAGATCTTCAAAAGGATGTGTGTGAGAAGAAATTGTTGGGGACCC…
Mcarcinus.id77.tr389373	id77	tr389373		12	Ligand-gated ion channel 50 OS=Caenorhabditis elegans GN=lgc-50 PE=3 SV=3			1_of_1_in_tr389373 len=458 id=77 tr=389373	AGTTCGGGGATGTTTCCACTGGGTCCAAGTACTCCCGCCTGCAGGTGGCGCTTCATTTCCGTCGTCGCTATGGATTCTACCTCATCAACACCTTCCTGCCGACGTCCCTCATGATAGTCATCGCCTACCTCACGTTCTACTTCAAGGTGGAGGACTTCAACGATCGTATTATGGTGTCACTGACCTCCCTACTGGTCCTCTCTTCGCTTTTCAACCAATCCTCATCATCCCTGCCCAAGACTTCTTACTTCAAACTGGTGGACGTGTGGTTTCTCACCAGTATCGTCACCATTTTCGTCATCATTGTCATCCAAACGGTTCTGGAACATTTGAGAGAGTCTGAGACGGAAAGGCGCTTGGTTCCAGTGAGATCGACTCATCTGAAGGGCCTTATCAGAT…
Mcarcinus.id78.tr698915	id78	tr698915		20	Serine hydroxymethyltransferase OS=Clostridium botulinum (strain Hall / ATCC 3502 / NCTC 13319 / Type A) GN=glyA PE=3 SV=1			1_of_1_in_tr698915 len=201 id=78 tr=698915	GCATGAATAAGTCTTTCCATGTAGTACAGAATGTTGGGCTGCGAATGTCCTTATTAACCCTTGAACTAGAGATTAGACTAGACATGTCCTCCATGGCATTTTTTCCAGAGTAGAGAATTTCATCATCACTGAATAGTAGCTCAAGTGAGTATTCTTGCTTCTCTGTATGCTTCTTGATGGAGTCCAGAAGCTCCTTTGCTG
Mcarcinus.id79.tr3243	id79	tr3243			PREDICTED: uncharacterized protein LOC108670342 [Hyalella azteca] Sequence ID: XP_018013295.1			1_of_1_in_tr3243 len=336 id=79 tr=3243	AGAAGATAAATCTGTCTCTTGAAACGAATGATCTGTTTATCACTAAAAGCCCCTCCCAGTTTCATCTTGTTCCCGTGGCACTATCGAACAGTCTTTCCCAGACTTTGATTCTTTTTAGACTTTCAGACTTTTTTTAATAAGACTTTTAGACTTTTTTTTCAAGATTTTTAGACTTTTTTCAAGACTTTTAGGCGTTTTTCAAGACTTCTAGACTTTATATACTTAGATTTGTTAAGACTTAGATTCGTTAAGTCTTTTATACTTTTTTAAGACTTTTAGATTTTTAAAGACTTAGACTTTTTTCAAGACTTGTAGACTTGTTTAAAGACTTAGATA
Mcarcinus.id80.tr477209	id80	tr477209			no			1_of_1_in_tr477209 len=521 id=80 tr=477209	CTAAGACAATTTTGGCTACCAAAAAAGAGCCAGATTAAGACAGGTTTGGCTACAAGGAGCCTGATCCTGTTTGGCTACTTGCAAGAAATATTGTTGATTGTACTCTTTGAAGTAATACTCTTTGGTCGTCAAATGATGGACTTGAGAGATTAACAAGCAGAGCATCTGATATTGTGTATAGAATATACACAGACATGCTCTTTCTTACGCTGCATTAGGTATATATGTAAGATTTGCTTTTAATGCGTTGAGGTTTTGGTTATAGAAACCCTTAACAAGCTTCTCTTCATTGTCTTTCAAACCAAAAAGGGCTAATGGTATTGATTATCTTACCTTGACTTTTCAATACATAGATCATATCAAACAACAATTGAATTTTGCAAGTTGTGTTTGGGATGT…
Mcarcinus.id81.tr41901	id81	tr41901			no			1_of_1_in_tr41901 len=315 id=81 tr=41901	TCATTAAGAACCCAGCTTTCATCTGTAAAGAGTGGAATTGAATGCATTATTAATAAGATTTAACGAACCTTTGGTTATATGAAGATTATAAGTCATTTGTAAGTGCTATTCTGTATCTGCAAACAATTATACATTGTTTATAAACATAAGATTCAAATTTAAAACATTCATGGTACTATTGTCAAACCAATTATACATTGTTTATAAACATAAGATTCAAATTTAAAACATTCATGGTACTATTGTCAAACCAATTATACATTGTTTATAAACATAAGATTCAAATTTAAAACATTCATGGTACTATTGTCAAAC
Mcarcinus.id82.tr765062	id82	tr765062			no			1_of_1_in_tr765062 len=243 id=82 tr=765062	ATCATATGTATATAATGTTTGGTCTCTAAGACATTGTGCAACATCGCAGTGTCTGTCCCACTTGGCCATTCATGGGCAATCTTTAAATCTTTCAAGTGTGTGAAATAACTGTTGAACATCAGAACACACATAAGCAAAATTCAGGAGTCAGGCCAGAGGGAGGCATCACACAATGAACAGGCACCAGGGAGACAAGTGTAAGAGCAGCATACATTTAACAGGTAGTTCGGTCATTGGGTAAAG
Mcarcinus.id83.tr806948	id83	tr806948			no			1_of_1_in_tr806948 len=339 id=83 tr=806948	AAAATGGGCAGAACTGGAACAAAATGCACATAGGAGGTCACAGGACATCTGATACAATCAGAACAGCAGGCACATCAGGCATGTCAGACACAGCAGGCAGCATACACAGTCGAGGCAATATCTAACAAAGATGGTCAAATTACTCTACACATGGAGGAAATAATGGTAGCTAAGTGGTTTCACCTAAACTTTAATGTGTGGTGGTCCATAGCTCAAGCCCTACTCATGGCTTGACAGAATTCACTAACAACACAACCTTGCCATCCCTGTGAGTTAAGGCTGGGGGGTTTGAGAGGCCTCATACATCTACTGCAAAGTCATCAGCAGCCACTGCGTCGT
Mcarcinus.id84.tr588466	id84	tr588466			hypothetical protein MELLADRAFT_78083 [Melampsora larici-populina 98AG31] Sequence ID: XP_007411241.1			1_of_1_in_tr588466 len=290 id=84 tr=588466	AAGCATAACAAATCACAAACAATAATTCAGCAGACAATATGGTGAAATCTTCATTAACAGTTCCAATCAGAGTCATCATTAAAAGTTAAGTTTGTTTCTTTTATGCACTTTCACTTACAGTCATAAATAATTTTACACAATCAGTAAGTCCCATTCCTAGACTCCTACCAACCTGAGATGGAGATTTGTTTATTATTAAGGTGAAAATTGGAGTAAACAGAAGTTGGGTAGGAAAGGAATGAAAAACATAAGCATCAAGTAACCAGCTGGGGGCCAAAGGGATGGTATAG
Mcarcinus.id85.tr197880	id85	tr197880			no			1_of_1_in_tr197880 len=370 id=85 tr=197880	GCATGTCCAGTTTGTTCAGACCTGCAATGATGAGAATCGTCTTAGTGACGGTTAAAACATTGTCCTTGAAGTTGACATGAGCACCAAATCTTCGAACTCCAGAGGCTGAATGTCCCGCCCAGGAGTGTTTTGACCAAATTTGCAAAGGACGAAAGTCCCACCTTGGAGTTTGTTGATCAACTTTGCAATTTCATGAAATGAAGCAATCATTGAATTTTTATAATCAGGATTGTCGTACCGTTTGTGAGGGTTTGAATTCTGACTGCAATTGTGTGGAGTATTTTATTGAATCGGTATTCGCTCATCTGAGGGATACAGATGTCACTGTTTTGTTGAGAGCATTGCTTACCAGAACTCTTCTGTTGAGAGC
Mcarcinus.id86.tr119476	id86	tr119476			no			1_of_1_in_tr119476 len=401 id=86 tr=119476	GGGATTTCTTCACTTATTATCCTCCTTAAAATCATATTGGTCCTACCAGTAAGAAATAAAAGTAAAAAAAATAAACAAAAAATCTTTTTTAAATAAATATTTTCCAAAACTACCAAACTACAAAACCCCCTATACAATACCTCCTCTGACGAATGAGTCTAAGATTACTCAAAGGTTATATCACATTTAAAAAACATTTATAGGAGGGGGGGGGGCGATTTATAGGAGTGAGTGTGAGTTTTATAGGAATGGACACCAGATTGAATGCTACAAAAAGAATCTTAGATTACACAAATTCCCTTTTATAAGAAGGGAGTTGGATCATGCAAGATTATAGGGACATCTATGGAGGGATTAACAATTAAATACTTGGGTTTACATTTAAAAATTATCATATGG…
Mcarcinus.id87.tr17877	id87	tr17877			no			1_of_1_in_tr17877 len=432 id=87 tr=17877	TTGGCGAGAACGATACCACTCACCTGTAGACAGCTCTAGAGGTTCTTTGCAATATTCACTCAGCCCTCAGCTACATTAATATATCATTTTAGCTTTTAATCCATTCCCTTTTGTCCTGTGCTCTCCTGGCTTTCTTTTTTCTTCAACCTTCACTTGTTGCAGTTTCTCAGCCCACTTCAGAACATCTCAAATATGAGTCTACAAAGTGACCCAGTGATCATGGTAAAATACATTTCAGTGTAATTATCATCAAATCTGATGTGATCATGAAAAATGTTGATAAATTTTCCTTATCGAGACCTGCAGCTACGTAAACCTTGCTGTATAGAATGAATTAGTCGTGCTACATTGGTCTTTTGGATTCATATTTAAACTTTTGAGGAATGCTGTGGCCTTATA…
Mcarcinus.id88.tr442361	id88	tr442361			no			1_of_1_in_tr442361 len=274 id=88 tr=442361	AAATCTTCATCCGTGCCAGCTTTCTGGAAGATGAATTTAACAGTTGAACCTTTAGGACGTAAGGAAATATATGCCAGCAGAGGGGAGTAAGATATTTAAAATATGCACACAAAAATCTATAAAATTATCAATTTCCTGCTACTGTGTTAAAGATAAATACGTAGTTGTACAAAAATTATCACATCTACACAAGTCTCTGGGTAACCTATCTATAAATATCGCACTGAGTTCTTTTTACACATACAATAACAAATTTCTTAGCTGTAAGGCCACA
Mcarcinus.id89.tr238486	id89	tr238486			alpha-glucan phosphorylase [Desulfovibrio dechloracetivorans] Sequence ID: WP_071546232.1			1_of_1_in_tr238486 len=221 id=89 tr=238486	AAAAAAAAAAAAATTACTAGCAGACCACGAACTTAAACTAAAATTTACAAGAAGGTAGCTGCACGTGTGTTAAGCATTTACATTGAAAGTTGCCATCTATCATCAACACTATCGAAGAAAAATAGTTTACAATTACGTATCTTCCCAATACCCTCCAAATAAAACACATACTTTTGTAAGTTACCAAAACATGACCATCCTCACATGGTGCCTTCAGTTGG
Mcarcinus.id90.tr427615	id90	tr427615		18	52 kDa repressor of the inhibitor of the protein kinase OS=Mus musculus GN=Prkrir PE=2 SV=2			1_of_1_in_tr427615 len=339 id=90 tr=427615	TTTTCGATTCCCAAAGGACAAGGAAAGGTCAAGGAGATGGGTCCAGAATTCGAGAAGGGCAGATCTTCTGGGGAGAACATCTGAGTCCCTATATAAGAGTTGCGTTTTTTGTGCTGAGCACTTCGAGGACAACCAGTTCATGACCTTGGACAGAAACAAGCTGGTGTGGAATGCCATCCCAACAATGTTTGATGTGGCCAACCCTTCACCCCAGGTGACACGCAAGAAGCCACTGCTTAGGCCGAGAGAACTCATCCCTAGGAAAGAACCCATGTTGCTGTCATCTCCTGTTGAAAAGGTTAAGGAAGAACTTGGAAATTGGTATGATGGTTCCTTTGA
Mcarcinus.id91.tr253414	id91	tr253414			no			1_of_1_in_tr253414 len=408 id=91 tr=253414	GTTATCCGACGGAACGATGCCCTTCAGCTGCTGGAGGGCGCGACACGACGGCGGACCATCTAATTTTTGCCTTTTGTTCCTCCTCGTTTCCAGAATCAGAGATTTCATGAAGTCACTGGCGTCGCGGCGACGGCATTCAGGGAAAAACATCTATTATCTGTACCCCATGTCTCATGAACTTTCCACAGAAACAACAACAGTCCTATCGTAGTAGTTCTAAAACGAAGAAGAAACAACAACAGTCCTGTTATAGTTCTAAAGTGAAAACTCGACGGAGACGGACACTTTTCGGAGGGCGAGTTGAAGCACATAAGTTCCGAGTTTCACAGAGGGAGGTTTCCTCGGGTCATTGATAAACCGATTCCACGGCACTCGGGGGAGACCTTCCGATCGTACTGG…
Mcarcinus.id92.tr128286	id92	tr128286			no			1_of_1_in_tr128286 len=733 id=92 tr=128286	ATATATATATATATATATTTTATAGAAATATGACAAAATATTCACATAAGAGGTAAAAGTAAGTTTGTATATGCGTTAGATGAGTTATCGCAGAAACAGTACATCTATTACAAATAAACGATTGAGTGTATAAACAGCCAAGCCAAAAAATTCAGTTAGAGTCATATTTTTGTGTCAAATAGAAGCAGATAGCTGTCTTCTTGTAACTTCTCACCTTCTTACCAATGTGCAGCAGTTTGTATTTTAAAGTCTGCTGACCATGGAAACTGCAAGTGGTCATTACCAGCGCAAAATAACTGTTAAGGACAAAAGCTAGTACAAAATAACCATGGCTCTAGGAGCTCACCCTGGGGTCTGACATCTTTGAAGCAACTTGGGACAAATACAGAATCGGGACTT…
Mcarcinus.id93.tr178575	id93	tr178575			no			1_of_1_in_tr178575 len=591 id=93 tr=178575	TGAGGAATACTCCTATATAAAAGGCAGCAGTTTGTATTTATGTAGGAACAATTAAGGTACTGTTAAAGAATGATAATCCAAGAGATATTTCTTGTGTATTAACTATCATACAAAAACATTGGGTGAGCATAACAGTTGGGATGAAAAACCACCAAAGAGCTTGAAGTAAGAGGGACAATCCTTAGAGTATATAATACATACAAAGAAGTTTGTTAATCTACATTTATCTCAACATGAAATTATCACAAAGAAAAATGTTAAGTCCACCTGATATAACTACAGTACACACTAATACTCAAAGTCAACAACAATCTTACCTTATTAACCTTAAATGTAAACCCTCAATGCAACCATTAATATTTACAACAGAATTCATAAATTGAAGGGGTACCATGAAAT…
Mcarcinus.id94.tr229144	id94	tr229144			no			1_of_1_in_tr229144 len=256 id=94 tr=229144	GTTAAAGACTTTTGCAATGGGTTTCAACATACATTATTAGAGATGGGAGTCTGTTGTATTTTTTATAGTTGATTTAGAAAATAGTGTAGGTAACCCTGAATTAAAATATTTGTCTTAATGTGTCCCTCTTGGAGATTTTTATTTAAATTAGGCAGTGCTTCGTATATGTATACTGCAGTAGTTGTCTTGCTCACTTGTCCTTGTTTTTGTCGCTTGTTAAGTAATGTTATTTGCACAGAAGTGCAATGAAAAGAAT
Mcarcinus.id95.tr129910	id95	tr129910			no			1_of_1_in_tr129910 len=499 id=95 tr=129910	ACATAGGCACTGACAAGGAAAATGGATTATGTTTTGAAGTCTATGGCCAAAATACTGTGGGAAAATCATATGAATAAGGAACTGACAGAGAGCTTTGGTATCTAGAGGCTGAAAAATAAACCAAAACCTCAGAAAAGGAAAATGCTTGAAGAGATTATATGAGAAATGATGAGGAACAGTTGGTCAGAGAACCAATATATATGGAAGCAGTAGGATGAAAACCCGCAAGAAGACTCAGGAAATCATAGAAAAATGGGATAGATGCAAACCTAGACTTGATAGGAATTCATGCACAATTGTTTATGGTAAAAGCATGCTATTAGGAAAAATAAAATAGTTATTACAAAGGTATATATAACCAAAAGACAGCTTAGTGAATATTTCAACCTAAACAGCAAA…
Mcarcinus.id96.tr12376	id96	tr12376		14	Tigger transposable element-derived protein 1 OS=Homo sapiens GN=TIGD1 PE=1 SV=1			1_of_1_in_tr12376 len=288 id=96 tr=12376	TTTTTTTTTTATTTACACTATGTTCATCTTTGTCAAACCATTTCAAATTATTTTCAAAATGTTTTAAACATTTTTTCCATATGCCTTGCATAAACTTTTCTGTCTCTCCTTCCTAAATTCATTCAATGCTGAAGATGAGTGGAGATTTATGGAACACAGAACAAAGGAAAAACATGTGTGGTGGAATTTTCTGGTCCAAAGGCTGTAGGACACTAGTCATGTTTTAAAGCCGATACACTATCTTTACATCTGAATGTAGATCATCAAGATGCTGGGGATGGCATGGGG
Mcarcinus.id97.tr303460	id97	tr303460			no			1_of_1_in_tr303460 len=491 id=97 tr=303460	AGTTAAAAAGTTTCTTCAGACATGGTAAGTCTATAACTATTACCATATCTATCAATTAGGCTCCCTAAGTGAATTTATATGCAGTATACTGCATTGTAGGCTTCGTTTATTCTTTTATCTGAATACTCTTAAGGCGTGGGTCCGGCTACCCTGTATCGGTCTTCCCAAAATGTCATGTGTTTAGACGTTCGGCGGTCATAGAAACATGATGAATACTGCACGTTGCCTCCAATTTTGATTATATTTATGCAGATTAGCCTAGGTAGCCCACCTACTTTGTACGCCTATTCAAGCTTTCATTTTGTCGCACAACCTATTAGGCCTAGCCCATGAATGGAACAGTGGACCCTGGGAGGGACAAGAGTACACAGGCTATTTACGTTCTAGTTATTCACTATA…
Mcarcinus.id98.tr521286	id98	tr521286			uracil-DNA glycosylase [halophilic archaeon J07HB67] Sequence ID: ERH11587.1			1_of_1_in_tr521286 len=271 id=98 tr=521286	TTAAGGTGTGGAAACGCAAGTAGATAATTCTAGCTACGATTAAGAACGTAAAAGGAGATCACCTGACAATTGCATTCTCATCTTGATTTTCCTTAAGAGATTCTGTTGAATCATCAAGACAATGATCTTTAATTGGGACTAGGTCAAAACCGCGACCAAAAATCTGGGTCTGTGATTCGATTTCTGGACTAAATCACGTCTTATACATTAAACCATGATGAGATTTCAAAATCAAATTTAAGCAAAAATTTAACCTATGAAGTCAAACTGA
Mcarcinus.id99.tr395585	id99	tr395585			no			1_of_1_in_tr395585 len=552 id=99 tr=395585	GCCTGATTTGGCTTTATCACTAAGGCCACAGTTCGGTCTTGGTTTAATTAATGGTGTGTGGTTTGGCAGAAATCGCTGAATAATCTGAGATTGGATTTATTTTAGGTCCTTATCTCCATTTGGTTAGGTCTTTATAGTTGTGACTTGACTTGGAATAAATAAAAGGCCGTGGAACAGAACTGGGTTTGAAAGTAAGTCTACGACTAAGGTTACGATCAAGCTAGGTTTATATCGGTTTCAGGCAAGGTCAGTAAGTTACTTTGGGGGAGGTGTTTAATTTTCATTTATCTCACGTGTGATTTATATTTCAGGTCATAATTTGATATTTGTTTTGGAAACCCAGTGGATTCATTTCAGTAAAATTATCAAATAATATCTGTAATACTAACTGAATTTTAG…
Mcarcinus.id100.tr721048	id100	tr721048		37	Probable transcriptional regulatory protein pdtaR OS=Mycobacterium tuberculosis (strain ATCC 25618 / H37Rv) GN=pdtaR PE=1 SV=1			1_of_1_in_tr721048 len=209 id=100 tr=721048	GTCCATGACGATCAGGTCGGGCTCGAGCTCGTTGGCAAGACGGACAGCCTCCTCGCCGTCGCTAGCTTGGCCGACAATCTCGTAACCATGCTCCTCGAGCAGCTCGACGAGATCGAGACGGATAAGAGCCTCGTCCTCGGCGACTACGACACGTGGATGTTCCGCCTCCGCCCCCGAGTCAGAGGTTGACCGAGTGAGGTCCTGTGGCT
Mcarcinus.id101.tr970904	id101	tr970904	Probable transcriptional regulatory protein pdtaR OS=Mycobacterium tuberculosis (strain CDC 1551 / Oshkosh) GN=pdtaR PE=3 SV=1					1_of_1_in_tr970904 len=275 id=101 tr=970904	TCTTGCGCGACTCGAGGCGCTCCTCCAGATCCATGACCTCGTCCTCAACGCCGCGGATCTCGGCAAAACGGGCCATAGCAATCTCGATAGCCGGAATGACATCCGAAGCATCGAAAGGCTTGACGACGTAGGCCATCGCACCCGCTTCTTTGGCACGTTTGATGAGGTCACGCTGTGAGAAAGCGGTCAGCATGACGACAGCACAGATACGGTCTTCGGCAATCTTGTCGGCCGCAGTGATGCCGTCCATCTTGGGCATCTTGACGTCCATGACG
Mcarcinus.id102.tr535438	id102	tr535438			tachylectin [Macrobrachium rosenbergii] Sequence ID: AFO68119.1			1_of_1_in_tr535438 len=252 id=102 tr=535438	GGCAGTTGCCGTCGAGCCTCAGGACGTTCTGGATCTTGTAAAAGGATTTGGACGCTCGAGGCGAAGTCCAGGAAGTCACGGCGTTTGTGGCAACTCCGGTATTCCCAATCCAGCAATCCATCGCGACTTGGCTCCTGGCAAAAGCACATTTGGCAGCAGTGTTCTTCTAGGAGAATATCCATGGCACGCGACGGATGGCAATGACGCGTCGCATTTCCACTCCACACTCGAAAAGCGTCCTTGGTGGCTGAT
Mcarcinus.id103.tr48461	id103	tr48461			no			1_of_1_in_tr48461 len=635 id=103 tr=48461	AATAATAATAATAATAATCATCATTATCATGGCAATTATAGTATAATAATAATACAGTATTATTGGGGTAAAAGGGAGAATTGAGTTTGTATTGGTGCATGCAAAATGCTGAATATTGGAATTTGTTAATTTCATGGAAATTAACTTCTTATTTTATAGGGAGTGTCCTCCTCCCATTTTCCTCACACACGCTTTGGTCTGTAGAGGGAATGAAGTGAAAGTTATTGAGACTTCAGTCAAGGGAGCTCAGGGTGAAGTAGGTCTCATATATCTTCTCACTACTGTACTGCTTTGCCTATTCCAAGTGCTGGTCAGCTTAGTGTGCTTCCGAATCATAGTGTGAAGTGTAATGTCTGTATATACCCATTTTTTTTTTTTTCAATTTTGATTTTTCTGAGT…
Mcarcinus.id104.tr352992	id104	tr352992			no			1_of_1_in_tr352992 len=434 id=104 tr=352992	GTTAAACTAATGTAGACTTACTTTGGACACATATCGAAATATCGGGGGACGTAAAGGAATAAATGTCAGACCAATTTCCGACTTCGCTGCTCTTCAGATGCATAAGCACAAAGAAAGAGGACAAATAAACTCTTCCAAAAGACTTAACGAATGTCGAATGCAGCAGCGTAACGACTTCGAAGTAACAAGCATTCGCCCACACGATCCTATCTCCGCCGGACTTTAGTCAGAATTAATACATCGGCAGTTTCAATAACGACGGGTGATGCCGGTGAATAAAAACCACTTCAAATTAACCAGGCTCGTCTGGATTGTCCGATGTTTCTTTCGAGCATAAGATATATTGTTACACTCACATACACAGGCTCAAAGAAATGACAGGTAATGCATTATTCATGT…
Mcarcinus.id105.tr593387	id105	tr593387			Collagen alpha-3(VI) chain [Exaiptasia pallida] Sequence ID: KXJ15570.			1_of_1_in_tr593387 len=516 id=105 tr=593387	AGGGGTTTCACTAATTTCAAACTGACCTTAGCAATAAGATAAGCTACTGTGCATTAACAACCCCTCCCTAAAAAAAAGTAACTGAGCCCCTGAAATTTGATAATTTATTTTCCACTATCCTAAATCCATTGGTTATTCACTCATTAATGTTTATTTAAGAAAAAATAAGGATCTTGCCAATGTTTACAGAATTCAATGCAGTAACTGTAATGAAATTTACGTCGTGGAGACTGGTAGATCCATCTAAGAGACTGAGCACAAACGTTCTGCAAGATACAGTTCAGAGAGCTTGGGGATTTGCGTACATATGGGGAATGCTGGTCATGCCATAAATTGGAGTGAGGCTGACCCATTTTCTTAACTGCCCTCACTAAAGGAAGATTCTGGAATCTGCCACCA…
Mcarcinus.id106.tr504785	id106	tr504785			no			1_of_1_in_tr504785 len=243 id=106 tr=504785	TGTGTAACTATCGGTATTTTCACCATCAATGACAATTAGGACTATTTTGTATACTGAATCAAACATTCTTTTCCTCTCTTAAGAAACTTATGTAAATTGCTCTCACCGACAGTCTTATTTAGTACACTACGGCTTCTTAACTATTACCAAGACAGAACCTTCCTCTGTGTTCTCAAGTACTTCTTTTTATTTGATGCTTTCACCCTTTCTCTCGCTTCCTTCCCCTTTCATATTAAGTCAGCA
Mcarcinus.id107.tr309971	id107	tr309971			no			1_of_1_in_tr309971 len=209 id=107 tr=309971	TGAAAATACCGATAGTTACACAACACTCGCATACAGTTAACGTTACTTTGTTTTCATTGTTCTCGTGACATATAAGGCTTCCTTTCTTCTCATACCTTCACAAAACCATCCATAGCATAGCTTTCCCTCTTGTTCCTATGATTGCAAGCCTGCACTCCCTTTACCAATTCCCAATCATCTCCCACCGTAGGAGCAAACCCAATATTCAG
Mcarcinus.id108.tr118726	id108	tr118726			PREDICTED: probable ATP-dependent helicase PF08_0048 [Hyalella azteca]Sequence ID: XP_018020726.1			1_of_1_in_tr118726 len=386 id=108 tr=118726	TGACTCAGGGCACTCACCTCTCGCATTAAGACAGCGTCCAGTGTTCGTGGGTTTAGTGTATACTGTTGTGTCGAACTTGTTTTCTTTTTGGGATACCAGTATGTCTAGGAATGGGAGTGTCTTGTTTTTGCTTTGTTCTATTGTATAATTAAGGCATGAGTTGTTATGGAGGTTATTTGCTAAGTTTTCGGCATCTTCTGGTCTTTTTATGGTAATGAAAATGTCATCTATATACGGTGCATATATCCTAGGTTTGGTGTGAGAGCGGAAAGTTTTTCATTCTGTTTCTTGCATGTATGCATTAGCAAAGAGGACCCCTAAGGGGGATCCCATGGCGACCCCGTCTCTTTGGCGATATAAATCGCCACGATGCTATGTGAAATGGA
Mcarcinus.id109.tr1005757	id109	tr1005757		24	Long-chain-fatty-acid--CoA ligase FadD15 OS=Mycobacterium marinum (strain ATCC BAA-535 / M) GN=fadD15 PE=3 SV=1			1_of_1_in_tr1005757 len=203 id=109 tr=1005757	TCGGGTAAATCGGCACCGGGATCACGCCAATCGTCATGCCCGCGAGATCAGCCTCGATCCACTCCGGGCAATTACCGGCGAACAGAGAAATACGATCCCCGCGCTGCAGGCCATCCTCGGTGAGCAGCCCGGGAGTGACAAAGGCCCGGGCGAGCCCGGCTACGCGACGCCCAGTCTCCGCATAGGTGCGGATAATCCACTGA
Mcarcinus.id110.tr12101	id110	tr12101			no			1_of_1_in_tr12101 len=675 id=110 tr=12101	GGACAGCAAGAAAGGAAGCAGGAATAGAGGTAAATTCAAAGAGTAAAATCCAGGTGCAGCTAGGGGATAAAGGCACTGGAGACACTAACTACCCAATGAGACTCTCTGAGGGTTGGAAGTGGCCTTTGCTCACCTGTGGTGGGATGTGTGCAGTAATAAGTCCTGAAGAATGCTGGGATTGAAGGGCATACAAGAGCCTTGAGTGCCCCAGGCCTGAAGGGGTTCCAGATGCCAGGCACCACACAGCGTCCTAAGTTAGGTTAGGCTATAACCTGAAGGTTAATGATGATGAAAGAAAGTATGTGTTCAAGTGTGACCCTCTCACTAATCGATCCTTCGGTAGAGCAGGTTGGGTGAGGATTGCTCTGTCAAAGTATTAATCATGAGATTGTCTGTTTT…
Mcarcinus.id111.tr604120	id111	tr604120			no			1_of_1_in_tr604120 len=391 id=111 tr=604120	TGCTTCCTTTCTTGCTGTCCAACCTCTCTAAATATTACTTTTAGTGCAACTGTGGCATCAGTAGCTCAAGGTCTGTGAAATCAATCACTCATGACTGACTGATGACAAAGTTGTGATTACAAAAAGACAGCCAGGTGGCAGCACATGAGATATAGGCCACCTGAAATTCTGGTACCTTAATTGTTTTTGAAGGATCTCTAGATAAAGGTCATGAGGAGTGACTAGTGGTCAGGTAATGAGAGAATAATGAGAGAAGAATCATTCTCTGCAAAAATAGCCCAAAGCAATGTGGAGATGCTTTTGGTATTAAAACTTGCTTCCAGTCTCTCTCAATATCTGTCCTCGACTCAAAGGTAAGGAAGCTGCTAGGCCAATACTTTGAACTAATTTG
Mcarcinus.id112.tr252850	id112	tr252850			hemolysin [Sunxiuqinia dokdonensis] Sequence ID: WP_053178599.1			1_of_1_in_tr252850 len=495 id=112 tr=252850	ATGTGGTTTCCATAATTAACTGGCAAACCTTCAAAACTGATATTAAATCGGCTGTTTCACAACAACCATCCCACGGTCTTCTTCAAGGTTGCTCTATATTCATAGTGGAAATGCATTCTAATATATTCAGAGTACAGCTAAAAGTATATAAAAAAAATTTAAAATGAAAATTTACACATTAACGCAAACTTCAAAGTTCATGAAAATTATTAACAAATTCCTCAGGCCTTGATGCCTCTCCATGAATACCAAGACATATATACGACACTTGGATTGATATATTACTTGGTGATCGTCTGTATACAGAAATATAATGCATGTGTGAATGTCATTTCATCGTGTGTCTATAAACGTGTGCCTGTGTATATTGGCCATTTCCTGCATACGATAACCTTAATC…
Mcarcinus.id113.tr97817	id113	tr97817			no			1_of_1_in_tr97817 len=418 id=113 tr=97817	ACACTTGCACAACACCTGTTCAGGTAAGGAATTAAAGCTGCTTGTTCATGCTCATTGTTTGGCAGTGTAATATATGGTGGCCCACATACAATTGTCGTGAACAGTGTACATGAAATTAATGGTAAGGGAAATGAGCAGCTTTATTTAGGTAATTATACTGGCATACAACCATGTGTGTCAAGATATCTTTTTGAAAAAAACACGTACAATAGTATGTTTTTAAGATGGCTCATTAGTCATTGTGTGAGTGTAATAGTTGGTAGGACTTGATGCCAATTTCATATCAGCCATATGGGTCCCAAACAAAATGAAATAATTTTTTTCCACCATTTAATTGTAATGCTTTTTAATTCATCATAAAAGCATATTATATTAAATAGTAATTAGATTAATCCCATT…
Mcarcinus.id114.tr15147	id114	tr15147			no			1_of_1_in_tr15147 len=258 id=114 tr=15147	CTGAGGTACCGCACAGCTACTGTTAAACTGACAAGAAAATGAAGTGAGCAACAGATATCCCATAACACTGAGCTGCCTTCCAGCTGACAGAGAAATTCAAATGGAAAACGAACTAAGTATCCTGAAATATACTAAAATGACTGACAGCCGACATTAAAAACATACATAAGAAGTCTTAGGAAGACAACTACGGATCCTGAAACATTACCTGATAATAACAACCTCATCAGATGTCTAGGTCAGTACTCAGTAGTTCAG
Mcarcinus.id115.tr313812	id115	tr313812			no			1_of_1_in_tr313812 len=727 id=115 tr=313812	GATAATTCTACTCATGGCAGATGATTGCAAAGAAATTTGCTAAAAATGTAGGATCATTTACTATTGAATAAACTGTAATTTGCACGTATTTAGTAGTCAACTATTATCTATACAGTATATAGTAGCTAGTTATGGTCTCCCATACTTAGAATGCTTACTTGTAGGAAAGTCTTGTGTCCAGCTTTGAGCCTTGAAATGACTTTTTTTTTTTTGTGATCATGCTTTAAATTGAAAAATTTTATTGAATTAGTAAAATATCTGCACATCAGTAAGTGTCTTCAACAGTGAGAGAGAAAAAAAGATGTGCCCAATTATCATATAAATAATGTATAAGATCTCCCAATTCTGGCATTACATTCATATCACATCTTGCGAAGAATCACATACATGTACTGTATT…
Mcarcinus.id116.tr626280	id116	tr626280			no			1_of_1_in_tr626280 len=337 id=116 tr=626280	TTTTGAGAAACATATCTGGTCTATTTGTTCCTTAGTTGTTCCAAATTTGGTATAAGCCATTGAGAACATCTTTAAAGATTTTTTTTAAAGCTTATTTCTCCAGAAGAACTGTATTTGGACTTTTATTCTGCCACATTTTAAATATTGTTCCTTGGTTTTGTCTTCAGCAACTGACTTGCATCATAAATTGTTGGATGTAAACTTGTTTGATAATGAAACCATCAATCATAATTATCCTTAGTTCAGTGTTGAATTCCCCAGACACATTTGAAAACAGAAGCAGAATAGCTAGAAGTTACTTTTTATGCTTATGCTCCTGCAACCAATTCCCCGTAGG
Mcarcinus.id117.tr351973	id117	tr351973			no			1_of_1_in_tr351973 len=292 id=117 tr=351973	AGCAATGATAAAATAAATCCATGTAAGTACCTTGACGTAAATCTGATAAGGCCAAATAACATCAGATGATCAGACATATACTGTGGGTACTAGAAATCTCTGAGAAGCAAAAGAGACTGACTCTGGAATTTTTAATAGAGAATAAGGCAATACAATAACCAGAATGTGATAAGAATGTCATAAAGAGACACGCCAAATGTGTGAGAAGTGAGTATGGAAGAATTAGACGATGGAGTGGTGATCCAAACTTTCACGATATTCTGAATATCACTTATCTCCTGTTTTCTTAAGT
Mcarcinus.id118.tr132379	id118	tr132379			no			1_of_1_in_tr132379 len=294 id=118 tr=132379	CTTTAGACGATGTCCAAAACACTTGTCTGTCTGAAAGCGAGAGTAATGAGTCTCAATATAAACGCCTGAATCCAAACTCTTGTGCCTCTGAGAGCCAGAGTAATGATTCTCAAGACAATGATGAATTGAATGATAAAAATTTAAAACGAGACACGATCAGGGATGTACATTTACCAAGTAATGAAGGTGAGGCTATAGATAAAGGTTTAACCTCAACGCTAGAGGGTTTACCTTTAGCTAAAAGAAATTATTCTAAAAATGGCTACCACGAAACTATCTTGCTACAAAGCCAGG
Mcarcinus.id119.tr317980	id119	tr317980			hypothetical protein DAPPUDRAFT_259872 [Daphnia pulex] Sequence ID: EFX68614.1			1_of_1_in_tr317980 len=304 id=119 tr=317980	TATCTTGCTACAAAGCCAGGCCAGCTACCGCAGACCTCTCATTCCACCATCCATCATCACCTTTGACCTTTCAACCGACCAGGAAGAAGTCCTTATGAAGCCAGTCGAGAGCCTTCAGGAGACCGTCGACAAGAAAATACTTGAAGCCCAGAAGACGGGTCACCTCGATTTGGCGAACATAGGTCTGCCCTTCATTCCCTCAGCCATTTTGCTCTCAGAGAGTTCCATGATCCACCGGGTGAGTCTACAAGACAACGGCCTGGTCGAATTACCCGGGGCAGCACTGGAACACCTCACTTGCGTG
Mcarcinus.id120.tr490397	id120	tr490397			no			1_of_1_in_tr490397 len=584 id=120 tr=490397	CAGGTAAGACATACACAGCGCCTGAAGGAAAAGATTAATTGTAATCATTATTATGGAACAAGACTTAAAATCCTTGAGCTTGATAAGGAATTCTCATTGGATAACATGTCCTTATGTAAAAGCAGAGGAGAATAGAGCAGATAGAACACTGAATTTTGGACAAAATAAGATGAATCAGTAAACAGGTACTGTAGTTAACGCACATGCAAGCAACAGTACAGAAATGAGTAAAAAAAAATGAGGGCAATACTGCATGTCACCTAAGAGTATGACAACAGCTTCTCCTAAGTTTTTAAGAAATTGTTCAGATAATCCTTCTAAGTGAAAGTCTTGCCTCAGTCAGGTTTGGCAACCTTTGTCTTTGACAGATGTTGTCAAGTGAGATTGTAACTATTTTTA…
Mcarcinus.id121.tr389286	id121	tr389286			no			1_of_1_in_tr389286 len=478 id=121 tr=389286	TAACAAGAGTTGCAACCTTTCAGTAAAGTTTAAGCTTTCTGAATGAAAGAGCTAATTTTAAAAGTAAATTGACAAATTAAGCCTTAGCCTCTTGATTAATTGTTTATGTAGACTACATGGAAGCATGAGGATACATTCGGTAGTTCAATTCCCATCCGGTAGTTCAATTCCCCCATGGAAGTAATTAACAACTTTAGTAAACACAGTATCTTCCTAATAAAGTATTTAGCAACATAACTAATCCCATCATGCATAGTGACTGCACGTCTTGTCCTGATAAATGGCATACCATTAGCAATTCTTCACTTACAAAAACTTCAAAATTACAGCAACTGGTCCTCAAATATTCCTTACCATTATGAAATCTGACACTCGAGTAGAGATCTTAGACTCTGCTGT…
Mcarcinus.id122.tr400349	id122	tr400349			no			1_of_1_in_tr400349 len=218 id=122 tr=400349	GACACGCTGGGCATGTAGAAGAGCTGAGTCTCGAACCTCTCGGATAGTTCCACTCTGTCAATCTTTCCGTTTTCCATAACCAAACCAGTAGCATTCAGAGTGCAGTAGCGTAGAGCAGCCAGGCTTGTGGTGTCAGCTCCTATTTGGTCCAAGATGCTAGGTGGGTTACCTGTCAGGTAGCTCGTGCCTAACGAAGCGAAGATTGACGGATGAACGGG
Mcarcinus.id123.tr96516	id123	tr96516			no			1_of_1_in_tr96516 len=260 id=123 tr=96516	ATGAAAATAAACAAGGAAAAGGGGAAGTGAAAAAATAGACGATAGGAAATTCAGGAGGAGGCGATAAAACTGAATGAAAATGGAGGAAAGTTTAAAAAAAACTAATCGAATTAGAGAGGATTTTTTTTTCCCTGTGCAGGGCAAAAATCTAATTTTGTTCAAGTTACTGAAAACTCCTGTATCCTGTTTCAGACGTCGTGTCATCTATAGAGAAGATATTTTACTATAAAAATAATAAATGATAGATTTATGGTGTATAA
Mcarcinus.id124.tr494828	id124	tr494828			no			1_of_1_in_tr494828 len=431 id=124 tr=494828	TCCCACATATTAACGACCTGCAGATGCATACAGACTCTATACCTGAATGATCTATAATTCATATTCTCTCTTTTCCACAGATCCCTTACCCTCGAAAGTGGATAAAACCTTCAGCAATGAAAATAAGAGAAGATTGCCCTCTCTATCCACGTTAGGTAGACCGATTTATTCCTTTATGAAGAGATGGAAAAGTAGAGAAAAAACATAAAAGAGTTAAGATGATAAAGGTGTAGTAGAGGGACATAAGAAGGATCAGGATTAAGAGAGAAGAAGGGGAGACAAAGGATGAGAAAGACGGTGTGAAAGGAGATGGAAGAAGAGTGGATAAATGGATGCTAGGGGAAAAAGTAGAAAGAGAAAGATTTTCTTAGAAATATTCCAGAAGGGTAATAGAGAATT…
Mcarcinus.id125.tr245588	id125	tr245588			no			1_of_1_in_tr245588 len=404 id=125 tr=245588	TAAAAATAATAACTAAAACCTCCAATCCTACAACCCTTAGAGAGAATACACTTATATTACTCATCCTGAAAATCAATGAGGAAATGTATTCCTAATTCCCTTGGACTGGGACAGAACTAGTACATGTCTTACTGTCAACTGACCATGTACTCATCTACATTTATTGAATGTATTTATCATTTTAGTGATTTGTGCTAGTACAGTTTTACTCTTTAGTATTTACATCGAGTTACAAGTCTTACATCTAAAACTACAGCAATATTTTACTCTAGTACACATTTTCAATATGTATTATATATACAACATGCAACAATTCACTTACAGTTTAAAACAATTATGCAATCATATACATAAATGACCAAAGTACAGCATAATGTAGAATGAAAATACTAATTAGTT…
Mcarcinus.id126.tr153673	id126	tr153673			no			1_of_1_in_tr153673 len=461 id=126 tr=153673	CTCTCTCTCTCTCTCTCAGATGTTAGCTTATGTGGAGTCTCATAAATCAGATTATGCAAAGGAATGGTTGTTGTATTGTCTCTTTTTATTTCCGTAGAATTAAATCTTACCGTTAAAGTGTGTGATTGTAAGCTGCAAAGCAAGTGTTGAAGAACAAGACTCCGCTGGTCTTTTAAAAGACTGTGCTGCTGGTCAGTTCGGAGACTATTTTTAATTGAATTTTTAAAATTATTTTGGAAAAACTTGTCCTACGACTCGAAGTGATTTTAACGAGAACGAGTTTTGCTGCTTTTAATAAACAGGTGTTGAATCTTGTTCAGTGCATAGTGTCGTTCGGGAGTAACAGCCACACCTTTGTTCAGTCTGGTTTGAGCTGCTGCCTCTCTGTCTCTCTGTGTG…
Mcarcinus.id127.tr626308	id127	tr626308			no			1_of_1_in_tr626308 len=219 id=127 tr=626308	TCGCACTGTTTACATCAGATTCCCCTTTCTACGGCTATATGTTTGACGAATCTTAAACAGTCTCTCTGGTTTCTACCAGAAATTTATAACTTAGAAGAAAGATTCATTAAATCCACTGCATATAACTACATATGGTATCCAGACTTAGCCTGCATAACCTAACACTAAAAGCATGTCCTTAAGTGGATTTTATTTCTAAACACAATTAAGACATCCAGG
Mcarcinus.id128.tr135608	id128	tr135608			no			1_of_1_in_tr135608 len=316 id=128 tr=135608	GCAAACTACAGTAATATAAAATGAAAAAGTTTATATAATAGTTGTGGTGATTAATGGAAGGTTATGAAAATCAAAGTGATTAAAGGAGAAGGAGAGGGGAGGTGCATATATTCTAATTACCTTATATGTACCACACAGGGAGATCATGAAAGACTCGCTGGAATTTTGGGAAAGGCTGTTAGAAGCAATGACGAGTACTGCATTCAGAGGTTATGCAAATAGTGGAGAGAGGGTTTGAATTCTGCCGAAGCCAAGAGTTTTGGAAGCTTAACACTTTGCTCAAGAAGTTTACTTAGTTGTGTGTGTGTGTGTGTGT
Mcarcinus.id129.tr79970	id129	tr79970			no			1_of_1_in_tr79970 len=355 id=129 tr=79970	GGGATTTTGTCATTAAGGGCATATGGGACATGTAAAAACAGGCAAAGCTCTGCTTAACCAAGATGAGTTCTTTAACGGTGAACCCTAGTCATTGTCGCTTTTAAATAGGCAAGGATTGCCAAAATTCTCTTGACAGAATGAAAAATGCAAAAGAACAAAATGCAGTGAAGGTAGATAAGGAGAATGTGGAAATAAGGACTGGAAGGTTAGGGAAATGTTGGCAAGAAGAGTGAGTTTGTGTTGTATGCAGGAGGATATAAATGAACAAGTACAAAATTAGTATGTTGCAATAGGGAGGAATGCAAATACTGTTGCAGTGGAAGCTGTGTGTGTGTGAATTAGAATAGGCATGGCA
Mcarcinus.id130.tr315220	id130	tr315220			no			1_of_1_in_tr315220 len=328 id=130 tr=315220	GCTTCCAGACATACATTCCCAGCTCGCCGACGGACCTCGCCCAATGGGAAGAGTGAAGGCGATGTTGAAGAATGCGCTGTAGAAGTCGTGACAGATCAGTCTCCAGAGATTTTACGCTGTCTTTTTCTCATAGAGAAAGATGACGGGTGGCCGGAGATCGGTCATAGCCTTTTCTCCCCTGAGCTGAGTCATCCACCAGGCGTGGTTCAAGATGGAACGGTAAGGTCAGTACTCGATGCCATCAGGAATCTGACTTAATGCTTTCAGTGGACTTTAGGGTGCTTATTTTCAAATACATATCCTACAGTTGCTCTGGGACAGAGACCGA
Mcarcinus.id131.tr960425	id131	tr960425			no			1_of_1_in_tr960425 len=309 id=131 tr=960425	AATGAATACTCATCTGTGCTATGGGTTTTTAACAGAGCTCTAATTTTTTTAGTTGAATTTGAAAATGTCCAAGAAATAAACATGACTTTTGAAATAAAGTCGATTCAGATGGATTTTCAGGACTTTTGAAGACATTTAAAAGACATTTCCATCTCCCTCTTATTATCCGTCATCTGATGATGCTCATCACTGCGTGAATGATATTCCAAGACGCCATTTGTGGTAAAGGTTTTTAATGATAGTCAGTCGAAACTTTGGTAAGTAACGTACTGTTAAATATAACAGTAGAATTACGGTAATAAATCTGTA
Mcarcinus.id132.tr325585	id132	tr325585	Uncharacterized peptidase YgaJ OS=Bacillus subtilis (strain 168) GN=ygaJ PE=3 SV=2					1_of_1_in_tr325585 len=258 id=132 tr=325585	GTCTGGAAAGTCTTCCCCCCTGGTGTGCTTCGCCCCCACCGCAGCTGCTGACGATCCGGTCTACGTCAACCGTTTTCTGGCCGCCTATTCGGCCCTCGGGGTGCGCAACATGGTGTTGACACTGTGGCAGGGAGCAGCGGAGTCGGTGGAGCGTCTCTCTCAAGCGGACATCGTTGTCTCTGGTGGTGGATCAGCCGCCAACCTTATGGCGCTGTGGAAGACGCACGGGGTCGACCACGTGATTCGGCGCATGATCGC
Mcarcinus.id133.tr411007	id133	tr411007			alpha galactosidase, partial [Heterocapsa triquetra] Sequence ID: AAW79376.1			1_of_1_in_tr411007 len=436 id=133 tr=411007	ATTCCAATGGACCAGATAAAAGGAAGACCCATGTATTACCACAGGAAGACTTCAGCAACGACCACAGTGACCTCGAAGTACCAGGCTAAAATGAAGTTTCTTCTACGGAAGTGAATGGAAGGATCATAGTTCACCAAGGAAATGACACTCTCAGGAACAACAGCACCGGTCATGTCATCGGGGCTGTTCCCCCGGTATCTCGGGAATGCATAAGGCGGTAGATGTTGAATGCATCTCCAAAATTCAGCATCACTCACACCGACAAAGCCGATACTTCTTCCCATAATCTTTGTACTTTCTTCAAGTTTACTTCATCTCGTACACTGTTTGTATAGATGAAAGATACGTCATTAGAGTCGCTTCTAACTTGTCTATACTTTCCGAATAATTGCATTTGCA…
Mcarcinus.id134.tr227790	id134	tr227790			no			1_of_1_in_tr227790 len=233 id=134 tr=227790	CAAAGATCAAAAACACTTTAATGCAGGAACAAGTCATAATTATTTCTACTGAGAATTGTTTAATAAAAAAAATTACTCTCACATTGTTTGATAGCAGACTTTATAGTGTTTCGTTATTCATGTTTAACATTTCACCTCAGGCGTTCGATAATTAATCTTTCTGTTTCTTAAGGCTTTACGGTTGTCCCCATAAGCCCACTTCAACATTTTTATTCCAATGGACCAGATAAAAG
Mcarcinus.id135.tr341215	id135	tr341215			no			1_of_1_in_tr341215 len=369 id=135 tr=341215	AGAGAGAATGTTAACGAGAAGGATAAGCCAGACGAGAGAGAGAGAGAGAATTTTAACCATTATTACTTTTTTAACATGGTGATAAAATCTTAATCTTCATCAAATGAAATATTAACGTCAGTATTGTTGCCATCACTATTTTATATATTTGTTAAGTTTCCCTGTATGATTTATCATGAATACTGATGAAACTAACAAAACTAACAACGCTAATAAGACTAATGATAAATACCTTAAAGAAAATATTAACACTAACCAAACGACAAACCAGATTTAAATGGAACTCTATCACAGAGTTTAGAATTATCTCCCACTCTGTCTTACTTCCACACGTCACGTTCCCTTCAGGCTTGAAAAAAAAAAAAAAAA
Mcarcinus.id136.tr459264	id136	tr459264			no			1_of_1_in_tr459264 len=393 id=136 tr=459264	AAAAAAAAAAAAAAAACAGGACGATAAAAGAAGAAGAAAATAAAGGAAGAATAAGAGAGACAGCGACAAGTGAGAAATATAACGCCCGTCCCTTAATAGGAAAGGATTTGACGAATGATGGGAGGGGAAAAAAAATTGTTGTTGTGAGAAAAATGAGGAAATAATCATTTGTCTCTCTTTCATTTTTTATAAGGCCCTTTCTCTCCTAATAACGTAACGCATGATTGAGAGGGCAGATGCCTCGTGTGGGCGCGCATGCGCGGAACGATACCAGCCCGAGACGTGCGTATAATATATCAAGGTAGAAAGAGAGTGAGAAATGGCGGGTGCTAATTCAAGATCAAGACGCGAAAGAAGAAGAAGAGAGAGGTGCGCGTTAATTAAGACTATAGA
Mcarcinus.id137.tr274991	id137	tr274991			no			1_of_1_in_tr274991 len=515 id=137 tr=274991	TCTCTCTCTCTCTCAGTGGTTCTAGACAGGATGCTTCTTATGCTCAATATGAGCTGTAGTATAATAACTGAAAGGATCCAGGCTCTTAGTTTGGAGTACCAGCATTCTTGGTCTTAGGCTAGCATAAGGATGTGTCCAGAATGTTCTTCTGTCTCTGGTTTTGTTAGGTGACAAGCTTATGACTCTTCTGTGGAGGACATCAGCCAATTACTCGTTTTAGGACAGAAGAAGTCAGGGCTTATGACCATCCTTAGTCTGTTAGGATGAGAGCAGGTGTGTAGGCTGTGGACATTCCTTTCCTCATTCTATCAGAGGTACATTACCCATAGGCCCATAGATATCTTCTTGGGACCTACAGTGGATGCTTAGCAGGTTGTGTAGGCACCCAGCACTACCACT…
Mcarcinus.id138.tr271733	id138	tr271733			no			1_of_1_in_tr271733 len=402 id=138 tr=271733	TGATCATGGAGGTATGTGAAAACAAAGGATTCAGCTATATATTCGACATAATCTAAAGAGCCCTGGTTGATACCAGTTATGGCAAAGTCAGACTCAATTTTCTTTACTGCTATGTCCCATAAAAGCTATTTTTGAGTTAAATTGCTCAACATTATGAGTCTGACTGCCAAAAATAGTTTTAAAGATTTCATGTGATTACTGTTTGCTTTCTTATGCATAAATGATTATCTTAAATCTAAAGTTCTCAGACTCTGTAACTTTTCAGCATAAAGTAACACATTTTGTTCCATATCCTCTATGATGTTTCATCCTGTCTACAGGATAGCCGCTCTGGAAAACCTCTTGGAAGATCTCTCAGGCCATGCTTGAAAAGTTCTTCGATGGAGAAATTCAAGCGTT…
Mcarcinus.id139.tr37161	id139	tr37161			no			1_of_1_in_tr37161 len=304 id=139 tr=37161	TAGAAAATATTTTTTACTTTTTATGGATATGGTTAGCATGTTAGCTGGAATGGCCAATAGTTTACAGTAGTCATAAATAGTAGTTCTCCTGTTAGAGGCTAACTGGGATGTTACCTGCATTCCAGGTGTCAGATAAGCAGAGCATGTGCTGTGTAGAAATCTTAGACTATTTATCGGTAAGCCTTGCCTAATGATTGGTACACCTGGATTCTAAGACTGAATGTTTTGTGGGCAAGTTATGCTTGAATATTTTTGCTGTGGTTTCTTTAACTAATTCCATTTGGGGGAAAACCACTGACTGGTG
Mcarcinus.id140.tr752101	id140	tr752101			no			1_of_1_in_tr752101 len=314 id=140 tr=752101	GTTTCTCCCCGAGCAACTCCGCCCGTCTCGCTGATTCCAGCTTCCCATGAGGTGGTGGCAGTGGTGGTTGGAGTGATCGCGGTAATCCACTCATGAACCGAACCATAAATCAGACTATAGAATAGTTCTCAAATAAGATCAAGACTGACTCGATTTGGAATAAATGAATGATGTTTCAGTCTGCAGGTCATATACATTTGCCTGCGTGGGTTAACTCAAGGCAGACAACGCCTGACATGCAAACGGAAATGTGAAGCAAACGAGTATTGATGTGTGCGTCACTAACAAGGGACTAGATAAGCAAAGCCCCTGCA
Mcarcinus.id141.tr679253	id141	tr679253			PREDICTED: uncharacterized protein LOC108672276 [Hyalella azteca] Sequence ID: XP_018015404.1			1_of_1_in_tr679253 len=512 id=141 tr=679253	GGGCGGAGTTGCTCGGTGAGAAACAAAATGGTGAGGCTCCTTAAGGGTGAGGTGTTTTGAAAGCTGTCGGTCGGTTTAAGATGCATATTCGACGTCCATGTCCCTGTATTCTTCAGGGATCTGGTCCTTGGGGGGCGGCGGGTGCTTCTTCTTGTCAGGGAGGTCGTAGACAGCCGGTCCGGGCGTCTTGTCTTCGTCATCATCCTCGTCTTCATCGCTGTCATCAGCCCTAACGACTTCTTGAATCTCCGGGTCCTTGTCTTTCTTCCCCCCGCAGCAGCAGCCGCAGCATCCGCCCTTCTTCGGGTCCTTCTTGTTCCCGCAGCAGTCGCCGTCGTGGCGACAGTACCACACGACGACGGCCAGGATCAGGATCAACACGGCGAGTGTTCCCCAGAG…
Mcarcinus.id142.tr441049	id142	tr441049			PREDICTED: ribonuclease H1-like [Copidosoma floridanum] Sequence ID: XP_014215223.1			1_of_1_in_tr441049 len=240 id=142 tr=441049	ACAAATTGTATGAAGATGGTAAAAATGGAGAACTATTTTTGATGCCTGTCCATGAAGGCATTAAAGGCCATAAAGAAGTCAATAAAGCAGCCAAGGCTGCACTAATATGACTAGATCATACATATTCCTATTTGTGATTATGTAATTGGCTGCGTATGTAGTATTATGAACATCATAGTAACAAATTAACATAGATTAAGCCAAGTTGGAATATGAAATTTTATCATAACTAACAGAACA
Mcarcinus.id143.tr687729	id143	tr687729			no			1_of_2_in_tr687729 len=246 id=143 tr=687729	GTAGACAGTGTCTGCTCTTCCAGTGCATGATTCACAATGCGTAGGTAAGTGTACATAATGATTCTGAATGTTACATTGAAAGGTGCAAGTTGTCTCTTTTTCCAGTCACTAGGCCTTTGCAGTGACTGTCAGTTGAAGGAATTTTTTCAGAATCTCCCTTTTTAATTAAACCAGTCATAAAGTGTTTCCAAAGCAGTACTTTGATGGGTAAAATCTAAACTTTATTAGTAATAAAAACAGATCCTT
Mcarcinus.id144.tr687729	id144	tr687729			no			2_of_2_in_tr687729 len=261 id=144 tr=687729	GTAGACAGTGTCTGCTCTTCCAGTGCATGATTCACAATGCGTAGGTAAGTGTACATAATGATTCTGAATGTTACATTGAAAGGTGCAAGTTGTCTCTTTTCCAGCACTGAACCCTTCCAGTCACTAGGCCTTTGCAGTGACTGTCAGTTGAAGGAATTTTTTCAGAATCTCCCTTTTTAATTAAACCAGTCATAAAGTGTTTCCAAAGCAGTACTTTGATGGGTAAAATCTAAACTTTATTAGTAATAAAAACAGATCCTT
Mcarcinus.id145.tr385263	id145	tr385263						1_of_1_in_tr385263 len=342 id=145 tr=385263	AACTGCATAATAAGAAAAGGTGAACCTTTTCAATATCAGACTTATCAAAAGGGAAATGAGTATGCTATGCTCTTCTCAATACAGAAGCTGCTTCAGAACTGAGATGAACTGCTTGTGTCAGTGTCATCATCAACTAGTTGCTAAGGTGTCTGTGTTGAAGAATCTCCCAGGATTATGCATGGGGACCATCATCATCTGGCTGTCTAGGTGCCAGTCTGGATAAATATCCTGAAAGTTGGCACTTATCACCACAGGTGCCAAAACCCAGTTCTGTACCATTAACCTACAGGTAATAAAGGATGACTGAAGCTGTGAAATCAGTTTTCCTCAGAAAGTGATCTG
Mcarcinus.id146.tr630331	id146	tr630331						1_of_1_in_tr630331 len=324 id=146 tr=630331	CACAAACCTGATAGGTACCATTCCATTAGGTTCCACGTCGCTGACCGTGCATCCAGCAGGAAGTTCCTAGTAAACGCAGGTGCCTCACCCTCATCCTCCATCTACTAGGGAAGGAATATTGGTAGGAGTTCATCATTGCCATTGTCTAGACGCCCTTGCTTGGTACCAACTATCTGGGACACTTTGGCCTACTGGTAGCTGTCAATCTTTGCAGTCTCTTGGACCTAGCCTTCTTCCAGACGACACCACTCACCAATGGCACCCCCCAAAACAGTGGTTCACCTCTCTGGTGGGTCTCACAGACCTCTGAACTTATCTGCAGGG
Mcarcinus.id147.tr782704	id147	tr782704						1_of_1_in_tr782704 len=237 id=147 tr=782704	AAGCTCAGTTAGATAAGGACATAGCATGAAAAGTTTTTGATGTTTGAATCAACCATTGAATGAAACATTGCTATTCATTTCTTCCAAGCTAAACCTGTGAACGACTAAAGGTATTACATTGTTAATTCTTATTTGTAACCAGAACATTAAAATATGTATTACACTATTTTTATTACAAGAGAGTTTTCATTGAAGTAATTTTATTTTTTCTGACAGAATGGAATGTTCCAATAGACA
Mcarcinus.id148.tr262701	id148	tr262701						1_of_1_in_tr262701 len=348 id=148 tr=262701	GTGCGTTTTTCCAAGCACATATCTGAAAGTCAGAAAAGAGAAAATCATCCAACATGATATAGTATCAGCATCATACAGAGTAATTCCTCAAGACATTTCAGTTCAATTCATAGACTCTTGTAGGGTGTACCAAAGCTTGTCACTAAAATGAGGGAAAAATGAAAGCAAGGAAGCGTGGAAGACATTAGACAGATAAATAAAAGGAGCACAGTGTGCCACATAACGCCCACAGTTAGTGGTAGTACCCTACAAGGTCTGAGAGGAATAACTCAACACACTGCCCTTGTACAGTACAAGAATTAAAAGTTAATTTGATAAAGACATTAATTAAATCAGATTAGTTTCAAA
Mcarcinus.id149.tr536	id149	tr536						1_of_1_in_tr536 len=378 id=149 tr=536	TGTACCTTTCAGGTATTTCTGTATTCTCTGTTGAGGTTTGTTTTTATGCTGTAAAATGTACATTCTTTTACTTTATACACATTTTCTGTCACAAATGTACAGCATCAGTCATTCAGTCTTGTATAGTAATTCATCATACATTGTTAATAACAACTGAGGGGTTCATTAGTTTCTTGTACATTTTTGTAAATTTACTTGAATTTTTTACCATGTTATTTTAACATGCAGTGGAATGTAGCATAAATGCATAAGAGCTGTAGTTTTGAGCACTGTGTTCGCAGTATTTCACAGTATATTAGTTGCTATAATTGCAGTACTATTAGTTGCTATTATTGCAGCTTTGTTATAATTGAACTTTCGTGTTTATATTTCCAGTCG
Mcarcinus.id150.tr67859	id150	tr67859						1_of_1_in_tr67859 len=615 id=150 tr=67859	AACTTTAAAATATAATAAAGGGACAGTTAAAAACAATATCAAACAATAGAATTTAACAACATTCATTCTTTGAATGAGATGATAACCTTTGCAGTTTAATTTTATTAGTAGCTTATACTAATAAAGATATGTTAATGTAAAATATTTACATCCCCTACTGTACTGTTTGCTAAAAACTTCATGAGCCTAGATTTGATCTGTTGATGAAAATTAATTAATTTCAGCCTAATTCTTTTACATACCACTTTCATAACGAGACTAGATATAACTTACGGTACCATCCAGTATTTTCATTAGAAAATATTACTGTAACAGAATTAAATTTATGATCTTTCAATATTTTCATTAGAACCCATTCAAGTTTATAAATTTAATTTGCATTTATATTGTCAATACATT…
Mcarcinus.id151.tr401828	id151	tr401828						1_of_1_in_tr401828 len=252 id=151 tr=401828	GGATAAAGGAGAAGAACATGCTCTAAGTTATAGATGACCAGTTGGGGGTTTTACAATTGTCTCTTCTATGTGGGGAAGGCAATTGGTGGCTGAAGACCAGTCATTGATCTGTCTTATATCTTGGATCTCATATCCAAGCAGGAGGCAAAGTACTGGATGTGCTCAATAGACAGCAGCGGTGAGGGTCTTTCCCTCTGACTCAGTAAGAGAAAACTCAGGGAGGTGACAGTGCAGCTCTTGTCTCGACAGGAA
Mcarcinus.id152.tr156638	id152	tr156638						1_of_2_in_tr156638 len=292 id=152 tr=156638	GTTTTACTGTACTGGAAATAAAAAAAGTCATTTGAATGTTTTTGCTCACTTTCAAATGTTTTTGCTCACTTAATCTCAGTTATGGAAAATATCATTGTTTACAGGGTATATATTAATTATAGCAGAAAAGGTACCTGAATGGGTTTTACTGTACTGGAAATGAAAAAAACAGTCATTTGAATGTTTTTGCTCACTTTCAAATGTTTTTGCTCACTTAATCTCAGTTATGGAAAATATCATTGTTTACAGGGTATATATTAATTATAGCAGAAAAGGTACCTGAATGGGTTTT
Mcarcinus.id153.tr156638	id153	tr156638						2_of_2_in_tr156638 len=304 id=153 tr=156638	AGTCATTTGAATGTTTTTGCTCACTTTCAAATGTTTTTGCTCACTTAATCTCAGTTATGGAAAATATCATTGTTTACAGGGTATATATTAATTATAGCAGAAAAGGTACCTGAATGGGTTTTCAATATTTTGAATATAATCAGATTAAGTGTATGACTGTATTTGTATGACTGTATTAACAAGTTCAAAAGCTATGTAGTTTAAATTAATTTCAAAAGAGCTCATAATTCAACACTACTTTGAACTTAATTTGTAACACTCAACCATTTGCTGAAAGGTAGTAAGTAAAATTGATTGATTTACT
Mcarcinus.id154.tr505963	id154	tr505963						1_of_1_in_tr505963 len=316 id=154 tr=505963	GTAGAATTATTTGCACATCATATGTGGATGGAATCAGTGTTTCTTTTGTGAAAAATGTTTACCAAGGTTATTTGTTAAGATTTAAAGTTGTTCAGCAGCCGAAAATGTATAAGTAGCATTAATAAATAGTGATCGCAGTGCCAGATAATTTGAATTGTCATCAGCTAATCACTGTATCATCATTCACTTTACCCATGTAAAGTGATTTTAAGCTACGCTGACCTTATTTTTGTTATATGCTACTTGGCTGAATAGGCAAGCTGTAGCAATATCATTTATATAAATGCCACACAAATCTCCCATGCTGTAAAGGAAC
Mcarcinus.id155.tr32860	id155	tr32860						1_of_1_in_tr32860 len=230 id=155 tr=32860	GACGCTTTAACGCATTCGGCCAATGAGAGATGTATAAATTGGTACTGCCTCTAGTACACAAATCCCTTTCGAGCGCGGGAATTTGTAATCAGTGTCAGCATCAACCCACCTCTACCAAGTGGTCCAATTGCAGCGTTTGCCGCAATTAAATATATTTTGAATGAATTTTTATCACATAACTTGTGATTCATATACAAGGATTAAGTTACAAATGTCCTTTAATATCTAAT
Mcarcinus.id156.tr612988	id156	tr612988						1_of_1_in_tr612988 len=328 id=156 tr=612988	GAAAAACATTGCTTGTAGACATGATGTTGCCCATAATGATATCATTGTTCTTTAGACCAATCCTTGTAAACTGCACATATGAGGGCAGGAGAATGCATTTGGCTCCTACAGGAAGGACACTACAAATGTGTCCTTCACCAAGGATGATGTGAAGGTATTAATTCATGCCGTATAGGTTTGTTGATACATAAAGACAGTGGAAATGAAATGCTAAAAACACACACAACATTAGACACAAACAAAATCATATAATAGGCTGAGAAAAAATGGAGAACAAAAGGTAAAGAAATTGAATAGCCTAAGCAAACATTGAACCCCTATTTGAATA
Mcarcinus.id157.tr276533	id157	tr276533						1_of_1_in_tr276533 len=250 id=157 tr=276533	AGTTGCAGTTACAACCCCAAAGCAAAAATTATGGTAAGGGAAACCTCATTTGGAATTATGAATTCTAAACAGTTAATTAAAAAACACTGAAAACTATGGTGACAGAATTTCATGACTGGGGGAAAACTGCAAGAAACAAAACAGAAGAGCAGTATGCTACTCACAGCAACAAAGAGGTAACATATTAGTTGCCCGCTGAAAATTACGTCACTGAAAAACTCAAGAAGCATGTAGACACATTACTGAAAAT
Mcarcinus.id158.tr536799	id158	tr536799						1_of_1_in_tr536799 len=318 id=158 tr=536799	ATGCTGTTAGTGTTTTTTGTTACTCTGATTTATATTATAGAGTCATTTGCTGAGTTTATATGAATGTCTTATTAATCATGATCTCCAAATGTTATTGTAAGTTAAGATTATATTCTCTCTTTTTTCATTTTTGTTTATCTGTTGCCTTTGTATATAGATATGAAGCTCAATCTGACTTGGGCTTTTACTAAGAAGTGTGCAATAGTATAATGCCTTCCATTGTCTATACATTCATCACCTGAAGATTTAATGAGGCCTTGGTACTATATGTCAAGAGTCTCTTTTAATTTCTTTCCTAATAATAAAACATAAACTACA
Mcarcinus.id159.tr129683	id159	tr129683						1_of_2_in_tr129683 len=281 id=159 tr=129683	GTCCATTTTCCATGATTTCCTACTTTTCCAATCAACTTTTCTTCATCCCCTCTTATTACATGTCCAAACCATTCGGTTTTGCAGTCTGTCTTTAACCAACCTCTTGATGTAACATTTCTCCAATTCCTCATTTGTAATATAATCTCACCATGAATCTATTTTCAAGTCCCACCTTTCAAAATTTATTTTCCTTATCAGCACATTACCTTTTGTTAAGAGTTACATTTGATAGTTCTATCAATACTGATTATTTTCTTTGGACACTCTTCAAACTTTCAAAA
Mcarcinus.id160.tr129683	id160	tr129683						2_of_2_in_tr129683 len=325 id=160 tr=129683	CTGATCCTTTCTATTAAGAATCTAATAAAATTTCATCCTACATCCTTGCTACATCCATGTTAACTGCTTTTCTTACCTACCATTCCTCATCCCACCTCATCAAGTATCCAGAACACCTCAATCTGATATGTCTTTTTCACCCTAGAGACATGACATTTCTTTGCCAATTCCTCATTTGTAATATAATCTCACCATGAATCTATTTTCAAGTCCCACCTTTCAAAATTTATTTTCCTTATCAGCACATTACCTTTTGTTAAGAGTTACATTTGATAGTTCTATCAATACTGATTATTTTCTTTGGACACTCTTCAAACTTTCAAAA
Mcarcinus.id161.tr737846	id161	tr737846						1_of_1_in_tr737846 len=205 id=161 tr=737846	ATCAGTGTCTTTAGTCCTCATCTCAGGATTTGAAAACAGAATGGGTTAGGGATGTTGTATTGGAAACTACCACTTTGATCTTTTCTTCTCTCAGGGGAATTATTGTAAAAGTCGCACCCAAACGGACAGTTCAAAGCTCTGGCCTTCCAATAAGTAATGAATATTACAAACACCCTACACGATACCTTAATTAGTAATTTGTAGT
Mcarcinus.id162.tr638193	id162	tr638193						1_of_1_in_tr638193 len=227 id=162 tr=638193	GAAACCTTTGGAGAAACTGAAACTCCTTTAAGGACGAAGGTAAGAATCTAGGTAAGAAGGCAAAAATGTGACAAACAGAACTACTGTATAGCAACAGTCGGAACTATGATGAAAGGAAGTCCCGGCAAAAATAGGCCGTGGGAAATTCTGTCTACAGGCGAAGGGAGAGGTACACAAAAGCGAAGGCTACCAGATCGTAAGAATAACATTACTATCTTAGCGGCAAT
Mcarcinus.id163.tr124971	id163	tr124971						1_of_1_in_tr124971 len=251 id=163 tr=124971	CTATAGTTGTGCATATGATAATAATAACACGAAAGTCAACTAATAGTGGACACAATTTTCAGAACCATGAAGCAGAGGTGACAAATACACATTCAGACAAGGGCAAATAAAAATATTTTCAGAGACTACAGAGGCAACAGAAGAATACAACGCAACTACATTATTTTTTCCTGTAAATATTGTCAATTCACGTGAATTAGGACCGCAGGACAATTTCCAAGTAGGTGAGGCGATATGAGAAACCTTTGGAG
Mcarcinus.id164.tr278033	id164	tr278033						1_of_1_in_tr278033 len=254 id=164 tr=278033	AAAATGACATAAACCCTTCAGTTTCTCATGAAGGTAGTATACCATGCTTTGTGGTAAACATGCTCATGTTCCAAGATACACGTTATAAATGATGAGTGAACTGTAAACAGTACAGTTAATATTAATCAGTAACACAGTATATATAAATCCATCAAGCTTCTTGAGAATTAAACAGTACTTTTAGATCACTCAAACTTTCCTGAGAGAACTAAACCCAAGAAAACATTTACCTGGCAAGTATAAGAAGGTTGTGA
Mcarcinus.id165.tr787382	id165	tr787382						1_of_1_in_tr787382 len=230 id=165 tr=787382	GGTCAGACCAGAATCCTTCCTCGACCCCAGTGATTCTATAGATTTCTTCTCCCAAATACATCTTCTCGCATTCCAATTTGTGGATGGTCTTCTGGCGCTCTTTCAATTCCTTCTCCTTCACGGCCAGAGTCTTCTGAAGAACCAGAGATTCCTTGGACTCTCGTACTTCCTCCCTCCGGGCCTCAGACTTCGAGGTCCTCAGATGCCTCTCGTGCTGGTGTTTGAACCGC
Mcarcinus.id166.tr512449	id166	tr512449						1_of_1_in_tr512449 len=221 id=166 tr=512449	GTCAACCTCAGGAAGGTCATTCACGCCAAGAACGAGGAGATTAGGGAACTCAAGTTGAGGATGAAAATCGAAAAGAGTAGTTCCAACTTACAACTAGCTTCGCCTCAGAAGGACCGACAGAAACCGGGCCTGGAAGTGGTGTCTACGTCGGAACTGTCCCACCTCCGGCGTGAGCTGTCGGCCCTCCGTCAGGAGAAAGAGCGCCTGAGGGCGGAGCTGGC
Mcarcinus.id167.tr266278	id167	tr266278						1_of_1_in_tr266278 len=831 id=167 tr=266278	TCATGGCGGCGAAAGGGTTAATACTTTGAAAGTTATTCCGTACTCTGAATTGAAGACCAAGTCAGTTTTCTCATATCACAGACTGCTTTTATCAGGTCTTTCACATATCTTTGGGTATTGAGGCACTTTCTGAGGAGCTTGACAACAGTCATTTCCTCCCACAGCTTATCCATTTTCTGTAGTGGAAGCTGGCACTTCGAAGAGATGTCTTTGAAATCCTTTTTGTCAATTGGCAAGAGTAGTCATTAAGGGGACCTATCTATGAGTAGAGGAATATCTCCAATGTTAAAAGAATTGTTTCTTCCTTGAGATCTTCCATCCTCATAGGAGGATTACTATATTAAACTGCTAGAAGAGGGAGTCAGTCCTTGAATTTATTTGACGTAGTCTTCTTGTAGT…
Mcarcinus.id168.tr44350	id168	tr44350						1_of_1_in_tr44350 len=210 id=168 tr=44350	GAGGTGGAGGGAAATCCTCACACTAGATCACCTTCACTCTCACAACTCTTGCTTGTTAATTGCGCAGTCTGACTTTTATTACATTGTGTCAGGTTTTTGCTCCATGGTACCCACGGCCATTGCTGGATACTGTAAATTCTCAGCCAGCAACCTCTACCAGGTCATATAATGCTTGATTTTGTCACCGGTGTAATAACAGGCATTCATCGA
Mcarcinus.id169.tr360346	id169	tr360346						1_of_1_in_tr360346 len=286 id=169 tr=360346	CATATTTTGCAGTGCAAACTGTGTTTCACAATGGAAGGTTTAGCTTTCCTGACCATGACTAATGTATTGCTTAGGCTTGGGTTTCTGTTTCCTTATGTTCTACTGGAGCCTCTGACTGCCACAAAGTGTTGACCTCCAAACCAACTTGAAATCCTGGAGTAGGTTTGAGAAAGGGTGGTCTTGTGCATGTTTTTGGTTTCTGTGCGTGTCATATCTGTCTAAGTCTGATCCATGAAGATACTAATTCTAGGTTGAAGGACCATACCCAATAAGCCAGCCAGAAAAG
Mcarcinus.id170.tr641943	id170	tr641943						1_of_1_in_tr641943 len=225 id=170 tr=641943	AGCCAGCCAGAAAAGCAACAAGAGGACAAATTTGAAGATCATGTCTCAACCCAAGTTGACAAGCCTGATTGGGAACCTCTGTTGCATTAATAATAATTGGAGCCATACTGAATACTGCTGCGAAGAAGTTCATGCATCTGCAAGACCTCATCAATTTCAAGGTTTCCACACCTTATCAAACTTTGATAAGGTCTGACTAACCATAAGGCTCATGGCAGAACATCA
Mcarcinus.id171.tr200011	id171	tr200011						1_of_1_in_tr200011 len=421 id=171 tr=200011	GAAGGATTCGATGTTGAAAGCAACAAGATGAATTGGTCGCAAGAAAAAACCGTAGAATTTATAGAAGAATATAGGAAACTTGCGATTCTATGGGATACACGCTTGACAGAATACAAGAATAACCATGCTAAACTAGATGCACTGCTGGGGTTAGCCAATAAATTTAACTGTGACGTGGCAATGGTAAAGAAGAAGATCAAGAATTTGCGTACTGCTTTTCACCGTGAGCACAAAAGCCTAACCCGAAAGAAATCTGGATCCTCTCCCATTAAGAGGAGTAAATGGTTTGCCTATGACTTGCTGATATTCCTCCTGGACGTTGACAACCCAAGGCCTGGCTATTCATCTGAAGTTGAACCACAGGCTGAGCAGCCAAAACGTGTCGAGGTTGATTGTCCG…
Mcarcinus.id172.tr349798	id172	tr349798						1_of_1_in_tr349798 len=250 id=172 tr=349798	GACAAGGCAGTTTTTTTTTTTTTTAAGTAAGTCTTTTTGCCAATATTTGTGGTGCATACTGACTATGCGGCCAAATCCTGGACCAAAACTTTCCCAGCCAGCAATTTCTCCGCTCACCATTAGCAGAACACTGCATGTTTAACTCGTGGTAAGTGCAAAAAAATGTTTAGGTTACTTTCATAACATGTTTGTGCATGTCATCCTCTTTCCACTGATTTTCATATGGAAACTAGCAGACCTTCAATTTGCA
Mcarcinus.id173.tr885839	id173	tr885839						1_of_1_in_tr885839 len=241 id=173 tr=885839	AACTAGCAGACCTTCAATTTGCATGGTCGGGAGATAAGGTTACTATGTAATCTAGATAGTGAGGGTTAAGAAGTTTGTATTTCATCTACTCTTAAATTAATACATCTATCTTTCACTTTAGACTTTTCCATGTCACTGGCCGGAAGCCCCATATTACTATAGGGTGCTTCCAGGAGTGACTAATGTACCAGAGGATATCACATATCTAGCAAAAGTGCCTTGAGGCAATAACCCAATGGAG
Mcarcinus.id174.tr115119	id174	tr115119						1_of_1_in_tr115119 len=217 id=174 tr=115119	GGGGATGAAGAAAACAAATATAGTACATTGTTGCTATCTCTTTTTTAGTAACATCATGCAAAAACAGAAACACTTTGAACTGATTACAGCTAATTTACAGCATGCACTGAACGTTTACCTGAACTGGGCCTTCTGAAAAACATATATAACCTAAACTGGAAAATATTCTTTAGGTCGTAATACGACAAGTACTTTACTGATATGATGCATACTAGTT
Mcarcinus.id175.tr815305	id175	tr815305						1_of_1_in_tr815305 len=325 id=175 tr=815305	GAGAGAGAGAAAGAGAGCGAGAGAGCGCAGAAAGAAGCCATTATTAAGTCATTGAAGCAAGAGGAGCAGAACGTGAAAAAGGAATAGAACCTCTCTGACTCACGACGATGAAGAATAAGAACCAAGGTATGCGTTGGTTGCCCGATCAGCCAGCCAGCCGTGGCTGCAGCTTTCTGTGGCGGTGCCAGAACGTTGCAGCGATAATGTAGCGGTAGTAGTAGCTCATAGTAGCCAGCAACGGTGGCACTGTGGCACTGTGGCACTCCCACTGCCAGCCAGCCAGCAGCAGTAGTGATGGTGGTAGTAGAGAGAGAGAGAGAGAGAG
Mcarcinus.id176.tr126663	id176	tr126663						1_of_1_in_tr126663 len=543 id=176 tr=126663	TTTTTTAATACATAGCAGTGGTTTTAGTAAGGATTAGTTATATACAGTATAGTGGTATCTATTTTTTTAATATGATTTTGTAATTAGTTATTATTTTAAGATCCTTTTACCAGATCCCAGATTCCAATATCCAGACTGTAGTTTTGCTGACTGAAAGAATTTATGTAACTGTAATGAAGATTAGGTTGAGGAAATTTCCGAGGACTGACCATAAGAATTCATCTAATTGTACAGTAATGAGACTGAAGATTGAGTTGTGGGAAATTTCGAGAAGTTTGATAGCCAGTGAGGAAGATGGTAACAGGATGGGAGAAAAATAAGAAAAGTAGCATAGATTTTGGCCAAAAGAGCGCTGCTGAATGGGTTAGTGATCCAGTCGCTACAAGTTTACAAAACATT…
Mcarcinus.id177.tr543921	id177	tr543921						1_of_1_in_tr543921 len=204 id=177 tr=543921	GCAACGTCGACTTCAGGGTCGAACCTAAAGGAAGACGCGCATTTAGTCATTTGGAAGTTACGATTAGGAGACGAAGTGCGTGAATGTATTTATTCTTTTAATGTACACTCACGGCTAGGAATATTCATGTATTGCTGCTCACTTATGTAAAGTGATTTATATACACACACAGTCTCTCTCTACACAAGCACACACACACATACA
Mcarcinus.id178.tr329842	id178	tr329842						1_of_1_in_tr329842 len=467 id=178 tr=329842	AGGAGGAGGAGGAGGAGGACGACGCTGCTTCTGCTATCGGAGGTGCAGGAGAAGGCTGTTCCCGTTCTCCTTCGGCTGCTACTGACGAAGGCGACGACGATGACGACGAAGGGGGTGAAGGAGGAGAACTCGGTGTCGTTGACGATGACGCTGCTGATGGAGTGGTGGTGACGACGACGAACGCGGGGGGCGCCGTAGCTGCCGACGACGACGACGAAGTGGGGTAGAGCCAAACTTTCAGGGACATCTTCACTACCGCCACCAGGAGTTGTCATCACCTTCGGAAGTCGCGCTCAGTCATCGTGTGTGTGTGTTGTTCGTGTTTTCTCGACGGGGGGGAGGGGGAGGCGGTTTCTTTCGATACGCAATATATCTCTTTCCTTATCTCTTCACACTTTC…
Mcarcinus.id179.tr422194	id179	tr422194						1_of_1_in_tr422194 len=272 id=179 tr=422194	CCGATGCTGTACCTGCTGCTTTGACATTGATGTTAGGGTAACCTCCTTTTATCCTTCTGCTTCTGCATACTTACCCAATCCCATGGGCTCATAATGCTTCAGTGTACACCACTAGGCCTGTGTACTAGACAACAGCTTTGTGTTAGTACACACCTGAATCCTTGACTGCTTCCATCTAATCGACCACACCTTTCTACATGTTCAATTCAGTGTAGCAAATTTAACCTCAGCTTACTTCCTCCTATATGCGGGTAGTGCAGTCAATGCACCTT
Mcarcinus.id180.tr9000	id180	tr9000						1_of_1_in_tr9000 len=316 id=180 tr=9000	AAAAAAAAAAAAAAAGAATACACTGGGTTAGCTAGGGGATGATACAGATTATGGTATAAATGACAAAGTAGGAGTGGCTAGTAAACCATTTTATAATCAATTTCCAAAAATATTGCACAAGATCAATTTCAAAACTTTCAATAAAATATACTCTATTCTGTACCAGATCACCATTAACAGTCACGTAGACTGACATGCCAAAAAATCGAACAAATTGAGATCAATACATGAAAGACTCCCACAACCAGCTTGTCTACCAGACTTTTCTATAAAATGCAGAGACTATCACCTACCTCCTTGTGCTTGTGCATCCTTG
Mcarcinus.id181.tr274747	id181	tr274747						1_of_1_in_tr274747 len=379 id=181 tr=274747	TTGTCCATAAAATGCGCAGCCTTGGTTGGTAGTCTGCACAACTTGCAATCACTAGAGCGAGAAACAAGGGATAGGATATATAATCCATTGTAAGACTAGGATTATTACACATTAGCAGGTCCAGGGGTTCGACTGATTCCCTCAAAAACTCGCATGACCAGTGTGGAGGGACACTGGTTACTAAAATAAGGATAATATGATGACTATCACTGTCACAAGGAAAAAAAAAAGACCAAACCTTGAAGATTTTCCCTGTCATGGATCTAGATTCTGTCTTCCCAGTTAAATGTTTAGCATTCTTTCAAACATGATTCCAGATTGTACCCTCTAAAAGTGATGATTAGAATGCAAACACATCTACTTTCTGGGTAGGTCACCA
Mcarcinus.id182.tr561520	id182	tr561520						1_of_1_in_tr561520 len=268 id=182 tr=561520	ACACAATGAATTTTGTTGAGATCAGTATTACTCTTTTGTATTGTGTAGGTCATTGCTGTGCTTTACAGTATAGTAATGTTTATTGCTATTAGATGATGGCTTAAACTGACTGTGATTTAATGGTGGAGGCTCATCTAGTAGTTGAAGTCTCATGTTGTTGAAAGATCTGTCTCTCATCTTTGTTTTTTAAATCTTCAGCTGAAGACTATAAACCCACGATGGCTCCAAAGGGGAATTGGCCTGCCAAGAGAGACGAGTTATAGGAAAG
Mcarcinus.id183.tr178874	id183	tr178874						1_of_1_in_tr178874 len=564 id=183 tr=178874	AATTTCTACTAGTTTAAAAGTATTAAAACCAAGCATAACCCGTTTGTCCCTCAAACAGAAGTGCAATATATAATGGGTTAAATTTGTTAAAATTAAACCACCAACATTTTAAGACTTCAAATTCCTTCACGAATCTGCTTCATAAAAATTTTTCCAAAGAAAAATTAAAACAAGTAAATGCCAAAACACTGGGAATCACAAATAGTTTAAAAGTGTAATATTTCTAGAAGCTCTTGCTAATATTTGCAAAGATTTACCGAAAACGAAAGAACTTGCCCTCTGTATCTATAATAGCATTATGGAAAACAGTTAAATGCACCAGGTTAAACTGAAATACATATAAAGATTACTTTTCATTCGAAGAATGTAAATTATTTTTCAATCTATTGGCACTAAACA…
Mcarcinus.id184.tr498772	id184	tr498772						1_of_1_in_tr498772 len=263 id=184 tr=498772	AGCTGCCTGAAGCTCTCCTGTAAGAACAGTTGCCGGACCAATTACGAGAGCAGTTACCCAGCGATGCAGGATGGATGATACTCTCATTCGTTTTCACGGAAGATGATCTGAAAGAAATCTCCTTGGATCCGATATTGCTAAGCGGAGAAACAAAAGGCGGAGCTCTTCAAAAATATGAGAGCAATATTCCCAACACCGGAGGCGAAGATTAATAGAACGCTTTTGTAATCGTCTTGAGATCGAAATATAACTTCAGACTTCCA
Mcarcinus.id185.tr58688	id185	tr58688						1_of_1_in_tr58688 len=624 id=185 tr=58688	AACCTGTTGTGCAGCCACCACAGGCCCCACAGGAAATTGTCTGGAAATCTGGGAATTAAGTTCCTTACGTAAGGGTGAGATAAAGGTGGTCTGATGCTGCAAATACCTACTCACATCACCCATGTACCAAACGTTATTCCGAAATGCCAGGAGAGGATTCATGCCCCTGACTCTGAGTTTTCATATGAGCTATACAACTGACATATGTCAAATGTCATAAGCTCATCTAATGCATAACAAAATTAGAAAGACGTGCCAACACTCTTAGCATGAGAGGTCAAGTCCTACACAGAATAAACTAGGCATAGAAACCTCTAGCACAGACCACCAAAAGATCCCAGAGAGGAAACCAAACCTCGTGTCTCATACTGATTGAGTTGTTTTTTGCCACAAACCCTG…
Mcarcinus.id186.tr122345	id186	tr122345						1_of_1_in_tr122345 len=256 id=186 tr=122345	TTTGTAAAAAAAACATAGCTTTGTAAAATCATTACCATATCCATCAGGTTAACGTGACCACTGACCTAAAAATCGTGGCTCTAACAGGACCAACTTAAAAAGGATTAACTTTCAAGAATTCAACTTTCCTTAATAGAATGTAGGCATTTAATCACCGAAAGCACAGAAATCATTTGGGATTCTGAGAAAATTTTCCTTAATAGAATGTAGGCACTTAATCAATGAAAACAGAAATCATTTGGGATTCTGAGAAAAT
Mcarcinus.id187.tr65987	id187	tr65987						1_of_1_in_tr65987 len=317 id=187 tr=65987	GGCAGACTCAGCATAAGGGCAAGTAAAACAATCTACGGGTGTTTAAGGGCAACTCTGTACCTTTCTTCACCTCACCTGGTCAATACCTCATACCCATAAACTCTACATATGCTTATAAACAACAAACACCACACTTTAAACTGAAATATTTACGCAAATGGCAATTACCTACCCTTTTCCCCCATTTTTGTAACAAATATACTGCAAAAATACACTGAAAAAACAAAGCACCCCCTTCTTTTCTTTCTTGTAAATGAAATACACTGAAAAAACAAAACAACCCCAATAACATACTTTTATACAGCAACTTTCTTATC
Mcarcinus.id188.tr434962	id188	tr434962						1_of_1_in_tr434962 len=578 id=188 tr=434962	TGACACTGAGAAATTCCTCCTGAACGATACGAATGAGCAATGCCCCTGACTTAATGAGTGCTCAAACAGGATACAGAGCCATCTCCATCACCAGACAATTCAAACACCCACCAGATGACCTCCTAGAGATAGTGTTCTTAGATAATCCTGGGGCCTGCAGATACTAAGAAACTGTGGTCAACACTCATACTTAAGAAGTCAAGTCCTGTGCAGGTGGGGCTATTAAGACTTGCACGGGACACAATGACATCCTGTCTTGATCATCATCTAGCAAGTCCCCAAGGGATGTGGTCGAGAAGAATTCCATCTTGTCAGGAATTTATAGTTCTGAGTCTTTGCCACAAACTCAAAACTGAACAAGAACAAGTGGGATCCTTATCCCTCCAACACCAAGCTAAA…
Mcarcinus.id189.tr563622	id189	tr563622						1_of_1_in_tr563622 len=347 id=189 tr=563622	AAATTTTTTTTTTTTTTTAAAGCTCTAGGATTCTTGTTTGACATTTTTGTATTTAAAGCACTAGGATTCTTGTTATGGATGACGAGCTCTATTAGAGAGCTCTTGGCCGCTCCGCTTTTGTCTACCACGGACTGTTGAGGAAAATTGAAATACTCGTAACTTAAGTGTGCCACAAGTCGAAATGAATACCAACCATTCTTCTCAGAAGTGTACATAGGAAACGTGTGTGATATAACTGACGGTCATTTGGATACCAAAATCATCCCGGTGCACAATGATTTGGTCCAACATCTTGGTTTCACTTCTGACGACTCTCTGTTTCCCCAGGGGGCGTCCAAGTTGACGAA
Mcarcinus.id190.tr395063	id190	tr395063						1_of_1_in_tr395063 len=240 id=190 tr=395063	AGAAAATTGAAAAAAAGAGTCATGAAATTGCAGATGATTATCAATATTAATAAATTCAACCTAAATAATGCCTTAATAGAAACCATGTCACATAAATTTTCCCTTCAAATTAGGCTGCATAAGTAACAAAGGAATTCTTCGTCTCCCTTGTTCAAAGCAATTTCCTTTGCATTCAAAACTACTCTACTTAGTTATCCCAAAATAATGATCCAATTACTGCTTCACATTACAATATCCTTT
Mcarcinus.id191.tr699557	id191	tr699557						1_of_1_in_tr699557 len=361 id=191 tr=699557	CCACCCCCTCCCCCCCAAAAAAAAGTAACGCTAACATTAGAAACAATGAATTAAGCTTCCGTTCAGAGGTAGTATTATTAAGAGCCTGATCCCGTAGTCCTGCAAACTACCCTACCTTCCTAACCTCACTTACGGCGCCATGCCCTTCACTGGACAGGGGGGCTGTGGCCCCCATGGAGCCCCCCCCCGGGAGTAATACTTAACATTAAGAACGCAGACTGACCTAAGCTACCCCCTTGTAGGAGTACGCCTGACCCAACTAGACTACCCTCTAATTGGACTCAATTAATGACGACACGAGCGGCAGAGCCGTTAAGAGGCGCCATTTTAACTTTACCCTTATTTCTTATTTCACTTTTGC
Mcarcinus.id192.tr454201	id192	tr454201						1_of_1_in_tr454201 len=407 id=192 tr=454201	AATCAAAATTGTGAAATCAAACAACTCCAGAACGTCTAAAGTGACCTTAATGGCGTTTCTTCTTTTCTTACCATTGTGGTCACATAAAGTGAACTGACGGGTGATCAGGGTAGCGTTAGATTTTAAGGTCCATTCCGAAAGCAAGATATGAAGTAATATAATTCTGTGAGAGAAATAAGGATAGAATCGAAACAGTATTTGTATCTCTCTGTCGACACCGATAAAGCTTCCATATTTCAGCTAGTCATAGTTTTTTCCCCCCAAACGAGTCTTGCATGATGCATTTTATGCAGGTGGCAAATAGAATGATAAAATAATGAAAAGATATTTGCATGTCGCTGGTCGTCTTCGATCAACCAAAAGCTTGATATTGTGGTAACAGTTCCTTCAATACTTTTT…
Mcarcinus.id193.tr499021	id193	tr499021						1_of_1_in_tr499021 len=425 id=193 tr=499021	TAAGTAAAACTGGAAGCTGAAATCACCATTAATTAAAGATTTGGAAAATAACAAATATAAACAAAATGAAGACTGAAAAAACGTTAATGTAGGCTACACCGTTCAAATCTATTATTTATAAGGAGAGCCGACACACAGGTTGATACCCAATACTGTATAAGTTTGTTACTTTTAATGCTCTTACTTATTGGCGTCAAAGTTATGATTACATAAAGTGGTGAGCTGATGCAACGATTAATATATTCGGTAGCGTTCTCAGTTACTGCTTATTTGGAGGTTGCTGTAAACATTACCGTTATGATTCAAAGACGTTGCTAATAGTACTGCTACTACGATAAGCTTATGGTGGTCAAGGCTTTTGTTTACATGAAGAGCCGATATAAAGGTTAACTAATTCCA…
Mcarcinus.id194.tr148919	id194	tr148919						1_of_1_in_tr148919 len=477 id=194 tr=148919	GAAAAAGATGGAGAATTTTAACATTTTTTCTAATACACTTCCTGGTTTCATCTTATGATTTATATTTATTTTCTTGTCTTTCTTTTCAAACACAAAACACAGAGAAGATCTTATCTTCAGAAATTCATCATTTCTCTCGTTAATTCATTTCCAAACTTCCGTCTTTCCACACACAAAACACAAACACCGCATTTTTTTTTTCCGAACAAAACACAAACGGAGATTCCATTCTGATGTTTTGCAAACCAAAACAAACCAGCGATTATCAATTGCAATTCTGGCGCGAGACTTGCAACTTCAGTTCGTCAGGGTATCAGCAGGGGTCCACAGTGACGTGGCCACTCGGCCATTGACGACTTCCTGTCTCTGGGGCGCCCAGGATAATTCGGTGAAGGTGTG…
Mcarcinus.id195.tr109845	id195	tr109845						1_of_1_in_tr109845 len=658 id=195 tr=109845	GAATTTATTTTTTTTTGTGGTAGCTAGTATAGTTAGCAATAGTTTTGTGAAATATAACCTGTCTGATATTAAGCTTCATGGAATGGTAAATGTTTTCAGCTGAAGTACAAATGATTCATGATAGTTTTTCTCAATAAGTTTTATAGGTTGTTAAATTAGCTTCCATGTTAGGCACTTAGAGTTAAAGCTTCCTCACATACTCCTTGTAGCTTTAATCTAAAGTTTTTCTCAGTTATTCGATTTTATCAGAATTCCTATAGAATTAGATTCTTAATAGCTTCTAGATCTTGAGTCATTATGATGTTGTAAGTGTTAGTAATTATACTTTAAGAATTAAGTTACTTTACAGGCCTTATTTGATACAGGAGGGATATCACAGCCTGAAGTATTTGTGCGTTT…
Mcarcinus.id196.tr368137	id196	tr368137						1_of_1_in_tr368137 len=302 id=196 tr=368137	ATTCTGCGATGTGCTCCTCTTGTTGCACGGTGAACACCCTGTTGGAATGGGCCTTCAGGGCCATGAAGGTCTGTCCATCGCTTAGTTCCCATGAGCGCTTGAAGGCATTTGAAAGGGTCATCTTCTTGACTCCAAACTGCTCACAGGCAGCTTTCAAGCTACATCCAGTGGCAACCCGATGTTTGAAGGCTGCCTCCAAGTTAGTTTGGTCCAGCTGCTTGCTGCTGGTGCGCACATATTTCCTTGGCATGGTGAAGGAGTATTGGTTGAGTCTGATAAGAAGCGTGATAACCAAATACAAA
Mcarcinus.id197.tr540026	id197	tr540026						1_of_1_in_tr540026 len=505 id=197 tr=540026	GAGGGATACTGTCTGTTGGAGACTGAAGCGTCTCTCCATTTTCGGATAACTGTAGGATTGTGGTCGACTGGGACCAGAAGGACCCTCCACGCGCCCGAAACTCCGAGGATTCATCGTCCAGATGGTTCCCGTTGGTCATGAGTTCGGCGTAAGTGTCACTCGGAGGCAAACGACACTTCATGAGTGTCCCCATGCAGCTCCTGACTCCGTTTTCTCCTTCGTGGTCCTCAGCCTCTTCAATCGCCTGACTTTTCAGTCTACAGTTTAGGAAAACACAGGAACTGAGGTCATTCGGGTCATCACCAGCACAGGTGAACTCCAGGTGTAACAATATGCTCTGCAAGACGGAAGTCGCGCTGAAGAAGAAGCGTCCTACGGGATGGTTGTGGAAGAAACTGC…
Mcarcinus.id198.tr274861	id198	tr274861						1_of_1_in_tr274861 len=390 id=198 tr=274861	GCCAAGGATATGATGGAGTGACAGTAAGAACAGGACAAGAAAGGAATGAAAAGTTTCCCGTAACATGCAGGTTTCCAATTATATTTTGTCATTTTCCACTGCCATATGTACTTCACTACCTGCCACTTCTACAACCTTTTTAAATAACTGCTAAGCACTCACAGCACTACTGTATGAGTAGTTTAACCACACCACAAAGTCACTTTAAGATTAACAGGGCTGGCCTGGAGGACTATTTCTTACATGAAAGGTGAAAATTGAAGTAAGTAAAGAAGTTGGACAGCTAGGTAAGAAGATACCAGAGGGAATAGATGAAAGTAAAAGGCAGAAAGCACCATAGCTAGAGAGCTGAAGGGACACTGCAAGGAACCTTTAGGAATGCCTACAGTG
Mcarcinus.id199.tr800752	id199	tr800752						1_of_1_in_tr800752 len=363 id=199 tr=800752	ACGAAATTCTCCTTCCTAGTCGTATCTGATAGGAAAGATGGAGAGAATTAGGAGAAATAAATTCATAATGAAAGTCTCCATAGTGTCTGGCCATCAGATCTTCCTATCCTAGGCCTACCTCTATCAAACCTGGCCACAGAGACATGGCAACAATATGCAAAAAATTCCAACCGGTAATGAAAACGCGATGACCCAGTAAGCACTCATCTTGAAGGAGTACTCCTATGATTGCCTTCATTTGTGACTTTCTGTGGATTTTATGCATCTTCCCAGTGATTAGAGCTTCACGTGGGGAACATTAAAGCATGAAGTGCGTCCAGGTACCTCCTGAGGACTCTGGGTGTATACGAAGAGGAATGGCTA
Mcarcinus.id200.tr121720	id200	tr121720			no			1_of_1_in_tr121720 len=342 id=200 tr=121720	ATAACCCGTGCGCAGCTTTGACTACAGTACATTTAAAAATGCTCGACTATTTTCTAATAAATATTTGCAAGATCCTGTGTTAGATGGATGGGTACTGAAAGGTAGTTCTTTAACTTTTTCTGCTTTTTATTCAAGTTGGTGGGTAGCCACAGAAGTCTCAATCTAGCTAGAAATATGTTGAAAAATCCGTATTACTGTACTTTTTCAGAGAAAATAAACACAATAGAAATGAGTCGTGGAATCAACTTTTAAAGATACTACAATTTTATTTTGAGGATTTGCAGTCTTTGCCTTTGTTCCATCATTTCACAATTTTTGTTAAAATACTTCCAGTCTCATCAG
Mcarcinus.id201.tr24727	id201	tr24727			no			1_of_1_in_tr24727 len=240 id=201 tr=24727	CTCTCTCTCTCTCTCTCTCTATATGTAAACTCCACAAATTCTTGGGATCCAATAGTCCTTTTTTAGTTATGCAACTGAACAGTTTTCAAAAACCTCGTGCTCAAATATTTTGCTTTGTAAGAGGAAAGACATGTAATAATGTATATTTATTTGGAATTCTTGGTGGAGAATATCAGGAGCCGGAGAATATTAGGAGCCAGAAAATTCTTTTGATTTTATGCATAAATGCTGTAGTAAAGG
Mcarcinus.id202.tr110653	id202	tr110653			*falta por verificar**			1_of_1_in_tr110653 len=207 id=202 tr=110653	GACAAGAGTTAGCATTCTTAATTTTCACAGGGCTGGGCTAAAAGGGTTTCTTCATATTAAATATGTTAGAGTTTATGTACTAAGTTGAACCCAATTAAAAATTCATTGACTAGATAACCTGAAAATGTTGAAGACTACAATAAAATTTTAAGACTTGATATAAAAATAAAGGTGAGGATAGAAATGTTTGTTTGGTAAATAGGTATT
Mcarcinus.id203.tr154305	id203	tr154305			no			1_of_1_in_tr154305 len=201 id=203 tr=154305	TGGTAAATGTTTTTTGGGGGGGAAGTACAGAATTTCTACCCATTATTCCACCTAAACAAATGATATTTTCAGGGGGATTTTTATTCTTTGTATAGTATGGAAATGCAAAATGAGACAAAATTGAACAGTACCTTGAAAACTGTCAGAGCTACCCATCTTTGAACAGAAAAAAAGTATAAACATTTTCATGCCTACCGCTCG
Mcarcinus.id204.tr66489	id204	tr66489			no			1_of_1_in_tr66489 len=461 id=204 tr=66489	GAGAGAGAGAGAAAGAGAGAGAAACGTGGGCTAGATACCATCATCTCCCTTGCACGTGCTTGAATCATCACAGCCAAGCCCCGATGTTCCTGTGGGTCAAGTGAGGGAGGAGGAACCACTTAGAGTCGGGGGACCTCCTGTAGCAGGGCAACCCCTATACGCTTCCTTACGAGTACCTACCTCCCAATGACGCGAGGCGTTTCATTTTTGTTTCTTTTTTCACTTTGGGTGAACGTCTATTTTGACAGGAATTATAGGTCATTTAGTCTTGCCGATGGAAGAATCTGCAAGGATCTGTCATGACTGATCTCGTTTCAGATAGGACGACACGGTAGTCATTTTTTTTTCTTGCCTGGTGACCCTTGATGGTGCGTCGTGTCTCTTTCCTTGATGCCCCGA…
Mcarcinus.id205.tr373933	id205	tr373933			no			1_of_1_in_tr373933 len=461 id=205 tr=373933	TTAACATGGCTGCTCCAGATATGAGTAAGTTACATTTCCACCATATTAATGTAATTTGTTAGGCTCACCACTCTTACAGATTTGCAACTGAAGTAGTGGTTTTAAGTCATGAGTGTGTATTTGTCTTGATTTTGAGAGAACATTATAGAGAAGTTGTAAGAGGTTTCTTATTTGATGATTAGATCGTGCCATTTTCCAGACAGACAACCATACTCTTCAGTGAAACTAATTTTTCCTGTAAAGTTGTAGGTTGCTGATTCATTACTAGACTTGCATATTTTTCAGGTTTTTCAAACCCCATCCAAAATATATTTACTAGTTCTTGTAACATTATTCGCCCAAGGCTAATCACCGTCTTACTGCCCCCCGCTTATAGAATTTAATTTGCATGTATACCTT…
Mcarcinus.id206.tr575160	id206	tr575160			no			1_of_1_in_tr575160 len=312 id=206 tr=575160	AGACCAGAAAAAAAAAAAAGTATGGATGAACATCTGGCAGAAAATGCATAACATGAGAGAATACACAGAAATTATTACACATCTATGACTGTAAAAGGAAAACATGGCGTAAAATGTGAAATCACTAATCAAGTTCCCTAAAATGATGAATTTGTACCAACTAATTAGTGATTAAGTTCCAGTAATATGGAATATTTTGCAATAATTATCCTCAGTTACTTTCCATACCTTCATCAACAACTAATCAAAATGACAACTTTAAAATTTGTGACATTTCATAATTCTAAACTTCAGCACATCAATGACTTATGA
Mcarcinus.id207.tr272299	id207	tr272299			no			1_of_2_in_tr272299 len=366 id=207 tr=272299	AAAAGGAACGAAAGGGTTGCAGCTCCGGGATGAAGGGATGCTGCAAAGAAGTGTTAGTATTGCCCACAGAGTGCTTATAAGGTATATTGTAGGTGACCCTCATACTTAGAAATTAATTTCACAACTTTGTGCTTGACAGACCAGCTTGACCTTCATTTTAAATGGGTAATTTTCCATAACAGTGAAAGTTTTTAGGTGCTTACCTATAACATTCATTCATCAGCTTGCCTCTAAGCCCTGATCATCCTTTCATTTAAGATTTCAGTTTTTACCTTTTATTCTGTAACCAAATTCTTTTTATTCCTACTGAAACCAATATAAACTTCTGAATATGTATTATCAGAACTGCGATTAGCACTCATCCAG
Mcarcinus.id208.tr272299	id208	tr272299			no			2_of_2_in_tr272299 len=252 id=208 tr=272299	AAGACCAGCTTGACCTTCATTACAGACCAGCTTGACCTTCATTTTAAATGGGTAATTTTCCATAACAGTGAAAGTTTTTAGGTGCTTACCTATAACATTCATTCATCAGCTTGCCTCTAAGCCCTGATCATCCTTTCATTTAAGATTTCAGTTTTTACCTTTTATTCTGTAACCAAATTCTTTTTATTCCTACTGAAACCAATATAAACTTCTGAATATGTATTATCAGAACTGCGATTAGCACTCATCCAG
Mcarcinus.id209.tr67019	id209	tr67019			no			1_of_1_in_tr67019 len=244 id=209 tr=67019	ATTGCTGGATTGGCCTTCTTTCAGGTACTGTATGATGGACTGTTGGTTTGTTTAGGTTTGTTGTATCAATAGGTAATTGCAGGTTCTAGCAGTTTCAATGAATACGTGCAGCTGTTTGTTATTCTGAGCCCCAGCAGGTAGTTCTTGTAGGTATGCATATTTGAAGGAGCTTTAGAGATGGGTAATGGTAGACGTGTTTTTATGGAATTTCTTTTTTTTACAGATCCTTGGAATCTGGATGTCA
Mcarcinus.id210.tr244101	id210	tr244101			no			1_of_1_in_tr244101 len=348 id=210 tr=244101	GCTCCAGTGTACACACATTGCAGAAACCTGTATGCCTTTTCTACTATTTATCTGCCTCCTATTAGTGATTTTCAGGGAGACTTCAGAAGGCAAAAGGGACATTCTCCTTTAGCCCATACTCAGACAAAATCCCCCAACATTTAACTGATTCCTAATAGCTTAAAATCACTTTGAAAACTCCATATATTTATAACCTTTTCTTCCCTCTATGATTTCTGGTCAGCTTGGGTTTTGTTTTTCATTCCATTTACTTCATCCTCGAAAAGATCTCTTTTACGTCTATTTATTCTCATTTATGGACATTGAGAAAAGAAAACAACTTTCATGTGAGAAATGCAAGTCCCTTTA
Mcarcinus.id211.tr824873	id211	tr824873			no			1_of_1_in_tr824873 len=251 id=211 tr=824873	AGAGAGAGAGAGGGGGGGGGCGGTTGCAAGAAGCTGACCATTCATTTCGTCGGATGTTTTCAAATGGCGTCATCTCACCCGCCCCCCCCTTTCCAACCCTCATTAAAGTCAATCTATTCCTTTCCCCTTTTGTTTGGTCTATTTTAAGTTCTCCCGAATTATCCTCCCTTTCCACCTTTTATCATCATTCCCTTTGTCCTCTTTTTCCCTTAAAGTATAGAAAATAGACTATACACACACACACACACACA
Mcarcinus.id212.tr131727	id212	tr131727			no			1_of_1_in_tr131727 len=272 id=212 tr=131727	AAGATATGCTGCAAAAATTTTTCAAGATAGCAAATGCAGACCTGGGTAACAGACTCTTGCATGCTCTATTATGAATTCATTCATCCCACACAAAAAACTTCAATATGCATTTTGAGACAATGCATTTGCATGCAAACACATCTGTTGCCATGAAGATATAAAACAAATAGGGGAAAAATTACAAAGTAAAATACCTGGACTGACATAAATCAATTAATACCACAAAAATAATGTAATGTCAGGTATTCTTATCATATGGCAAAAAAATCTTG
Mcarcinus.id213.tr138096	id213	tr138096			no			1_of_1_in_tr138096 len=288 id=213 tr=138096	TTCAGTCACTCTACATAAAAGAAATAGAATTCTGTACACAGTGGTTAACAGTCACTCAGCACAGTGCTTTGTTATCAATTTGAGTTGAAAGAAGGCAAAATCAGAGTTGTAAATAGTAGTATGCTAGAACATTGAAACAAGAAAAAGGAAATTAACCAAGTCTACGAATACACAGCTTCTTGTCGCCATACTTGACACATGACAAAGAGGGTTCTTACGTGTCTGGAACACAGGACCCATTACAGCTGTCCAGCAAGCATTTGATCTTTTTCTTTGTTTGAATCAGAA
Mcarcinus.id214.tr227986	id214	tr227986			no			1_of_1_in_tr227986 len=297 id=214 tr=227986	CCCCCCCAATAGCTTTAAGACTAGTATTGCACAGTACAAATCAAAAAGTTTAAAATGGATGTCATTTAGTAATTTTAAAGAGGTTTTGTAAAGAAATTAAAATGTACCCCAGGTGAATTGATAAGTTTCTCCTTGATTATGATTGTCTCTCACATGTACACTTACACCTTGGACCACAACTCAGTTCAGTTATAACCTTGTTGTTTATTGCTGCTTAAACAGTATATTATTTCTATTTTTGGCTGGTAAATATACATGTTTGAAAGTAATGCTATAATTTATAATTAATATAGGTAT
Mcarcinus.id215.tr330931	id215	tr330931			no			1_of_1_in_tr330931 len=399 id=215 tr=330931	GTGATGCCTACAGTGCACCACATGGCATTTCACATAGTGTGGTAAGTAAAGTACATTATTATATATGTCCAAGATTTTCCATTCAATAAAGTATAAACACTTCTATGCATCTGCTGATAGAAAAGCTGCAAATAAAAGACTGCAAAATGCATGCAGAATATTTCCACGATCTATAATTATGAAAAGCACAGATTTTTTTTAAATACAGTATATCTATTTCCCTGGGGAATGTTTAAAGTTATCCAGAAAACACTGATATGGAGGTGTGAGAATCAAATTTATTATTACTATTATTCATGATATAAGCAAACAAAGAACTTTCACACGAAATAACGAGATGCAATTTCTTTACAAATATCAATGGATTGCCTAACTCACCAAGATGCCACTTTGCTCTCT
Mcarcinus.id216.tr199847	id216	tr199847			no			1_of_1_in_tr199847 len=248 id=216 tr=199847	TATTAAAAGGCAGCGCACATTTTTGTTTCTTCCAAGAAAATAAATATTAACAAATTTAACTTTAAAAAATTAGGAGAAACTGACAATCCTTTTCCAGTTCAATGATTCCTTTTGAAATGAAAGAATTTCCAAAAACCATATCTGAAAGTTAGTTGAATTTTTACAAGAAATTCCTGAAAGCAAAATGTATTCACCCTGTTAATGATTCTATAAAAAACACAGTACAAAGCTTATAGTAACATGAAGCA
Mcarcinus.id217.tr684667	id217	tr684667			propionate catabolism operon regulatory protein PrpR [Providencia stuartii] Sequence ID: WP_004921616.1			1_of_1_in_tr684667 len=265 id=217 tr=684667	CGCTAATTAGCAACCTGTTCAAATTCTACGCCATGCGACGAGGGCTCCACTTCTACACCAAGTCATGAAGTACTCGCAAATTTCTTCATTAACATTTTCACATGTTTGAATGTTACTAAACCACAAGTAGTGCTGTAAGTATTCCTTACATGAAATGAGGCACTGGGACAACAACATAACCCGTGACAACTGAGTTTAAAAACCGTAACTAGGCTACTAGACTAATTCTTAAATCTAATTACTCAGTAAATAGAGCAGCATTTTG
Mcarcinus.id218.tr250119	id218	tr250119			no			1_of_1_in_tr250119 len=214 id=218 tr=250119	AATAAATATGCAATTAATAGGTATCTTCTGACCCCCAAGGAGACTTTTCATCCTCATCATTAACAGTCATTCGTCAGAATTTCAGTTTACTGGGTTAGATGAAATATTTCTCTCCACTCCTTTGTAGTCAACCTCAATAAGGGTTACTATCAATTTCTAACCCTCAACAGAACAAAACCTTCAAGCTAGTATTTAACCTAGAAATGGGATTCCA
Mcarcinus.id219.tr960175	id219	tr960175			no			1_of_1_in_tr960175 len=414 id=219 tr=960175	TGACAACTTTCAGTATAGCAATGATAGCTGATTTATCAAGAGACAAACGTTTTGGGCCAGCCGTGTGAAGTAAGATTAAGAATATTTACTCACTGGTGTGGTTAATGTACTGTACTTCACAGTGATGGTAATAACCACGCTTGCATTGCAGCTCTGAATGATCATGACCCATCCTATAATTTGATACTCCAAGTTCAAAACTCGAAAGCAAGTCAGCTTTGCACATTCATGTGAGCTTCCATCCCATATAATCTCTTGCCAGTAAGTTACCCTTGAACCTAGAAAACAGTTACAATAATGTCTGAGTATGATTCTCAACTAATATGGTTTTTGATTTCCACTCATAAGATTAAGGGATTACCCATATTGGTATATCACGAAATAGTTCAACCAGACCGT…
Mcarcinus.id220.tr700140	id220	tr700140			hypothetical protein Tsp_14787, partial [Trichinella spiralis] Sequence ID: XP_003367911.1			1_of_1_in_tr700140 len=251 id=220 tr=700140	ATAAATGAAAATAGAGACACAACACACCAAAATATCTTGACACAAAACAAGCAGTATTAGGAGAAAAGTTTATAGCACTAAATACCTGCCTCAAAATGGTAGAAGATCTCAAATTAATGATCTAACATCACACCTAGAAGAACTAGGAAAAAAAAGAACAAACTACTAGCTGAAGAAAAGAAATAACTAAAATCAGAGCTGAACTGAATAAACTTTTATCCAAAAATCCATACACACACACACACAAAAAG
Mcarcinus.id221.tr490570	id221	tr490570		26	Solute carrier family 22 member 6 OS=Pseudopleuronectes americanus GN=SLC22A6 PE=1 SV=1			1_of_1_in_tr490570 len=294 id=221 tr=490570	GTCATGTTTTTAGTACTGACTGGCAAGATGGCCATCAGTGCGGCATTCCAGGGATGCAACCTCTATGCTTCTGAGTTGTTTCCGACAGAAGTTCGCACCAGTGGTGTCGGTACCTCCTTCATGCTCTCTAGAGTGGGCTCAGCTGTTGCACCCTTCATTACAGATTACCTGGGAGTGATGTACCCTTGGGCACCCTCAGTTGTCTTTGGCTTGGCATCAGCCTTTGCAGGACTTGCAACTCTAATGCTTTGGGAAACTCGGGGGATTTCACTGCCTGACCCAATCCCTCAGCTG
Mcarcinus.id222.tr143938	id222	tr143938			PREDICTED: LOW QUALITY PROTEIN: mucin-16, partial [Trichechus manatus latirostris] Sequence ID: XP_012412219.1			1_of_1_in_tr143938 len=311 id=222 tr=143938	GCATTCTTTTTTTTTGGTACTGTAAAATACACACAAACAGTACTGTAGTTTACAGTGTTTATGTAGCACTTTTGTTTGGTGATACAATGTTCTTGCTAAGGTACTGTATTTATGCCTTTCAAGTTTCTTATTTTATACTGCAGTATTGTATTGTTCTTACTTCTGTGGATTCTTGGCTTTTATAAACTTTATTGTGTGTGCATTTTTGCCTAGGGTAGACTTAAGTAAATTGCAAGGTTAGGCTAGGATACCCTAGCATAAGCTAGGCTATTCCTTTATTGCATTGTTAAGTTTTCTGTACCAACTTTGGA
Mcarcinus.id223.tr95772	id223	tr95772			amino acid transporter [Cryptococcus neoformans var. grubii H99] Sequence ID: XP_012046830.1			1_of_1_in_tr95772 len=246 id=223 tr=95772	GTAGAGTGCACTACACATGTAAGGGCTCTTCTCTTGATAAGTCTGCAGACTTGGTGTTAAAGGTAAAATGACTCATCTTACGTAGCACACTTAGCAAAGGAAATTGGTTTCCAATGTACAGTATGAAAAATATGGAAAGGCTGGACTAGCATACGGTACTCTTGTATTCTCTTGGTCTTTTGTGTTTCCTCTCTTCCTTGTGTTTTTCATTTTATGGTTATTTGTACAAAGCATTCTTTTTTTTTG
Mcarcinus.id224.tr542955	id224	tr542955		22	Tigger transposable element-derived protein 1 OS=Homo sapiens GN=TIGD1 PE=1 SV=1			1_of_1_in_tr542955 len=264 id=224 tr=542955	GTTTTGTCTATGCTGATAATCTATTGTTTAATGTAGCCACCCTCGTCAATTATCTTAGCTGGATCTTCTGACTAACTTGCTGCAGCTTCTACATTATTAGCACTTGCCACTTCCCCTTGCACTTGTATGTTATGGAGATGGCTTCTTTCCTTAAACCTCATGAACCAACCTCTGTTAGCTTCAAACTTTTCTTCTGCAGCTTCTTCACCTCTCTCAGTCTCATACAATTGATGAGAGTTAGAGCCTTGCTCTAGATTAGGCTTT
Mcarcinus.id225.tr674723	id225	tr674723			no			1_of_1_in_tr674723 len=368 id=225 tr=674723	TGTACCAACCGAGCTGTTATGGCATGATAAGATCACTAACCTGGTATAACCTGGTAAGTCTTGACAGTAAACAGTTCATAAAATTATTGGTACAGTATCCCATCCCGGGATTAACTTTGAGAAAGTTACGGATTGTTAAGTAAGGTCACCTGCTTTGTTATTGGTTGAAGTTGGTATAACTTGCTGAGGTTATGATAATTGGCACATTTAAGTGCCAGTTTAAATTTTTCTCGTTCGGTTTGAGAGCTATGCCTCTGGTGTATGAGTGTGTGTCATGTAGTGCGGCTGTTTGCAGCTGAAATTCACTTGCACTTGTTAGTGAAGACAATTCGGTTGTCTTTTAAATGTAATCTCTTTGGTACAGGCCG
Mcarcinus.id226.tr190503	id226	tr190503			no			1_of_1_in_tr190503 len=268 id=226 tr=190503	GAATAAAAAAAAAATTATTAAAAGTAAAAAAAAATAAATAAATTTCATTAATTTATTCCAGTTAATTAATTCAGATTAGTTTTTAAATATTCATGCATTATTTTTGTTTTGCATAATTTGGATAATTTCATAGGGAGCAAACCAAAGAGTTATTAGCCTGCTAAGTGAGGTTTCACAGAATAGAGTAGTTCCTAAAGTGTGCAAAAAGACCCACAAGAACAAAACTGTTAGTTGAAGTAGAAATTGTTTGTGCTTAATATTCGAAACA
Mcarcinus.id227.tr750743	id227	tr750743			hypothetical protein HMPREF9582_01437 [Propionibacterium acnes HL060PA1] GenBank: EFT64985.1			1_of_1_in_tr750743 len=517 id=227 tr=750743	ACAAGTCTTGGGCCCGATTGTCACGCTCAGTCACTGGTCGCCTCCTCGGGGAGTCCTACTTGCTCGGCCTGCTCTGATAGAGCAGCCCGCTCCGATCCGGTCTGAGGCGCTTCCAAAGGGCCCGGCAAGACACCTTTGACACGCAGCCGCCCGTCCTTGCCGTCATCGCCGCCCCCCTGGGCCACAGGGAGCGCCCAGGGGGGGCACGTTGCTGGTGTAGATAGCGTCGCCGTGGATAGCCAGCAGGGTGCGGGAGTTCATGCGTAGTGCTCCTCCCTTGGTTGTGGCGTTTTTTCCGGTGGTGGGGTCGGCGATGGGTGTGTTGAGGGTGCGTACGCGGGACAGGGCCCAGATGCGGGCGGCGATTTCGGGGTGCCAGGTGTCGGGGTCGGGGCGGCG…
Mcarcinus.id228.tr584128	id228	tr584128			no			1_of_1_in_tr584128 len=287 id=228 tr=584128	GAAAGTACTCTAATATAAATCTCTTGGATTATTAGTAATTAAACTTTCCCAGAGGTATTATTAACTTGTCATTACTTAAAATTCCTAATATTTTATTGTGAAGTGAAATAGGTTAAATGTAAATCGGACTAATAATAATTAAACTTCTACCAGTGGTAATATTAACTTGTCATTATTTTGTTACAGTTCAGAATTAAAGTGAACTGCAACTCAAAAAAGAGATAACTTTCTTTGCAGCCAAATAAAAAGAAAATTTGTCCTTACCTGCTTGACCGAATCCAGGCTAT
Mcarcinus.id229.tr363240	id229	tr363240			no			1_of_1_in_tr363240 len=236 id=229 tr=363240	AAGAGATATATATTAGAGTAATTTAATTTCACAATAAAATATTACGAAAGGGTATTTGAAGTAATTTCAGTACAGAATAAAAGTACAAAATTTAAGTTGCTACATGGAAAAACATGACAGTTTTCCATAGAATTTGTAATTCTCTCAAGTCTTATGTTTAATTTGAAATTGGAGAACAGTTGTAAATGGAAACAATGATGACTGTCTAACCTCACAAAGGAAGAACATTATTGAAA
Mcarcinus.id230.tr90160	id230	tr90160			no			1_of_1_in_tr90160 len=1312 id=230 tr=90160	GCCTTTGGCCAAAATTTAATATTCTATTCTATTCTTTGCATTCATTAGACTGATGAGTGGCTTCCCACCCTTGTTTCTCTGCAAATGCACTGTATTTTTTGTGCCATAATATTTTTTGTAGAAGACTATGTCACTTGGGTCTTGTTTTTCTTTCTTTATGAAGAAGAAACATAACCAGTGCTGTTGTGAGACTTAGGCAGCCGTATGGTCGCTTTGTGGCCCCCTGGATGGTAGACCCACATAAATATTGCTCTTTTTGTAGGGTAAGGATTTTACTAGATCTTTCCCCTGTGAAGCATGTGGTACCCAGCCCTCTCTCCATTGGAAGAAGTTTGGTAAGAGAGGAAGAAGGACAGGAGAGTTCTCGGCTCATTCAGGGGCCAATACTCCCCTGTTGAA…
Mcarcinus.id231.tr273618	id231	tr273618			no			1_of_1_in_tr273618 len=504 id=231 tr=273618	GAAGGGCAGTTCCTCTAGGGAACTGACCCTTAGCCCCTCTCCATGCCCTTCAGTGTTCCTGTTTTCACTACTTGTGGCAGACAGATGGGGAAGGTACAACAGGAGTTGCTTGTAGGTCCCCCCCCCCCCTTTTCCCTGATTTGGAGTAGGGGGTAGGGAAAGCAGTCTAAACCTATGAAGTGTTGAGGCCCCATGCTGATCCCCCCCTCCCCCCCCAGCCAAGTCCTAGAGTAGAGAGAGACTTTTGATGCCTAAGAGTCAGAGACGGGTAGGAGAGCGAGCTTCCTCAATAGCAAAAGTAGAGCTGGGCGAGACGATTCGCTCTCGATCTTGACGCTGCCCATAGTTTTAACCCCGTCCCCCTTCCTTCTCTCCTTCAGTGGGGTGCTCCTCCACAGC…
Mcarcinus.id232.tr70926	id232	tr70926			putative uncharacterized protein [Roseburia sp. CAG:100] GenBank: CDF45015.1			1_of_1_in_tr70926 len=494 id=232 tr=70926	GAGAGAGTGAGCTTTTCCACTAACAGAAGAGCTGAGCGAGACGGTTCGCTCTCGACGCCACTCTTCTTTCTCTCCTTCAGTGGGTTGCTCCTCCGTAGCAGATAACAACTTACAGGAACATCATCATTAGGGGGATCCCTCCCTCCTCCAGGAGGGGGAACAGATGAACCATTTGAAAGGGGGGACACTCTTAAGAAGTAAAACCAATTGCCAAAGAGGAAGCATACATTGCAATGGAGTCCGGGAGCTGCAGGAGTTGGAGGCCCCTATCTTGGAGAAGAGACCTTGGAACCGGAGGAACTGCATTTAACGTGTTAACCGCCATATGTACCATGTGCGGTACATTGTAAACAAGACTTAAATGCCACATGTACCACCAGTGGTACAATTTTGGTTTTT…
Mcarcinus.id233.tr116680	id233	tr116680			no			1_of_1_in_tr116680 len=400 id=233 tr=116680	TTACAATGATAAGGTATTTCTATCTTTTTAATGGCTGATAAGGGAGGAAGTGTGAGTTTAAATAAGGAAGAGTTTGTGTGAATCATTTGTTTACTATGAAACAGTCATGATCTAAAAAAACGTATGAGGAAAACGCTGTACATGGTATACATTGCCCTTCAAAAAACTTGTGACAGAGTTGATAAAGAGGACTGAATGGTATAGTATTATAGAAGATAAGGTGTTGATATCGATTAAAAGTTTTTACGGCAGAAGCAATACACAACCAATAGAATATATAGATAGGAAGATGTCTAGTTTGGTTATACAAGTGGGTCAAGGCAATTTGATATGTTCATGCAGGGAGTGATACGAAAAGTCAGAGAAAGAACAACAGGTGACAGTGGAAAACAGGCTCTTG
Mcarcinus.id234.tr247508	id234	tr247508		50	Methylmalonyl-CoA carboxyltransferase 12S subunit OS=Propionibacterium freudenreichii subsp. shermanii PE=1 SV=3			1_of_1_in_tr247508 len=331 id=234 tr=247508	CCAACTATGGCTGAGAAGAAACCAATCAAGCTGGCCGATACCATGGCCGGCCGGATCGAGCAGCTCGCCGACGAGCGCCACGCTGTGGAGCTTGGCGGGGGCGAGGATCGCCTGCAAAAGCAGCGTGACAGGGGCAAGCAGACAGCCCGTGAACGGATCGACAACCTCGTTGATGCTTATTCCTTCGATGAGGTGGGCGCGTTCCGTAAGCACCGCACCACCCTTTTCGGCATGGACAAGGCCGAAGTTCCCGCCGACGGCGTAGTCACCGGTCGTGCGACCATCCATGGTCGCCCGGTCCACATCGCGTCTCAGGACTTCACCGTCATGG
Mcarcinus.id235.tr63173	id235	tr63173			no			1_of_1_in_tr63173 len=207 id=235 tr=63173	GTACACAAATGTAAAACGGGTATACAAAGATAAACTAATATACTTTATCTCAAGTAAAATCCCTCAAAATTACGAAAGTTGTTTTCCTGGTTCGTTTGTTTACCAATGTAAACACGATGACATCGAATGGGTGCATGCATACGTACGTAGTGTTACAAATATTTTTTTTTTTTTTGCTTTGGCTGATTTACTGTACCATTTTTATTA
Mcarcinus.id236.tr603975	id236	tr603975			PREDICTED: probable ATP-dependent RNA helicase DDX52 [Mesocricetus auratus] Sequence: XP_012973750.1			1_of_1_in_tr603975 len=473 id=236 tr=603975	GGTGGTTTGGTTAAACTAATGTAGAGCCTTTACAGGTGGAGAGGCATGCCATCCACTTCCACCCTCCATCTAAGTTATATGAGAAGTCTTTTCCATATTTCAGTGCCATGCAAATGACATTAATGATAGAGGAAGAGGGAAGCAAGAAAGCTTAATAGAGGGAGGAGTAAAAGGGCAATGGATTCCCAAAGTTTGGTTGAACCCACTGCAGAGATGAAAGGTATAAAAGTGCATTCACTCCTTGCAGTGGGTCCCTAAGCCCCCATCTCGTCAAGGGGTCGGGATCAGGTAGTTAATACAACAGAATTTTGTCTTAATCCTCATTTACAAAGTCCATCAGGAAAGAGATAAAAAAAGTCTTAAATTTCTTGTCCTGGATGATGGATTCTCAGTTTTTGC…
Mcarcinus.id237.tr546642	id237	tr546642			no			1_of_1_in_tr546642 len=448 id=237 tr=546642	GATGGTGGTGATCCTGGCTTCCAGCTGATGTCCAACAATGAGATAGCTGCTGCAGTTGTTGGTGGTGAGATGGTGGAGGAAGCCATTGAAGACAACAACAATATCAGTGATGATCCTTATGCACACCCAATCCCATCATACAAAAGATATTGAGGATCTAGGATGAATTCATCGAGCTGATGAAGAAACCCACAATGTTGACTGCAGCTGTTTCACCAAGGCCTTGGAGTTTGCTGCTGAAGGAGCATGAGAATACAGCAGCTGATAATTGCAAAGCAGAATTGTTGTTCTTTTCATCAGGGTATCCTCAAGAGCTTCTTCAAACCTCTGACCCCCATGCACCCAAGCCTATCGCCAGTCACTTCTTCAGTAACTCAGTCATTCAGCTTGCAAACACAA…
Mcarcinus.id238.tr819055	id238	tr819055			no			1_of_1_in_tr819055 len=209 id=238 tr=819055	CTCAGGTGCCATATGAGCCCGTGAAGGAGGCCTTAGACTGAGATCTCACAGTCAAGACTGTCCTCCTGCTAGCCTTAGATTTGATGAAGCATATTCTGTGTACATGGCCTGCCTTCTTGTCCAGCACTTAAAGGACTGTGAATCTCTCTCTTCATTTGTTCTTGGGTTTAATGGCAAAAATCCAGAACCAGTCATTACTTGAAAAGAGG
Mcarcinus.id239.tr340649	id239	tr340649			no			1_of_1_in_tr340649 len=247 id=239 tr=340649	ATGCCTGCAGTTAACTATTTAGGGTAAGCAGGCATCTCAGAATTTCAGCGAGTGTGATTGCCTGATGAGCTAAACATAGGCACTTGCAAAAGTACAAACAATAAAAGAATGCATTGATACAAAACACAGGTTCTTGAGGTAAACAACAGAAGCTGAATTATGCACTCAGAACACTTTAGGCTTAGACAAGAAAGGGTGCTAGTATAGTGTGTGTCCTACCAGTCAGTTCACTGTGTGCGGTCCGCTG
Mcarcinus.id240.tr424200	id240	tr424200			no			1_of_1_in_tr424200 len=536 id=240 tr=424200	AAAAAAAAAAAAAAAAATGCTTCGCAACAACAATAGTGATCATAAATGTATAAAACACTAGATAAACATGATAAAAAAAAAAACACACTCCTGTATTTGATGAGAAACGATTGTATCCTATTTACTTGCCATTAGCCTACCCTGCAAAACTTAGCAGGGCTACCTAGGCTAAGGCACACCCTATCTAACAAATAGCCAACATCTCAGGTTAACTGACACCGATTGAACCATTAAAGCTACTAGGCTACTGAGCATTTGCCCAAGGGTGGGACAGGCTAAGCCTTCGACTAGGCTAGAGTTATGAGGTGTGTGGACCTCTGGTCGCTGGACTCAGCCCAGAAACCCAAAACGTTGACCAAGGTTTGGCCTAAATTATAAAACTAAATAACACGCGACATT…
Mcarcinus.id241.tr289293	id241	tr289293			no			1_of_1_in_tr289293 len=399 id=241 tr=289293	TGTGTGTGTGTGTGTGTATGTGTCCCTAACGCACACTCTCATATGTTAATTAAGCTGGTAGATATCAAGACGCGCGTGTGTCAGTAATAACCCGGAACTACTGCCATCGATTGAAATAACCCTTACATTCCCCCATTCCAATAACTCCCCGTAACTCATCATTTGTAGTGGTGGTGGTATTAGATGAGCCGTTCTAAAGATTAATGCCTCTTGACAAATCGATCATTACCTGTCTACCTGTCTATCTGCGTCAAAGGGTTCGAGACATCCCTCCTCTTTTTTTGGGGGGGACGGGGTACAGAAATGGCATCACAGTCAGTTTCGTACACAAGAACGAACACTAATGGGATTTTATAAGTACACGTATTTATGTACGTATTGAAGTTACAGACACATATA
Mcarcinus.id242.tr78443	id242	tr78443			no			1_of_1_in_tr78443 len=423 id=242 tr=78443	AATAATAATAATAATAATAATTATTCTGTCACACCGAGTAGAAGAATCAAAAGAACCTGAACCTTGGGTCTCAATTACAGAGTCTGGGGTTGTCAGCAGCTGGATCCTTCCCTCCTAACTTGTGATTTTTGCTAATAAGTACTGTATACTAATGGCTCTGTTGTGAGACACATTAATGTTTTGTACACTAAATTAATTTTTTTATACAAACCCATGACTTTTGCAGCTCATAATTTAAATGACATGCAAGAATGAACTTGTTTTTCTTGGGATATAGGGATCCGCCCACATGTTGTGCAGGATGACAACAGTTTTCATGTATGGGGAACTGATATTTCTGAACATTTTAAACTACATATATAAGCTAATTATACCTAATAGATTTGTATAAATGTATTG…
Mcarcinus.id243.tr299691	id243	tr299691			no			1_of_1_in_tr299691 len=473 id=243 tr=299691	AACTGAGGAGACAATTGAAATAACTAAAGTAGCATTTTTTTTTTTTATAAAATCTGAACCTAATTATTACAGTAATGTATGTATTGATGTTTAAGTATTAGAACACCTGTGAAACATGTAATTCTATGGAGTCATTTACATGGTGCACTTTAAAAACCCAAATAGTTTCCTAAAATCAGTGAGCTAGTTAATTTTTGAGCAGATGCATTAAACTTTAAAACTCCCCAAAAAAGAATATAGTAAAGTGATACTTAATGCAATCTCTTCAAATATAATAATACTGTAACCTGTTTTACGACTATAGTAACAACTATATACTGCTGACTTTGTAGTAATCTATAGTTACAAGAATTTGATTACAGTCTATTCTCATAATACTCAAGTTCCTAAAATGCAAAA…
Mcarcinus.id244.tr223859	id244	tr223859			no			1_of_1_in_tr223859 len=307 id=244 tr=223859	AAAAAAAAAAAAAAAAAAACCGCAGTTTCAATAAGAAAAAGATTTTTGAAACGCCACGAGATACAGAAACAAAACTTGGGACGAACAGATCGGCACAAATGGTTTATGAGATGTCTGTCTCCCTGCACAGACACCATTAGTGAGACTTGAGGCAATAACAAAAAAGTCTACGGTTCTGGTCATCCTGATTTTAGGGATTTACGGAGAATTTAGCAACCAGACAATCATTATTCTTTAATTTTTGCCTTGAAGGCGACGATCTTGCAAGCAATGATGAGCAGCAGCAGATTCTTCATAAATAGCAACA
Mcarcinus.id245.tr265687	id245	tr265687			no			1_of_2_in_tr265687 len=204 id=245 tr=265687	GATATATTCTCTTTACTTTTATTTTTGCAATTTGCTCTTTTCATTTATATCTTTTTGTAATCAGTGACAATGTAAGCCCACTTTCTTCCGTAAGGGCTAATATGCCTGGGTTTGAAGTACTGTAGTAGGTTTCCAGTCTTTGTTTTGATATTTGATATATGCTCTTTTTTTTTTTTTTTCCATTTTTTCCTAGCAATTTAGGGT
Mcarcinus.id246.tr265687	id246	tr265687			no			2_of_2_in_tr265687 len=334 id=246 tr=265687	TTTTTTTTTTTTTTACATTTATTCTTTGCAATTTGCTCTCTTCATTTATATCTTTCTGTGATTGATGACCTCTTCCACAAGGGATAATATGCCTGGGTTTGGAGGTGTAGGCTCCCGGTCTTGTTTTGATAGTAGATATATTTTCTTTTTACATTATGTAATTTGCTCCCTTCATTTATATCTTTTTGTGATCGATGACAATGTCGGCCACTTTCTTCCATGAGGGCTAATATGCCTGGGTTTGAAGTACTGTAGTAGGTTTCCAGTCTTTGTTTTGATATTTGATATATGCTCTTTTTTTTTTTTTTTCCATTTTTTCCTAGCAATTTAGGGT
Mcarcinus.id247.tr506308	id247	tr506308			no			1_of_1_in_tr506308 len=969 id=247 tr=506308	AATTTCAAGTCAAAGGCCCCTGTGTGCTAGTTCTGCATAATAATAATAATGGTAATTAATATAGTGCCAATGTTGCGGGTGCACTTTGGAAAATTTAAGGTGGTGCTTTAGACTTGTAGTGTTTTCTAAGCCTAAATCTGGTTATGTAGTGTATTCTGATAGCAGAAAGGTGCCTTTTGTTTTAAGGCTTATTGTTTGCCAGATTCGGTAGTTTTGTAACTTTAGTGTAAGAATTGCTGGTGCACTTGGAAAATTTTACCTTTAAAAGTTGAAATTTATATCCTGATAGGTAAGTAGGCAGGTTAAGATATTAGTGAAACATGCAAACCTGTAGTATATTTTTACAAAACTAAGGTCTGAAATGTGAACATCAGTATTTGTTAATGCCTAGATGAGATT…
Mcarcinus.id248.tr542205	id248	tr542205			no			1_of_1_in_tr542205 len=509 id=248 tr=542205	AGAGAGAGAGAAAAAAAATGAAAAGCTACCGGGGCTGTTGATTTGTTTATTTCAGACATTTACTTGGCGAAGTCCGGTGGCCTAACTTCTGCGATGAGGAGTGACCTCATCCACATTCACCTCAACAACAACGGAGAATGTGAATAACATGATTCAAAAGGAAAATCAGAAGTATGAAAGGAAAAATGGAAAAAATGGAGCAAGACATGGGCGGATGCCATAACTCAAAATAAAAATGATGGCCCACAAATCCCCTCCACCAGTTTCTGACACTCCTTTGACACTGGTGTATAACCGCAAATACCCTCCAGATGCTTACGACACCCATATGTTGTTACCACAATAGAGCAATTACGTCATCACGTTACTGTCACTCGCACATACTATATTTCAGAGTTT…
Mcarcinus.id249.tr330108	id249	tr330108			no			1_of_1_in_tr330108 len=400 id=249 tr=330108	CAAGAAGAAAATTACAGGACAGAGGTAACTATTTCAAAATGTTCCACACAGTCATAAACGTCAAAGGTTCTGAGATTTTCAGTTATTTGTTTTTCAGTTATGTAGTAGGATAGAAAATCTGTTTTTCAAACTTTCCTTACTCTGAGAAACCAAATTCCAATCAGCATCATGCCAAATTATTCAAGTTATGATGTTAAACATGAAATTATCTTTGCCCTTCTTAAAGCAGGCATCAAATTGGATTATAATCTTCAAAAGTCAAATGTGAAACTATTACATTGTTAGAGCTGAATATGAGAAGAATAAAAAAAAAGATAAAATTTGCAGAACACATGAATCATAACAATTAACTTCATTGTTTTCCTGTCGGTCCACCAGCTTGACTTCTGGCTTCCACATG
Mcarcinus.id250.tr561794	id250	tr561794			no			1_of_1_in_tr561794 len=281 id=250 tr=561794	GTTAATTTGAGGTGCCACATCGTCACAACCCAGTTGTTTATTCCCAGTGCTGCAAAGCTGTGCAACATTCATCATGGCAGTAATGTTGGTGTTGATGTACATAATTTTAAGGGCGACAGTAATGCTATTTTTTCAGCAATTGATTATTTGTGTGTTTATTTATTTTCACATTATCTGTACTTTACTCATTGCTTGATTTTCACATCATTTGTACATTACTCATTGCTTTATTTTTGACTATTCATTTAATAGGCCTGGTATTATATGAAGCTAGTTTGAAA
Mcarcinus.id251.tr792504	id251	tr792504			putative uncharacterized protein [Firmicutes bacterium CAG:145] GenBank: CDB03119.1			1_of_1_in_tr792504 len=282 id=251 tr=792504	GCCCATTTCAACAAAAATCTATCGAACACTTACTGCTTATGATAAAAAAAAATATTATTTTGAAAATGAAAAACTTTTACCTTGATTTTACGATACTTGCGATTGTTTTGGTAGTAGTCAAACCATTTTTACGTGATAAAAGATGTATCCTTTTTTTTTTTTCAAAATTTCTCGTTAATAACGGCAAATCTTTCCAAATGATGTAAAACACCTCAAAGGAATTTAATCTAATGCTTCCCGGTACCTTTATTATCATTTTCCTTCAATTTTGTGTGTGTGTGT
Mcarcinus.id252.tr506757	id252	tr506757			RNA-directed DNA polymerase (reverse transcriptase) domain containing protein [Haemonchus contortus] GenBank: CDJ95465.1			1_of_1_in_tr506757 len=223 id=252 tr=506757	CTTGACATCCTATGGTCACACCTTTTCATAATCCTACATTTTCCATGTCAGTGCTCATAAAGTAGTATAATACAGGCCTTAGTTACCCATTATATGTCTTTGCCTTCTTTTCTAATGGGACATTTTTATTTGCCAGTAGTCAAGCTATCTTTCTCCATTTCATCCATGCTGCAACTACTCTCTCTCTCTTACTGCTCTCTTAACTTGTGCTTCAGGGTAAGAG
Mcarcinus.id253.tr472743	id253	tr472743			no			1_of_1_in_tr472743 len=223 id=253 tr=472743	AGGGGAGGGGGGAGTGGAACAAGGTAGAGGAAGTGATGAATATATCAACTAGAAAAAAACGGACATTGGTTGTGTTCATGAGGAAAGGTATACGATGATACAAAAATAACTGGTAGTGACATTGAGAAATGTAAATTTTGGAGGAAAGATGTGAAACAAGACAAAACGGAGTAGGAATACAGGTTAAAGATGAACGGCTGCAGATGTAACAGAAGTATGGCAA
Mcarcinus.id254.tr98755	id254	tr98755			no			1_of_1_in_tr98755 len=248 id=254 tr=98755	GGATTTGCCAATCCTCCAAAAAAAACATACACTGGTCACTTCCACCACACTAAAAAGATGCCTACAGGCCCATCAAAATAATGGATCCATCCACCAACATTACATAGACCATCACAACTGCAAACCTACGACACAAGAGTTATTGGAGAATACAGATATCATATACAAAGAACATAGTCGCCATAGATTATTTATAGCAGAATCTGTTTATATTTTATTGCATAAACCAACATTGAACAGACAACTAG
Mcarcinus.id255.tr705417	id255	tr705417			no			1_of_1_in_tr705417 len=364 id=255 tr=705417	AAACGGCAAAACCTTTTCGGACGTTTCTAATGTCCTTTGCCACTGAAAGGGTAAAGCTTGATTAGAAATGTGCTTGAAGTAGGGTTGACTTTGTATTATCATAAGATTACTGTAGGTAAAAATTTTCTCAAGATAAGTTTACAGTATCATCTTGCAAGTTGGGACATAAGTAGACTGAATGAAATATTTTGGTTATTTTTATTATACAAAATTCAGGGAAATGATTGATTGTATTCTTAGGCAGGTTAGTACCAGTTTGGTAGGGTTGGTTCAGTGAAGTATCATCTGCTAGAATTTGTTGTTAGCCCATGCATACTGTAAATTTTGTATATAAAACTAGCCATAAATTAATCTATAAATTAAG
Mcarcinus.id256.tr28668	id256	tr28668			no			1_of_1_in_tr28668 len=227 id=256 tr=28668	CCTATTAGTAAGTTAATTCTTTATGGGTGCTCACACACACACACACGAAAATGAATATATTTCTAAGTCTAGTCATAAAAGTAAGTAGAAGATCACCTAAGACCTTGGAAGTTTGTGTCATCTTGTTAGCTACCTCCCTCCAAAGAAAATAAGTTAAAATTGATGGTTAAAAAAAATTTCCTGTCCATTTTCACACTTTTTGTGTGAATATATATATATGTATATAA
Mcarcinus.id257.tr198459	id257	tr198459			PREDICTED: uncharacterized protein LOC107882250 [Acyrthosiphon pisum] Sequence ID: XP_016655822.1			1_of_1_in_tr198459 len=298 id=257 tr=198459	AAAGAATATTAAAATTGTGACAAATTCACCAGCTTTATTTAATGCCTCTCCAATCACTTTCCATATCATTTCTTTATGTAAATTATCACCGTACTTTTTGTTTGTCATGTCAAACAACTCCTCATACCCCTGCACAAATTCAATTAGCTTTTCATCCATGGTGTCAAACACTGAACTAAGTGTGGTCTATGAGGAAAAGTCGGGGCTGCAGGCCGCGAAACGATCGGGTACGGTACGGGTCCTCGTTCGCACGAACCAAAGAAACCCCAGCCGGTTCGATGGCGGTTAGCCACCCAAC
Mcarcinus.id258.tr58663	id258	tr58663			no			1_of_1_in_tr58663 len=264 id=258 tr=58663	GACACGTGAAAGTTGTTCGAAAGAGGCAAATCGAGAGGTGGGTGATTCAAGTTTGAAAACTAATTAAAATGTCCTTACACTACAGCAAGACCAGGATTTACTATTCCCCTGATTATGAGAGCAAATCCTACTCAAAATCTGAGCCAGAAACAGTCATTTGATGATAGCATTCTCTGTAGTGGAGGTAAAAATGTTTCCTAAATACAGAAGTTTTTTTCTGTAAAAACTTCAGAATAAGGTGATTCAGTTATTGAAGCCTAATAA
Mcarcinus.id259.tr614698	id259	tr614698			hypothetical protein [Legionella maceachernii] Sequence: WP_058452321.1			1_of_1_in_tr614698 len=267 id=259 tr=614698	TAACAGATATATACCAATAGCAAATAGGTGAGGGCCTGGGGTACTGCCACCCCACCCCTTTTCCATCTGCAAGCATGGATAAATGCAGGGGTGGTTTGAGGTGGGAATATGATAAAAAAACTTCAGGGTTGCGCATCTGCAAAAACTACAGTTTATCATAATAATTAAGATATGTTACTACAAGGATACAATCTTTGTCTTTTATGTGAAAACACCCCTCATGTGGAAGGTTTTTATTCAAGGAACCTGGCTGTTACTGTTTTGAAG
Mcarcinus.id260.tr444620	id260	tr444620			no			1_of_1_in_tr444620 len=260 id=260 tr=444620	AATATCCCTTGGATAATCAGAGACTTCCACTATTCGTATTTTTAAAACGTATCTGCAATGCTTACGTACATAATATAATTTTATAAATGTGTTATAATAATCCACGCATTTAGGAAAAATAATTCGAAATTATTTGGCATAGAAATAACCACATGAAAAATATAAACGTAATTACTATCTGCACTCGTTGGTGTCTGAAGAGAAGCGAAGCCAAGCCACCCGATCGCCGAGACCTTACAACCAGGCATTTCTACTAGCTG
Mcarcinus.id261.tr860152	id261	tr860152			no			1_of_1_in_tr860152 len=504 id=261 tr=860152	ATGAAAGCTATGGTTTGTATCCTAAGAAAAATAAAAATAAAAAAAAAATCAATCTAAAAAATTCTAGAAAAAGGCGGTAAGCAACAACATGTAAGGTCTGAGATCTTTAAAAGGTGATTATACAACGTAGTCTCTCATTTTCATCTTTTCTGGCATTTTCAGCTAGATTAAGGACATGTATACCTTCAAATTTTTTTGTCATGTTAATTTTGCTATGTCACTAAAGACAAGATTTCAACGTGGAAATATAATTCAAGATACCAAAACCTGCCAATACTCAATGCCAACTTAGCCTACGATTATTTACTATGCTTTTCAGGAACTTATATATTTTTGCTAGTATGGTGGTCAAATTCATACAAAGGAATCAAAACATTACAGATAAATATCATTTCTGGA…
Mcarcinus.id262.tr74964	id262	tr74964			hypothetical protein [Dokdonia sp. PRO95] Sequence ID: WP_035334742.1			1_of_1_in_tr74964 len=395 id=262 tr=74964	GTGCTTACCAGATTTTTCTGTTAATTACAAAATCGTCTTGCTCAGTTTTGTTTTTTACTCCCAAGATCTTTGACCTTTCCAAAAAGAAACACTATGGTCAATTGAGGGGCTAATGTATTGGCAGAGACGGAGGTTGTAATTTTTCATCCTTTGCTGGAATTTTTGTTGAATTACCTACAGAATTAAATTTTGTAAATAACTATATTGAAGATATTTAAGCGGTTAGTTTATCCTGTAACTTGAGTAAGGTGCAGTATATATGCAAATACTGTAACTTGGGCAAAAGCAAAGGCAATTTTATTTTGCAGCAGGGCTTAGTTGATTCCATCATGGTTATCTTCTTGAAGGAATGTTTATCTTCTTGAAGGAATGATGTTTTATTTTGAATTTACATT
Mcarcinus.id263.tr1036504	id263	tr1036504			PREDICTED: coiled-coil domain-containing protein 57 [Gekko japonicus] Sequence ID: XP_015275836.1			1_of_1_in_tr1036504 len=233 id=263 tr=1036504	TTGAGGAGCCGATCCCTGTCCTGGGGCAACTGCATGCGAGAGCTCACCAGGGCAATCCAATCGTCGAGATACCTTATCAGACGTATCCCATTCAAGTGGGCCCAAGATGATACTAGAGTGAACACTCGTGAACACTTGGGGGAGCGGTTGAGAGCCCAAAACGCAGTGCCCTGAATTGGTACACTGTTCCTCCGAGGATGAATCTGAGATACTTGTGGGAGGACTGATGAATG
Mcarcinus.id264.tr464768	id264	tr464768			no			1_of_1_in_tr464768 len=574 id=264 tr=464768	TTTTTTTTTTTTTTGTTACGTTGATCAAGTAACTATAATGACTTGTTGAAACAGTTGTCGGTATTACTGACAAATGTGTCAGTAAGCTATGTGTATGTGTGTGTTATATATGCAGTTTGTCATCAGGGCCATGTTGCTTTTAGAATCAATAGAAATTAATATTTTCTGTTTCCACCATACATGGAAATGTGTTCTTAGTTCTTGCATCATACTTGGCTTAAGCTGCATTATTTTCTGCTTTGAACTTTAAATATATTTACCATAAATAAATGTATTCTTTTAGTTATTTTTCCAGTCTTTTAGAGCCAAGATTTTTAGCAATCCAACTTTTTAACCTTACTTTTTTCCATAGAATAGTCATAATAGTTATGATTTTTCCTTTAGCGGAAGTGTATAAAT…
Mcarcinus.id265.tr374845	id265	tr374845			no			1_of_1_in_tr374845 len=217 id=265 tr=374845	AAAACATACATGAAAGACATACAAGAATAAAATGAGAATCTTCTGCAGGCAACGATAAGTGCACGGTTTTGTTGTCCTTATCATTTTTCCTCGTAAAACTTTTGATTGTGTCACTTTGCATTATTTCTTCCAAACTATGTAGGTGAGGTGTATGGGTCTTCTAAGAATTTATTCGTGTAAGCGTAGTCGAAGAACTAAAATGTCAATAAAAGTGTCG
Mcarcinus.id266.tr578331	id266	tr578331			no			1_of_1_in_tr578331 len=212 id=266 tr=578331	AAAAAAAAAAAAAAAAACTCAATAGCAAATGTGGATTAATTTGGGTGTTACACAATGAGAATTATGAGGTTCTAAAGTAGCAGTGGCTCTAAAGTTTCATTAAAACTTTTCAGATATAAAAATGTAATTTGTTCTTACAGGGACACAACCAGAGCCTTTTAAAAATATTAGGAGTTGTTGAATCTTGGTAATAAGGAAGTTAAGAGGTGGGG
Mcarcinus.id267.tr397597	id267	tr397597			no			1_of_1_in_tr397597 len=244 id=267 tr=397597	AAAAAAAATATATATATATAATAAAAATATGTAAATAAATGCACAGGGCACACAAAGAAGGTGAGAGGAAACAATGGTAGCAAGCTAATCTTCCACATCCAAGATTCCAACAACCTCTCAGGGAAGGGGGTTACAGGCATCCTCTCATTATGTTAAGCAAAGAAATAGTGAAGTGGCAATAGGGGAATAGTGATAGAGTTGAGGTTACACCCACTTAAACCCCCTCCCCACCTCTTAACTTCCT
Mcarcinus.id268.tr278772	id268	tr278772			no			1_of_1_in_tr278772 len=224 id=268 tr=278772	GGGAGAGAGAGAATTATGATTATGCAGATAACATCTGTTTACTATTAGAGGTTGAACATTATCAACAGTGAGCCATACTAAAGTTCTATAAAGAATTGGGAACCAGTGGCATTGCTGGAGAGGGAGGTGGCCTATGGTGTATAGAAATCAGAGGAGCAGAAAACTGGCATCGGGACAAGGTAACTGTGGCAAAAAGCAGTCACACACACAAGCTATAAGTACAG
Mcarcinus.id269.tr444794	id269	tr444794			no			1_of_1_in_tr444794 len=252 id=269 tr=444794	GTTTTTTTTTTTTTTCATGTATATTACACTTCATGATTTTATCATCTGTTTTGCATAAATAATGAGAATGCTTAAGGGGAAAAGTTGTCAATTTCCATGTCCCTCTTGACATACATATGTTGCATTGCATTGTTTGTTTCTTTCCATGTGATTGACTACATTGCACATGTCATTCTCAGACTGATTTGCCTCGTATTAATATTTTCATTAATTACGTTGGCTAGGTCTCAAGTTTTTTCGATTATCTAATTA
Mcarcinus.id270.tr102744	id270	tr102744			no			1_of_2_in_tr102744 len=516 id=270 tr=102744	TTTTTTTTAAATTTTTTTTTTGTTGTTTCACAGTATAATATATCTTTTTTTCTTAGTCAGTGTCCTAATTTTCATTACAGAATGTTGTTATTGTTGTGACTATTAAGCAAACAAATAGGACCGATTGAGTTACTAGTTTGATAGAAGTGCCACCACTTCTGTTAACCCAAGGAGAGGGTGAGCATATGTGCAATGGTTATGTGTTTTTGTATATAATTAAAGCTAGAGAGGTACATTGGTATAATAAATATGTTTTTTTTTTAAATCTGTATAAAATATATTTTGCATAGTTTTGTTCCATATGTAGGTAGTGGTTTAGTGTCATGAGAAAAAAAATGTATTTGTATACATAGGACAATTTGTCTATTAATGTAAGATTTTTGTTTCCCCCCACACAGG…
Mcarcinus.id271.tr102744	id271	tr102744			no			2_of_2_in_tr102744 len=398 id=271 tr=102744	GTTTAATTTTTTTTCATTCAGGTTGAAGGAAGTCACTGAGATTGAGCTACTAGCTTGATAGAAACGCTAGCACTTCTGGAACATAAGGAGAGGGTGAGAAAAGTACAAAACTGCATTTTCTTTGTGTATATAAAAATGAAAAAGAGGTCTACAGTATATATATTTTGCATAGTTTTGTTCCATATGTAGGTAGTGGTTTAGTGTCATGAGAAAAAAAATGTATTTGTATACATAGGACAATTTGTCTATTAATGTAAGATTTTTGTTTCCCCCCACACAGGAGCAGAGAGATATATGGGATATCTATGATAATTCCTGTAAGCAATGCAATATTTGTGAAGAAAGGGGACTCCTAAGAGAAATGAAATAAGGAAAGGAAGCTGACAGTTCAAGAATTT
Mcarcinus.id272.tr2811	id272	tr2811			no			1_of_1_in_tr2811 len=228 id=272 tr=2811	GACTGCAACATTTCTCTTGGGTAGTTTTGATATTCCAATAACCTGACTGCTACGGGAAATTGCTTATTGCAGTAAACCTGTGGTCACACTCAAGAGTATTATGCTTTTGTTACTTTTATACATTGGAGTTAGGTAAATTCTAGTTTTGGGTTATAATAAGCCGCCATTTACTGTAAAATTTAGGCCAAGCGCCAAGCACTGGGACATATGAGGGCATTCAGGTCTGAA
Mcarcinus.id273.tr430326	id273	tr430326			no			1_of_1_in_tr430326 len=813 id=273 tr=430326	GGGAGGAGGAGGAGGAGGAGGGTCTCTCGCTCGCGAGGACGTACTTCGTCTGTACTGTCCGACACAACAAGTGTCAGAAAGTGATTGACTCATAAGTAGTTATGTTCTTTCCCTGGAGGAGGGTCACGCGAGATCATTTCCAGGTGCCGGCCGGGGGCACAAGCATCCTGAAGGGATTAATATTTAGGTGCTAATGCTGCTTCTTGGGGCAAGAGCCCGTGCTGGCACGAGGCCAGCTCAATCTAACAATAATAATGTCACTGTTAAAATTCGTCTTGTGAATGTCATTGATACATCTTTTAGGTATCGTCATATTAGTGAGCATTGCTGATAAAAATTTTGTTGGGTAGGCAGGTAGACAGACTGACTTAGAGAAACAGCCATTCATAAGAATATTTT…
Mcarcinus.id274.tr3830	id274	tr3830			no			1_of_1_in_tr3830 len=742 id=274 tr=3830	AAAAAAAAAAAAAAAAAACTGCTCTATTCTTTTGTGGGTTATAATTAATTCTATGAAATTTTCAACTTCTGACACAGTAAGTGATTTTGTGATCCTAAGAGACTATTCATTGTGAATTGTTTTGCCCTGGTCACTTCTGAACTGGCTTTGTCTGCTTTGCAAGCATCTCCTTTTCTTTCAGAGAATCTTGGTTCAGAAGCTAATTTTGCACATATGAACATTTTATATTGTACTACAAGGTCCAGCTGATATTACTGCTCATAATCTAGTTTTTAATTTCTCACTCATAGCAAAGCCTCAAGTATCATGTCACACTGATACATCTCTATTAATGACTTCTATGAGATAAAATGTCAATAGAAAAGGTAATTATACAACAACAAAATCTGAGAAATTTGA…
Mcarcinus.id275.tr583158	id275	tr583158			no			1_of_1_in_tr583158 len=203 id=275 tr=583158	CTGTTTTGTGTGTTTGTGCGTGTGTGTATGTGTACAAACAGAGCATTTAGCCACAAGTACAAGGTTTTGCACTCCGTTGTTTTCCTTTCCTCGTGGCCAGCAAATACTCTGTTTATATTTGACATCACGTTGTTAATCCCGGGATCGAAAGTACCCGTATGACTAATATAACCAGCAAATGAGAGGGGGAGAGAGAGAGAGAG
Mcarcinus.id276.tr639333	id276	tr639333			no			1_of_1_in_tr639333 len=226 id=276 tr=639333	TTATTGGTCACCACTCTTTCGTCTGCCCGTGAAAACAAAAAGAAAGTATCTAAAGCTATTGGTTAAGTCCGTGGTAATGTTTTTGGGAGACTGAAGGAGCTGAATCTTAAATGTATCTTATTTTCAAAGGTTTTCTTCTCTTTCGGGGTGTTAATTCATTATTATTATTAAATACTGGCTACCATTACTACCACAAACACTCAGATCCCGTAGGGGGGTAGTGCCG
Mcarcinus.id277.tr663259	id277	tr663259			no			1_of_1_in_tr663259 len=273 id=277 tr=663259	ATAAGGTCCTCCTGCAGAAGGGAACACCAGAAGGACCTCAGAGGATTGAAGGAGCCGAGGCCACAGGGTCCTCCTGTAGAAGGGAGTACCTGAAGGATCTCAGAAGAGGATGTAAGTAAAGAGGACGTTTGCACGCCTTCATGGCGGAAGGGCGCCGCCGTGCCTTCCTCGTCGTAGACTACGGGACCGAAGGGCGGGATGTTCTGTGCCTCGAGGTGTGCTCGGAGGAGGCGCTTGGGAGCGACTTTGAAGGGGAGGCATCTGTGTCTGGCA
Mcarcinus.id278.tr89772	id278	tr89772			no			1_of_1_in_tr89772 len=445 id=278 tr=89772	AAGCAGTTGGGGAGTGAGCTTGATGATATGGGGGAGGTAATACTACCAGAAGAATGGGAGAACAGTACTACAACAGTGACATATAAAGAGGCAGATAATATATTGTAAAACTGCTGGAGCTTGCTATGACAGCATGGAAGAAGGTGCCCAGGAAAAGGCAGGGAAAATTGTTAAAATGGACAACTGTCAATGTGGTTTTGTGCCACAAAACTCAACTGTGGAGACAATACTTATGTTGAAGTAACTACATGAGAAGTATAGTACAATGCAAAAAGGAAGACAATGGCAATACATCAAATAAAAAGCAATTAGATGAGCACCATTCAGGCAGAGGATATCAAAGATTCATTAAGCAACTGAGGGCTCTATATACCTTACTACTGGAGCTAGAGAGAAGAC…
Mcarcinus.id279.tr505726	id279	tr505726			no			1_of_1_in_tr505726 len=455 id=279 tr=505726	GTCAATTAATAACAGAAAAAAATTATGTTTTTATGATGGAAAAAAAAAAAAGTTTTCAGATGAAGCTCCTTGGGACTTCTACGATTGTACAGGTGTCTCGACAAACTAGCAGAGCAACTGTCAATAGAGGAATCACAAGTCCTAGCAATGGTAGTGGAAGACATTTGGACAGGTATAAGGAATTTGCTAAAGTTTGATGAGCTACTAAAGACATGAGACTGATACCCATCATGAGAAACGGACTGGCGCCTTGGTAAACTGTGCCTACTAAGCTTGACGTAACGCTTTGAGTCACATGAGTGGTTATGCCCAGAACCTTCAGTAGATGAAAAGTAGTTAATGTCAGAGGTGCAAGTGAACTTGAATGAGCAACTTGACGAAGACCGGTGGTGCCTCCTT…
Mcarcinus.id280.tr743449	id280	tr743449			hypothetical protein FOMMEDRAFT_162371 [Fomitiporia mediterranea MF3/22] XP_007271843.1			1_of_1_in_tr743449 len=268 id=280 tr=743449	GGGCGCGCCCCTAAACTAACTTTACCCAATCATTGTTTCATGTAAAAATGTAATGTAGTCTTGCCTCGTCTACGGTCTGGCCTCAGTACGACTGGTCTTGGTCGAGTTTCAATACAGCCTACACTTAGGGTAACGTATGGAACAGGCCCAAGGCAGGAGATTTCCTGCATTCACAGGGCCAGCCTCGCATCCACACTACAACCGATGTGAGGCCAGGACCAGGCCAGCCCAGGCCCATCACAACCAGATCGAGTTCAAGACAAATCAG
Mcarcinus.id281.tr259417	id281	tr259417			no			1_of_1_in_tr259417 len=204 id=281 tr=259417	TCCCCCTTTTTTTATTTTAAAAATACAGAGTTACAATGTTTCCAACTTACTCGAGTGAGTAAGTTGGAAGAGCCATAAAAAGAGGTCAAAGCAGAGTAATGGAAAAAAACCATATTATATAATATTTGCAACATTGTCACTTTTGCAAGTGGAGATTTAAATGCAGCTCAATAAAGAAGGAGCCTTAGTGTTAAACATTCTCAA
Mcarcinus.id282.tr398105	id282	tr398105		15	Prominin-1-A OS=Danio rerio GN=prom1a PE=2 SV=2			1_of_1_in_tr398105 len=389 id=282 tr=398105	GGAACCTCGTGACCAACACTCTGTACCCGCTGGAGAAGCGCAAGGAAGAAGTGACTTACCAAGTGGCAACTCTAGACATGGAGGTGATGCCTCTTCAGCGTCAGATCAACCAGAGTTCTGGCCACCTCAGGACAATACAGTACTTCATCCATAATCACGGCTCCTCTTTGGCTGCTTCTAAAGCACGGGCTTACGTCGAGAGGATTCTGAGCTACCCTCGCCAGTACGCTGATCATGTGAGGAACTCGGCTCTCCACCACGTGGCTCCATGCACGCCCGTCTGGAACCTGTATGATTCGGCTCGTGGTGTCTCCTGTAATGGGATAATTGAACCTCTGAATGCTCTTTGGTTGGCAACCGGATGGTGCCTGCTGCTGTTCTTACCGGCG
Mcarcinus.id283.tr656481	id283	tr656481			no			1_of_1_in_tr656481 len=338 id=283 tr=656481	TTGTTAGGAGAGGGTTGAAAGTAAAATGGAAAAAAGAGAATGTGAATGGAGGTATTGTAAAAGGAATGAAAATAATACCTGCAGTGTACCATGTGAGGTACAATGTTGTCTTTAAATGAACACCAGTGACAATAACAACAAATGAAGTGATGAAAAAAAAAATCATGGACTCATATCTAACCTTCGATCCACAAATTCTAATCAGTTATTCACTAGAACATAGTAAATATTTTCAGACAATTTTGTAAAATTCAATTAATGAGTTTTAAACGCCCCTATGAAGTTATGCTACCAAATGGACAGGTAAATGGTATTAAAAAGAAAGAAAGAAATAAAAA
Mcarcinus.id284.tr271694	id284	tr271694			no			1_of_1_in_tr271694 len=257 id=284 tr=271694	GAGAGAGAGAGAGAGAGTCTAGAGCGTTGGACAGACAATGACAAGTGTTTTGCTCAAGACTGGCCCGATCCTATTGTTTAGGCTCAGCTTTGTCGTTAACAGTTGGACGCAATGGAATTTTACACAAAATGCTTTCTAATTTTATCCGTGTATTTTTTATTATCACTACAGTGGTACCCTTGGAAAGCCGAAAGTTTATCCTAACACATACTAAAAGTTCTTAGGGATAAAATAACGACTAAGACTTTTTAAAATCT
Mcarcinus.id285.tr556451	id285	tr556451			no			1_of_1_in_tr556451 len=260 id=285 tr=556451	CGGGAATACAACATGATATGTTAATAAATGATTGAGAATCCACGAGGAAATTGTTCAGCCCTTGTCAAACTAGGACAAAGAGATACAGAGAGAGAGAGAGAGTATCTGACAGACAGACAGACACTACATTAAGGAAGATCCAGGACCTGGCCATGAGTATAAAACTGTAAGTAAACAAAGGCACTTACCGTCTTAAGACAGGTACATAAATAAATAGATAGATAGGTAGATAAATATAGAGATAGACAGATAGAGAAGTG
Mcarcinus.id286.tr141430	id286	tr141430			no			1_of_1_in_tr141430 len=485 id=286 tr=141430	TGAATACCTTCGGCCATAATTACATTCCAAATTTGCATGACTAATTGCCTCATGAACAATATTACCATCACTAATACTGCAATTGTCACCACAAAGGCATACTGACGCATTGGACATGACGCGTGCTGCATGAATACTATTGATGCGCTTTGAATAAGCATGAGGAATGCTGTCAATACTAAAACGATATTACCTTGATGAATGCAGAAACAACTATACATTAGAGCTGGTGTTAAGAGGGTGTGAAATCTGAAAATGATGTTGAACATGAGGGATGCTAAAAGCTCTAAAGCAATTAATATCAATTTCTCTGTTGCCTTTGTTTATTCTTGCCTGTTTTAACACTCAGGAATCCCCTATAACTCAGGAATCCTATTACATGAGCAGTAAACTAAATTA…
Mcarcinus.id287.tr64637	id287	tr64637			1-acyl-sn-glycerol-3-phosphate acyltransferase [Luteipulveratus halotolerans] WP_050669999.1			1_of_1_in_tr64637 len=272 id=287 tr=64637	AAGAATGTCAGAAAGGAGAATCGTGAAGAACACCGCTGCTTAATAGTTTGCTAAGAGGAGTCAAGAAATGAGTAGGCTTGACTAACAGATCTCTTTGACACACTTCGTGAAATGCCCAGGAGATGTAAGGAGCAAGAGGACAAGATTCTCCAATGTTCAGCCGCAAAGCAAATGACAATGTAGACAGGAACACAGGTCTCTTGTAAATAGTGCCTTCTGGATAACACATTGGTAATCCAGATTATTTAGTTGTAGGTTTCATAAGAATCAGG
Mcarcinus.id288.tr752626	id288	tr752626			no			1_of_1_in_tr752626 len=206 id=288 tr=752626	GGATCAGAGCACAGGTATATGAATCATACTGTTTTGATTCATTCTGCTTTGTTGGATTTAAAAAATCAGTAGGGCTAGGGTGTGACCTAGGTCAACTCGACATATGACTGGCTGGGTTTAAATTATCCGTGACCTGAATTCAGGGGTGGTCAGGGCGACACATGAGTCACCTTCAGAACTTTGGGAGAGCAGTGACACTGTTTACA
Mcarcinus.id289.tr26077	id289	tr26077			no			1_of_1_in_tr26077 len=218 id=289 tr=26077	TATATATATATATGTATATAAATGCCTTGCATTTTTAATATACTTTCCCATAAGGCCTATTTTTCCCATGAGAACGCCATACCCTATTGCAATGCCTCCCTTCATTGCTTAGAGCATATTCAATTTACACGCTGATGATTGTTTTTTTTTTTTAAACCTCCAAAATTCGTGAATAACTATCGTTAAGGAGATTTTGTACAGAAATGGAAATACAGAGA
Mcarcinus.id290.tr650055	id290	tr650055		14	Equilibrative nucleoside transporter 2 OS=Rattus norvegicus GN=Slc29a2 PE=2 SV=1			1_of_1_in_tr650055 len=404 id=290 tr=650055	ACCATGTTCAAAAGTACCCTTTTATAGTTCACTGACTAAATTACGTTTATAAAGACGTCTGAGAGATATATTGAAAAAGAATATGACTGAGTTTTGTAACAGTAAAACTTACTCTCACGTTTCAAGCTGAAGTAATCGGCTTAAGTAATCACTTGAGCTTTCACTGTCTTTTTTTAATCACCTCCAGTAGGTCCCCAGAGCGCTACAAATGCAGGTGACAGGAGAGATCCAATGACCATCTCAATTCCCAAGATGGCTCCCATAATCGTTCCTGCCAATTCAGTTTCCTCTTCTAACACAAGGCCTGGGTAATATATCAAGGCTAATGTCATCACATAGCCATTCGTAAACGCAAAGAGGAACAGAAGAGCAACATAATAGCCATCGTTGTAAAAGAGC…
Mcarcinus.id291.tr672023	id291	tr672023			no			1_of_1_in_tr672023 len=307 id=291 tr=672023	GCCCAAAATTCATATCCTATCCTTTCCTTTATGGTACGTATGTAAGCCCTGTACTGCACAGTGCTCAGGAAACAAAGAAAATTAAGGATATTTAGAAGAAGTACGACTACCAAATGCTCACATTCAGATGAGCCCAGAGACTGAGGCGGTTTGGACGTGTGTGAGAAGGGAGGAGAGAAATTGAGATGATTAGCTCCAAGAGTATCGGCAGAAGACCATTAAGAAGGCTTAGATCATGGAGGTCACAGACGAAGGCCTAAATTGAGGTGGAAATTTTATTGAGTGAATATTAGCATAGCTTAACCAG
Mcarcinus.id292.tr248799	id292	tr248799			no			1_of_2_in_tr248799 len=234 id=292 tr=248799	CAGCAGCGATGACGAAGGAGTTCAATGCAGGGTCATGAGCTGGGGGAACCACAGACGAAACCACCGAAGGATGGATGGAGGCTGGAACAGCAGTAACCCACGATGGACAAGCTGCCGAGGCTACAGAAACTGTGGTCGTAACTACGGAGGGAGCAGAGACAGTCACAGGGGTGTGGGAAGACAGATGGGCGATCAAACCCTCCACAGATGGCACCTCTGAGAGGCCGAGAGAGG
Mcarcinus.id293.tr248799	id293	tr248799			no			2_of_2_in_tr248799 len=323 id=293 tr=248799	AGAGGCGGCAGAAGACGAAGACGACGAAGCTGAACGCACCCTCTTTTTGGCCTTCTTCTTCTTCTCGTCACAACGGGACTTCTCCATCACAGCAGTGATGACTAAGGAGTTAAGTGAAAAGTCGGGAGCCGGGGGGACCACGGACGAAACCACCGAAGGATGGATGGAGGCTGGAACAGCAGTAACCCACGATGGACAAGCTGCCGAGGCTACAGAAACTGTGGTCGTAACTACGGAGGGAGCAGAGACAGTCACAGGGGTGTGGGAAGACAGATGGGCGATCAAACCCTCCACAGATGGCACCTCTGAGAGGCCGAGAGAGG
Mcarcinus.id294.tr560752	id294	tr560752			no			1_of_1_in_tr560752 len=315 id=294 tr=560752	GGATGGCAAAAGCTCTGCTGGCCACTGTTTAGTACCAGCCGCTCAGGATGAAGGTAAATACAAAGGATGGTGAGTTTGTGATCCAGTAAATTTATTAAATTATCTCATTGGTACTCTAATACATAGCCTACACCCCTTTCTATATTCTTCAGTAAAAAAATTATATTAAAGTTAAAGGTTGCTTGGTTTCAGTTCTCAACTACCTTACGGAGCTCAGGCGAACGTCAGCCAGGGTCCCCCAACCCCCTACCAGAGACCCTCATATGCAGCAGTAGGATAACCGATAGTGATACTGGGGTAGAATGCCTAGACACT
Mcarcinus.id295.tr371157	id295	tr371157			no			1_of_1_in_tr371157 len=515 id=295 tr=371157	AAAAAAAAAAAAAAAAAATCTTCCAGTCGTCAGCCATTTCTGACAAAATGGATAGGTCAATTGATGGTAAACAAACAAAACCGAGAGCTGGTTTGTCTCAGGCCTGATGACATCACATACACAAATACATTTGGAGAGTACCTAAAGGGTAATACTTATTGTTCCTTTTTCACACATTTCCCACATTTCTCTTCTTGGCAAGCTGTTTCAGTTACAGTTTTATTACAGTACATCTGAACCTAACCTAGCTTAGGGCACCAGGTACTATCTGACTGGGCCCCAACTTAACCTAACTAGAATACCATTTTTTTATTAGTAGAATAAATGGATCCATCCTTATCTCCCCTAATATAACTTGTAATTGTGCTGATATTACTGAACAGGACAAAACGTTGGTAG…
Mcarcinus.id296.tr226321	id296	tr226321			no			1_of_1_in_tr226321 len=409 id=296 tr=226321	GCCATTAGGTTAAATTTCATTTTAGAAATACTCAGTAATAATTATGATGCCATATTTAAACAAACAAAAGTTATAATATTTACATCATACAGATCTCTCGGTAATTATACATTGTCATGGAAGTTATACAGAGGGAAAGTTGTAGCAATAGATAACACAAAGTAAAGACTATTACAGTAATGTCTATACTGATGGGCACATGGTAAATATAATTTTTATTCATTATAGTCATACAACTTTCTATATAGTCCATAAATGTTATTGCACACTTTGATTGAAGATAGCCCAGGACATTTTAAGAAGTAGGAAAAAAATGACCCCCCTAAGTAGTTATGACCAGAGATTAAATTCTTTCTCCCCTTAATTTGCTGTAGACTGAGATATGGAAGTGGAAAACTT…
Mcarcinus.id297.tr582300	id297	tr582300			MFS transporter [Amycolatopsis vancoresmycina] WP_004558683.1			1_of_1_in_tr582300 len=307 id=297 tr=582300	AAGAATATTATGGTGTTCATTAGACAGAGCAAAGAAAGGACTCTTATCATTCCCCTTTCTCGGTTGCAATGGCGCTCCGTATACCTCCGGACCCAGTCAGGCGTTGCGGAGACTCATCGCGTGAATGAGCGAAGCCCCTGGGGGAGATAACATCGCGCGCGCCCAAATATGGGTGGGCGCCCCGCGTCAATTACGCGCCCCGCTCATTCGGCAGGGGAGAGGGGACCGCCGCCCAGCACCGCACCGCCGGCGATGGAAAGATGAGCAGTAAAGATGAGCGATACACCGCCCGAGTTGGGGAGGAAAA
Mcarcinus.id298.tr321339	id298	tr321339			no			1_of_1_in_tr321339 len=218 id=298 tr=321339	TGCCCCTATGTTTTCTCTAAATAGAAAAGCTCTCATAACTATACTGTTATAAATTACAACTAATATCTAAGAAGGCCAATGTACCTCTTATCACATTCTCTTTTTGTTGCACTGAATTAAGACCACTAACATTTCGAAAGAGAATACTTTAGTCGCATAGCACAACAATGGTAAAATAGAAGAATGACAAATTACCTGAGCTCATATAAACGACACTG
Mcarcinus.id299.tr96470	id299	tr96470			no			1_of_1_in_tr96470 len=1062 id=299 tr=96470	TTTAATGAATATTTTTGAAAAGTGCCGTAGCTTTGGAGCGTCGTTAACTGAGGCTGTGCTAAATTGAGGACTCCCTGTGTTTGAAATGATACTGTTTTGAGTGGAAGTCAAATTAATTTCATCAGTTTAACATAACCTTAAGAATCAGTTTAGTAGGCCTTTACCAGTCCTCGGCAATTCTCTTAAAACCAGCCCCCTCTACAATTCTTTCTGTACAATGCTGTAATGCTGAAGAGTTGAGTTTTCAAATCCACTCGCCCAAATTAATATATATGTACTTCACTTGGGCTTGTGGTAATTTTAACAGCCTTTGCCGTGTTGCTGATACCAAAGCATCACTTTGTCATAAATTAAAAATACTTTTTTCTTAAATAAGCTTTCTAGTACTCGCGTCAGTTA…
Mcarcinus.id300.tr852772	id300	tr852772			no			1_of_1_in_tr852772 len=413 id=300 tr=852772	TCATATCTTAAAATCCAGTCATATAGATTCCTTTATGCTCTAGCAATTTTTGTTTTGTTTTGTTAGGTCAAGGTGGTCATGTCCCAGCACTCACGCTTGTTCACAGATGGCCCCGTATTTGGAAGTGAAGGGAAAGTTTCAGCCGGGCTGCCCTAAGCCTATTTAGAAGATACAGAGAGTATTCTATTGAGCCTAAACTTACCTAACCCTTTCGAATCGTTCGATCCTTGGTTACATTATTCAAATATCGTAAGATGTAGCTGGGCAGGATGGAAGGACTGAAAGGAGTCTCAGTTGTGGTGAAAGTAAGAGCATCCAAGTGAAAGCTTTTCCTGTTCCTGATACCCTACCTCTTCTGTCACGTTTCGCTTAGCAGATTAATCGTCCCGTAAAGGGGGA…
Mcarcinus.id301.tr615578	id301	tr615578			no			1_of_1_in_tr615578 len=259 id=301 tr=615578	TTTACTGAATGGAGGAAATAAAATAAATCGAGAAGGTTGTCTAACCTCGCGATAGAAGTAGGGAATTGATATTAAAAAATAGAATGAATATAATTTTGTACCCCATTTTCATTGTGGAAACTTTGCCGTCGAAATATGAAATCGGTTCGGTTTTGCATGTTTAACTAGAGGCGTAGAGGAATCGCGCAAAAAAAAGAAAGAAAGAATAAAAGGAGGTTTGTCTTGATGTGGTTTGACAGCTACATGGAAAGGTGCCAAG
Mcarcinus.id302.tr757372	id302	tr757372			no			1_of_1_in_tr757372 len=209 id=302 tr=757372	GGGGCGGTTGTGCGCGCGACTCGTGCAGACCATCGCAGCTTGTGAACCGGGACTAGGCAGCTGTCTAGCGCGGTGGAGGAGCGGTTCGGTTCCGACGCGTGATGTACGGACATCCGGTTGATCCCATGGTTTGGGCCCGGCTTGGGCCCCGGTTTGGGGCCATGGGCTCAGGTGCGGCTATGGGTTTCTTTTTATGCTCTCCCCTGTAT
Mcarcinus.id303.tr877949	id303	tr877949			no			1_of_1_in_tr877949 len=204 id=303 tr=877949	TCTAGTCAATTTTCTTCGCCATAAGTAACCAGCTGGGGCAAAATTGAGCTTCTAATAAGTTCTCAGGGCAGTAAAAAGCCAAATGTCAATGCTGAGCTTCATTATTGGATGGTTGTGCTTAATACACTATAATTATCCAGCGGCTAACACGAAGCAGTTATTGACCTGAGATTCTAAGAATTACGGTTTCATACCGTCATGTTG
Mcarcinus.id304.tr252033	id304	tr252033			no			1_of_1_in_tr252033 len=300 id=304 tr=252033	AATAGATATTTATGCAATGGTACCTTTTTGTTATTAGGCACACAGTCATGCAGTACCCATATGCTTATGCTATTCACATAAATATGATCTTATAGGCCTTTTTTGTTCAATGATACCGTGTCAAGGGGAAAATGTATTCGTCGAACGAGATAACAAGAACAGTATTCGATTTGATTAGGATGCTTTACGATATATTCCTGGGGTTTTTATAAATGGTCAGTAACCATTTGAATCGACATTAAGCTTCCAAACAGTTATCCGCGCAATGAATAACCAGTTCTGTTAATCTGAGTTTCTAGT
Mcarcinus.id305.tr169325	id305	tr169325			PREDICTED: uncharacterized protein K02A2.6-like [Crassostrea gigas] XP_011454125.1			1_of_1_in_tr169325 len=238 id=305 tr=169325	ATATAGTTACTGCCAATGGACTAAAGCCTCTTAAAAGTTAAAGCAATTACGAAGTGCCTGCACCCACTGATGTAGACGGAGTACGTTGTTTTTTGGGGATGGTGCAGTACAGTATTTGTTAAAATTTTTACCAAGATCAACAATCTTAAAAAAACCACTATGGAAACTTACTCAGAAGAATGTAATTTTTGCATGGCAGAAAACTCAAAAGGAGGCATTTAAAGCAGTGAAAAAGGCA
Mcarcinus.id306.tr143605	id306	tr143605			no			1_of_1_in_tr143605 len=362 id=306 tr=143605	AAAAAAAAAAAAAAAAACCGAGAACTGTACCTGCATCTTTCTGAAACGATTACAGTATAATCACAGCGTAGCCCCGACATATTCTCACACCAACACATTTTAATCATGGTAGCCTACTTCCGTTGACATTACGGCTGTTCCAGGCTGTTATTCTTTTTCCACATTTTTTTCATTTCCCTCTCAAACTCTAATTTCATTAAATATCATTTTAACCGATATGTAAATTATGTGACACCAATCTTATAAAAGATAATTTAATTTATACTGTTGAAGAGAGCAAAAGATGGAGTGGAGAAAAAGATGCCGCACAGAATATACACAGATCCTCGCTCACACGTCAAAGGCACAAAAACAAGCATCGA
Mcarcinus.id307.tr413770	id307	tr413770			hypothetical protein HMPREF1303_00341 [Propionibacterium sp. KPL2009] ERS25492.1			1_of_1_in_tr413770 len=447 id=307 tr=413770	CGTGCGTCTTGTGCCAGTAATGCTGCTCATGTGGTGGTATGGGGCATTTGGGAACCCTCCGGCGCGTTCAGCTATTGAGCGGGCTTCCAGTATACTTTACGCATTCATGATGGTTGCGGGGCCTGTTGCGCTGAGTACTTGCTTGGAACTTCGGAGATTTACCGAAGGTCAGATTCTAAAGAGATTATCCAAGCGGTCTCGTCTGAGAATTGTGGCGCCGTGGTGGGAAATTGATGTTCTTCCTTCTACAATAGCTGTAGGCGTTTTCGTTCTGCTTTCAGGATCTGGGGATCAAATTGTAAAAATGTCGTTGATTGGTGTTGTCTGGATGCTCGCGTGGGGTGTCTTTGGCGCCGTGATTGGAATGTCATGGCCATTGGCATTATCGGCACCGACGGC…
Mcarcinus.id308.tr546692	id308	tr546692			no			1_of_1_in_tr546692 len=213 id=308 tr=546692	GGTGGGCATATTCCGGCACCCTTTAGCAAGTTGTACTATCACTTGCTTCTACCCTGGCTTGGCAAAGGACCAAGATTAGGACACAGAGAGAAGACCCCAGTACGTTCTTCATAGCCATAGCTGCGTTGGTTGACTCTGAAGTGTTTTACAAGTTTTGAGAAACTGTAGACTGCTGGTTTTGATTCGAATCAAATGTAGAGCTGTATCTTCACA
Mcarcinus.id309.tr741345	id309	tr741345			PREDICTED: WD repeat-containing protein 17-like [Sinocyclocheilus rhinocerous] XP_016404038.1			1_of_1_in_tr741345 len=684 id=309 tr=741345	ATGCTTTCATAAATGGGGCCTCACCAACAGGCGGGAGGCCAATCTACCCAATGGAGCTTGTGGGCGTGCCCAGGCGTGCCCTGGAGTGCCAGTGTCGTACCTTCCAATGCCCAAGGGTCTAACTCCCACAAAACTAACGTCACTAATAACAAGTGGGACGGGTCCATCCATGTATTCATCACACGATTGATTCGTTGAAACAATGCTGCTGGTTTCCTCTCAGGCATGGAACCAGCTTGTTCTTGTCGTCACCTATGAAGTCCTTAAATGATGGCATCTAGCAATGTTCGAACTTAAGGTCCAGGATTACCACAAAGTCTCGGACGAATTCCAGGGAGATAGAGGACCAACCAATGAAGTGCGAGACATTGTACAAGAGGGCGTGGAGCTCTCCTACTC…
Mcarcinus.id310.tr349926	id310	tr349926			no			1_of_1_in_tr349926 len=271 id=310 tr=349926	AGGAGGTAACATCTCTTTTCATAGTACCCCACAGGGCAGGTGAGAGGGGATGCCCCCTAGCCACAACAAACACGGGAGTATCAAAATTGAAATTGACGCCATTTAGTTTTCCCACAGATTTTTTAAACGATTTAATTCATACCAACAGATTTCTTACAGAAAATGTTCAGATTTTTGCAGAATCTTCTGAGGGGTAATTATTGTGAAAAGTCTTACGCCCTCTTTCAAATGCAATCATTCTGTCTTTCAGAGTCCCGATCGCCTGCGTCCG
Mcarcinus.id311.tr62936	id311	tr62936			MULTISPECIES: spore protein [Bacillaceae] WP_008179225.1			1_of_1_in_tr62936 len=213 id=311 tr=62936	CTCTCTCTCTTTCTCTCTCTCTTACAATAAGGTTTCAATTTGGCTTTTGCTTCTATATAACAGTAGCTGTATTACAGTACATCTGGTAAGGTGCCATTATTTGTGATGAATCTTACGTACTGTTAAAGTTAGCTGAATCCCACATTGACAAAAAGGAGGTGGGTAGTGCAGCTAGACAATATCTGCTCAGCCCAACAAAAGGTTCACTGCAAG
Mcarcinus.id312.tr745458	id312	tr745458			B lymphocyte activation-related protein BC-2048 [Homo sapiens] AAL26788.1			1_of_1_in_tr745458 len=293 id=312 tr=745458	ATTGCCAGAAAAAGAATTCAGAAGCTTGATTATTAAGCTACTCAAGGAGGCACCAGAGAAAGGTGGAGCCCAGTGCAAGGAAACCCAAAAAATGATACAAGAAGTGAAGGGAGAAATATTCAAGGAAATAGATAGCTTAAAGAAAAAACAATAAAAATTTCAGGAAACTTTGGCCATTTTTAGAAATGTGAAATGCTCTGGAAAGTCTCAGCAGTAGAATTGAACACAAAGAAAGAACTGCAGAGCTCAAAGGCAAGGCTTTTGAATTAACCCAATCTGACAAAGACAAAGAA
Mcarcinus.id313.tr518033	id313	tr518033			hypothetical protein FIBSPDRAFT_945244 [Fibulorhizoctonia sp. CBS 109695] KZP31216.1			1_of_1_in_tr518033 len=211 id=313 tr=518033	GTATATTTTTGAATTGTGGTCGGCACTTTCCAGAGAGGGGAGGTCAAATCAAGAACAACCACTGAACCTGCCACGCATACATTACACTTCAACGGGTGATAGTAAACCTGGTTTACAAGATTAAATAACCCAACATTAAGTGAGACACAAAATACTACCTTGCCGCGGCAGGGTGCGATAACAGGGACTTGGCCCTCCAGCAGTTGGTGAG
Mcarcinus.id314.tr164744	id314	tr164744			no			1_of_1_in_tr164744 len=251 id=314 tr=164744	TCAGTTTTCAAGATGTGTTCATTCTTCTGACGTTTTTTCCAGGCAAGACCACGTGTTCCTTAGACCTACTTGTTAAGTTCTTGCTTTTCACTGAGCACCAGGTTCCTGCCACATTGGAGTTGACTTTTCAAACCTTTCCATTTAACCACAATTTGAAGATATAGTCATGAGCGTTACTGTACTGCTCTGTAGATAAGGAATTAATTTATTCCTCCTTTATTTTGTTTATTAGAATTATTAACTAATTGTTG
Mcarcinus.id315.tr592974	id315	tr592974			no			1_of_1_in_tr592974 len=357 id=315 tr=592974	ACTAGTCTCCAGAATAATTCTGGTTAGCGTTTACATACTCTTTTAAACACACTTATTCCCTACATTGCAAAGATGAAGATATGAACAGTGGCAGATTCTAAAATGTTGGAACACGTTCGCAGTTTTCAGTGTGCTCGACTATCAGCCGAGAAAGAAAATGATCCCCAAAACTGAAGTTAACAATTACTGGGGTACAAGCAGTGTACTCGGACTCTCGACAAGCTATGGCAAGAACTGCTTGTCAAAAAATGTGGAGAATTTGAGAGTTAGACATAGCAACCTACAATTTTTTCCTTTCAGCAGATAAAAAACAAATGTAAAATATGGAATGTGTTGAGTTTTTGCTATCAGAAACTG
Mcarcinus.id316.tr463474	id316	tr463474			no			1_of_1_in_tr463474 len=452 id=316 tr=463474	AGGACATCACAAATGAAAATATTATGTAGAGTACAAATGAGGTTAAGCATTGAGAGGGTGTGAGAACCTTTTGAGACATCATGCATTCAGGGTCACCCCTTCTGACCTAGACAGAACCATCAGACTTACCATTCAGCATAACAACAACGTGACCTCAATTCAATTGTATAGAAAGAAAACCCTGCCCTATATGTGCACAATACCTTCAAGATGATGATTATGGTCCTTCAGTTCCAGTTCCCCATCTTAGGGGATGTCCCAGCTCCTACATGGGTATGACTGCAATTTGCTTTTCTAAGTGGATTTCATGCCAAATTCAGGGGGCTGTCGTTGGGAAGCACTATGAGGATACCGGTACCCATGGCACTCTTCTAACCAGGCAGAGTTTTATTCAGGCCA…
Mcarcinus.id317.tr666173	id317	tr666173			no			1_of_1_in_tr666173 len=284 id=317 tr=666173	ATATTAAGGTGAAACCGTTATCAAATGTCACACAAAAGACTTTCTTTCTGCCTGTCACCATGAGAAGACCTTTGACTGCAACTACCAGGACTGAAAATCTGAGCATCCTGCTTGAGCTGTGGCCCTGATTGTTCTTGAGATTGCAGCAATGCAACCTTTGCATCAGCCAGGTGGTTTGAGGCAAGGAGATACCAGCCAGTCAACAGTGAGATTCAACATGTCAATATGAGCACTTTTCCACTTGGCAGTATCATGTAAATACCCACTTAACCTATCACTAATCA
Mcarcinus.id318.tr176702	id318	tr176702			no			1_of_1_in_tr176702 len=295 id=318 tr=176702	ATTTCAGAAAGGTATCCTTGATAAGACAATACAGGTTCCTACACTGAGAAAGACCCAGTCTCTACACTCTTTAGTAATCTCAGAAAGGCACCCTTTAAAGCAATACAGATTCCTACATTAACAATGACCCTATCTTTCCATTTTTAGTAAAAAAAAAGACCTGTACATAGGATGCTTGAAGCCTGATGATAGTTATGTCCTTATTTTAATAAACCTCAATCAAAAAGGCTTCAACTTTCCATGAGTTAATTAACTTGTTTCGTGTCCTTCCAGGTTATCTGCAGCCTGGCAAGAT
Mcarcinus.id319.tr554807	id319	tr554807			no			1_of_2_in_tr554807 len=439 id=319 tr=554807	GAATAATTAGCTTTCGAATATTTAGAGCGAGTGTTTCATTCGCAAATAAATAACGCATCTCGCTGTAGGCGTTGTAAAATAGCGCGTATATGGGATTGCCCAATGAGTGAAGCACCCAGGTGAAAGGGTTTTGAACTCATAAATGATTATGAGAAAGGGAATCGGATACATATGATAAAATGAAGAATAGGATACTGATTAAAATCTCTTCTTTACTAAGAACAGACTTTTAAAAAAAGGGGGAAAATTAAAATAAAATCTAAAATCGAAAGAAGCTACAAATCTGCCCATAACGTGAAGAGAGATTTAATCCTAGGTTTGACAAATTAATCCTCTGAAATGAGAAGAGAAGAGTGGATTATCAGTGGATTATCTTCTCTGGAATGAAGGTAATCGTGG…
Mcarcinus.id320.tr554807	id320	tr554807			no			2_of_2_in_tr554807 len=483 id=320 tr=554807	GAATAATTAGCTTTCGAATATTTAGAGCGAGTGTTTCATTCGCAAATAAATAACGCATCTCGCTGTAGGCGTTGTAAAATAGCGCGTATATGGGATTGCCCAATGAGTGAAGCACCCAGGTGAAAGGGTTTTGAACTCATAAATGATTATGAGAAAGGGAATCGGATACATATGATAAAATGAAGAATAGGATACTGATTAAAATCTCTTCTTTACTAAGAACAGACTTTTAAAAAAAGGGGGAAAATTAAAATAAAATCTAAAATCGAAAGAAGCTACAAATCTGCCCATAACGTGAAGAGAGATTTAATCCTAGGTTTGACAAATTAATCCTCTGAAATGAGAAGAGAAGAGTGGATTATCAGTGGATTATCTTCTCTGGAATGAAGGTAATCATGG…
Mcarcinus.id321.tr116048	id321	tr116048			no			1_of_1_in_tr116048 len=286 id=321 tr=116048	GATTTTTTTTTTTTTTTGTGCGTTTCAATCTCACCACTACGACACTGCCTTAGGATTTCGGATTTCGACCCTTCAAACTTCCTCACATCGTCCGGATTTTCATCGCCAAGGAATCCGGCACTGTTTTTTCGTCGTCACGTAAATCCAGATTAATCCGCTGCCAGAACTTGAACATATCACGAGATCTCAATTTTCCACATTCGCAATCAATCACATCTGAAACCGGTCACTGAACTGCCTGATGAAGTCTTCACTTTGGGCACCTCAGTCATGCCCCGAATTCGGG
Mcarcinus.id322.tr247341	id322	tr247341			no			1_of_1_in_tr247341 len=297 id=322 tr=247341	AGTTGTTGTAACTCCTCTTCCCCCCATCTCCCAGCATTACCCATTTTCTTTATGTGCATCTTTTTCTTTCGCTCAGCTGACTCATGTGGACTAAGCTGAGTCGCTTCAGGTTGCTTTTCCTGTCTCCCTTTCTTCAAGTCGTGGATGTGATGCAGCTACTTGGCTGCAGCCACCTCTTGTCGCCAGCTGTCTCCTCCTGTCGCCCTGTTGCAGAAGAGTTTGAATCGGAGGCTCTCGTTTGGTTTGATCAGTGTTTGCTGTAGCGTTGCGCTTAGCTGTATCCTCATTTAGTTGAGG
Mcarcinus.id323.tr998744	id323	tr998744			no			1_of_1_in_tr998744 len=212 id=323 tr=998744	TAAAATGAGGTTACTATAAATAGAAATGCTATTCTTATTATCACCTCTTTGAGAAAAAGATTAATAAGGAATTTGTGAATCATGGCATTTTTGCACTCATGTTACTCACCATAAAGATGAAGAAAAACACGAGGTCGCACACAGGAAAATCTGGTACTACCAGGTTGAAATTTATTTAATGGACATACCTTGTAGTAGATGGAACCGATGTA
Mcarcinus.id324.tr581214	id324	tr581214			no			1_of_1_in_tr581214 len=215 id=324 tr=581214	ATTTGGTGAATAGCAAAGGAGCAACGAAACAATGAAGAGGACTGCAAAGCAACAGAACATTAAGAGCTTTTTTCTTCCAGCAGCTAAAAGGTTAGTCAAATACTAATTTTCTGTATCATGTTAGTTGTATGGCAGGGCTTCCATTCTAGGGTAATTACCCTAACCTAAGGTAATCAATCCCCTTCTAGGGTAGTATTTAGGGTAATGCATAAAAT
Mcarcinus.id325.tr582797	id325	tr582797			no			1_of_1_in_tr582797 len=679 id=325 tr=582797	AAAACCCCAAGTATCTACTTGTGGACATTTGCAAAACTGGTGGAAATCAGGTCCACAACTTGTGACAGTTAACTTAGTTTATATATACTGGAACATAAATTGTTCGCTTCTGAAAAGCAGCACTAAACCTGAGTTTTTGCAGCAACTGAACATCATCTCTGAATCATTTACTATGTTGTCCATGTAAGAGTATAACTCTGAAAAGATGCCCTTTGACACCATTTGTGCAAGATCTTACTACTAATAGGTTTGGTCCTGCTGATGCGCTGTGTCCAAGAAGTAAGTCCGTCTTGCTAAAGATGCCTTCAAGAAGTCCTATGTGTCCATGAAGTAGAACTTTGTTCTTGGTAACGTTTAACTTGAAGTTTGGACTCTGACCACAACAGTAATGTTTAAGCA…
Mcarcinus.id326.tr262473	id326	tr262473			no			1_of_1_in_tr262473 len=927 id=326 tr=262473	ATCCATTGGTCGCTGTGGAGGCTAAGGATCACATACCAGAAATTAATTAAAAGGTGGACAAACCACTGCAGTATTTCTTAATCCTGTTACAAAATAGGGTCACAGGGTTACCTTATTCCTAGGTTTCAAATATAGGCGCTTCCTTCCTGTTAAAATGAAGGCATTAAAAAAAAAATGATGAGTCACATCCTCGCTTGTGAGTGATATCCAAAAATTCAACTTAATATGTTGTGTGCATTGCAATTTGTAGTTATATTTATTTCCAAAACAGACTTATAGGGAATTCTATTAAGCACAGGAAATATTATAAGGCAAAATCAAGTGAATACCTGTACTCTAAAAAATATAAGCACTAAAATACAAGAATAACAAATGGGAAACATTTTTCAAGAAAGCACA…
Mcarcinus.id327.tr121438	id327	tr121438			no			1_of_1_in_tr121438 len=217 id=327 tr=121438	GGTGTATGTTTTTTTTTTTTTACAATAAATTTCAACAGCTTTAAAGTCACCATCAAACTGACAAATAGCAGTATCTTAAGCCACTTTTTGGTCCTAAGTCATGGTTCTTGTAATTTCTTAGTATTTTGTCTAGTCTGCTCTTATCTCGTGTATCAGTAAGCATGCTGTTTGTTTGATAAATTGTTTACACTATTTTTTTATTCTTCCTTTACTGCGC
Mcarcinus.id328.tr490074	id328	tr490074			hypothetical protein ALC62_05268 [Cyphomyrmex costatus] KYN03875.1			1_of_1_in_tr490074 len=302 id=328 tr=490074	TTTTTTTTTTTTTTTTGTCTAAATATATGTTTAACACCCCATAATTCCTATTAAGATATTTCAGTGCTATTACATATTAAAATTCTGGGATAAGCCAAGATGGCCGTCAAAATTGCCGTCATCAAGTATGTGACCACTACGTTTCATGTGTACTTGAACATTATGGGAGGATTACCATAATTGTGTTCGATGGTTATGGCAGCGACACACCGACCAGAGTTGCAGAGCAGCGTTGATGATCACAACAAAATACATCGGCTGATATCATGTTCGATTTTGAAATGAGAATTACCACCAAACAA
Mcarcinus.id329.tr37873	id329	tr37873			adenylate cyclase [Butyrivibrio sp. ob235] SEL64693.1			1_of_2_in_tr37873 len=213 id=329 tr=37873	AATGCATACAAACAAACAAATCTGAAAAATATGGCTTTCTCCTAAATGGCAACCCTGAAATTTCTTCAGCGTTACCGATCGCCGCCAAGGAGAACCCCGAAAACGGAAGTGATCAAGTTGTTAATATGGGGTCCCATAGTACTACCAAAACAACGCCACTACAGTGAAACGAGGTCAAACAAAGTAGTATGTAGAGATCATTGCAAACTCAGA
Mcarcinus.id330.tr37873	id330	tr37873			no			2_of_2_in_tr37873 len=310 id=330 tr=37873	AATGCATACAAACAAACAAATCTGAAAAATATGGCTTTCTCCTAAATGGCAACCCTGAAATTTCTTCAGCGTTACCGATCGCCGCCAAGGAGAACCCCGAAAACGGAAGTGATCAAGTTGTTAATATGGGGTCCCATAGTACTACCAAAACAACGCCACTACAGTGAAACGAGGTCAAACAAAGTAGTATATCGCTGAAACCTCCTTGCAGGGAATTCCTCTACATCAGCTTATGAAACTCGCAAGGAAGTTCCCTTAGCCTCAACATGAAACAAAAGTGGTCCTCTGGTAGAGATCATTGCAAACTCAG
Mcarcinus.id331.tr880737	id331	tr880737			no			1_of_1_in_tr880737 len=272 id=331 tr=880737	ACAATTTGTAGCATATTCACGGTCGCTTCTGTGGAGCAACGTTCAAGTTTTTTTTTCTTTTTTTTCGAGGGAGAGGCAACTCGGTGGACAACACAACGGAAATTGCAACAGGATGTTATGACGTCAAAGAGTAGTCCTGTATGCGATTACAAAAACAATTTATGACTCCTTAATGGAAGCAGCGTTGTGAACAAAGGTTATCAAGAAGAGAAGGAGAACTTGGAAGAAGGGTACTTCACTCAATGGAGAAAACAACGCAGAGTGAACCAAGA
Mcarcinus.id332.tr367008	id332	tr367008			no			1_of_1_in_tr367008 len=285 id=332 tr=367008	AGACTGTTTGCTAAATTATTTAAAAAAATTAAAATTAAACCCCTACGTCACACCAGAAGAGTTACCAGCAAACAAAAGTGATTTTAGTTAACAACACAAATTTTCGACGCAGAAAAGACAAGAAATTGATTGATTATCATCCGGGCGTTGGAGAGAGAAAACCGGGTATGAAATGTGGTCTTTATATTCCCAAACCATTTAACAGAAGAGAAATATCATGATCAGAGATTACAGAGGTTGTCTGGTGTTACCTAAATTAATTAAATTTCAGAGCTTTCTTCGAAA
Mcarcinus.id333.tr104268	id333	tr104268			no			1_of_1_in_tr104268 len=397 id=333 tr=104268	ATTAGAAAATGGGTTTCTTTAATTCCATTAAGGGACCAGGTTGCTGCATGTTTGATTTCATTATCTATATGGTTTTTTAACACCATATAGATAATGTTCTGGTAACAATGGAATGAAACCCATTATGGTGGACTTCCATTGTGGCAGTATGATATTGGAGCTAGCTATTGTATCTTTTTCCACATGCAGGTGATGGCCAGTTTTTTTTTTTTTAATAGACCAAGTTGTTAGATTTTGCAGTTAGGAGGGTACAGTATTTTAGGTACTATGCAAAGTTTAAGCTAAGTATCATGGAGCAAGCTCTTCACATTGATTGTACAATATCTGTTATTTTTCAGAAAATAGCATTTGTAAGTTTTCTCTTGTTTTATTTCAGGAGTTTCCAGAGATTGCCATG
Mcarcinus.id334.tr838363	id334	tr838363			no			1_of_1_in_tr838363 len=367 id=334 tr=838363	GGAATAGAAAAACATTGTACATTACTGTTATTTAAGACACCCAGGAGACACAGGAGAGGTCAAATGCCCACTATCCATTTCCATTCCTTGACCCCCTTTCTACCCACTCAAACAAAACCAGGCACTCTTAACGATGAAGAAAGGGCAAGGAAAGGGAACAAGGCATGATGCCAATAAGAAAAAAGAATGGTATGGGAAAAATTATTTATATTAAACAAATGCAGTTAAATGACAAAAAGTAAAGAGGAATAAAGAGTGGATGATGTGTTTGAATGATGTGTTAATATTGCACTAAAAAAAAGATTATCCCTTCCCTTCCATCTCTTTTCCCCTTTATTGATTACATTAGAAAATGGGTTTCTTTAAT
Mcarcinus.id335.tr176178	id335	tr176178			no			1_of_1_in_tr176178 len=276 id=335 tr=176178	CTCTCTCTCTCTCTCCCTCTCTTCCAGATAGTCTTGAAATCAGTTTTAGACAAGTAAAATATAAGGAAAAGATTGACACCTTGCTTTGTGCTAATGTGGTAACTTGCAAGACGTGGTTTCTCTTATTTAGATGACTAACTTTAGGAAAATAAAAACAAATTGTAAGTATAAGAGAAAGACTTTACAAAACCTGAAATATACAGCATTTGCATTCCATTGCTATAACCTAACTTACTACAGTTTCTCATGTACAGGCTCTGAAGTGTGTAGCATGAA
Mcarcinus.id336.tr795767	id336	tr795767			hypothetical protein A2W77_03440 [Nitrospinae bacterium RIFCSPLOWO2_12_39_16] OGW11669.1			1_of_1_in_tr795767 len=241 id=336 tr=795767	TTGGGAGTACAGCACAGTACACTGGATTAGCAGTAGATAGCCGAGAAGCAGGAGAGGTCAAACCAATGATTAGGAGTAGAGGAACTAAGGCAAAAGAGAGGATTACCTTTATAGCTGAAATTAAAACCTCAAAGACATGAGGGGCCACAAGCATCAGTCTTTCGTCAGAAAGTCAAGGATAAAGGTTTGTATGTCAGCCCGCCAAGAACTCGGTTATTAATGCTGGCTTTGTGTGGGGGGA
Mcarcinus.id337.tr999813	id337	tr999813		17	Polycystic kidney disease protein 1-like 2 OS=Mus musculus GN=Pkd1l2 PE=2 SV=1			1_of_1_in_tr999813 len=262 id=337 tr=999813	TCCATAAACTTCTTCTTCAATTGTGCAGTTGGTCCTTGTAGATGGATCACATATCCACCTCCACTGTACCAGTCTAACTTCCCCCACTTGGGAAATCCTTGCAGTTCCTCAGCAGTGGAATATCTGAACTCCCTTGTCTGACACTCAGTTGTGTTGATGTTCCCTGGTGTGGGTTTTATCCATTTGATGCAATAGTGCTCATGGTCCTCTTTGCGGATCTGAGTGAAATCGCTGCAGTGATCAACAACATCCTTCATAGTAG
Mcarcinus.id338.tr205286	id338	tr205286			no			1_of_1_in_tr205286 len=220 id=338 tr=205286	ATACAATATCATCAATCAGCTATAGTGGATATGTCAAGAAGCAGTAAATGCCTAAGCTCCAAACTTAAACCTGTCCAGTACTATGATTTTGATAAAGGAGCATTAGAATATGAAAATATATCAGATTATTCTAATTCTAAAAAGAATAGCTAAATCTATCATATACTAATGATATATTTACTTGAACTTAATCACTTTGAATCCCCATACTACCCTCAAG
Mcarcinus.id339.tr472621	id339	tr472621		15	RNA-binding protein 25 OS=Homo sapiens GN=RBM25 PE=1 SV=3			1_of_1_in_tr472621 len=351 id=339 tr=472621	CGGAGAGTCAGGCAGACAGGTGGAAAAAGAGTAAAATGTGTATGGAAAGAGACATAAAGAAATTTAGAAAAGGAGGCAGACAACTAGACAGACAGAGTGACAAACGGAAAAGGGGAGATAGACAGACAAACAGGAAACGGAAGAGAGGGATAAAGCCAAAACAGAGACATAGAGGAAGATATAAAAGAATGACTTAAAGAAACAGACTGAATGCGAAAGAGAGAGAGAGGTAGATTGACAGAAAGGAAGCAAAAACGAGACGTAAACAGAAAATGTGAGAAGGAGAGAAGCAAAGAAATAGAAAGGAAGAATCAGAAGGATGAACAGAAAATGAGACAGAGAGAGGGAAAG
Mcarcinus.id340.tr73699	id340	tr73699			no			1_of_1_in_tr73699 len=278 id=340 tr=73699	TTGTTGCTGATTTTTTTTTTTTTTGATGGAGGTTCAGGGTTACTGATTCCTGAACACTGCTAGCTTCTTAATGTCATTTTTTATTTGTTTTATTATTATTTTTTTTTATTAATGTAGTTACTTTGCTGATTTTCTTTTTCTATTTCATTACTTTCGTAATTATGCTGTAGTGATCAGTGATGTTCCCATATACAGTATATATATTGTGTATACCAGTATAAGAGCATGGCTTAAAACCTCTCATTATATTTAATTTGCATGATTTTGTTCTTCAGCAT
Mcarcinus.id341.tr939397	id341	tr939397			no			1_of_2_in_tr939397 len=502 id=341 tr=939397	CGACAATGGTTTAAAGTAAAATTTTACCATGTTACTTAGGTGCTCTCGGGGTTCTGCCCCCCAACCCCCTTAGGTGGGGCCCATATTTGCCCAACGGTGCGAAAGACTAATACGAGATTGTAGAAACATAGTGCCATCTTACAGAATTTAAATATCACTCGACTGAATACTAAATTCTTGCCAAACTAAAAGACCAACTAGGCTACACATTATCTGTTGTACTTTACTCAAGGTTTATGAAATTGAATTTCTCTTGCTCTGGCAGGTAACTGCCTTTGGGTAAAATTTTACTTTAAATCATTCCTGCAGTGTGGACTTGAAAATATAATTTTTATGTTTCATGTGTGCTTCGAACATTTCTCACTGTTGTTTCATTAGCAAATGACCTAACTATTTACA…
Mcarcinus.id342.tr939397	id342	tr939397			no			2_of_2_in_tr939397 len=265 id=342 tr=939397	GGGGTTCCTGGGCTATTAATGTAGTTTAACCTACGGCCCATCCTAGCCCAAGACTAACCTAAACCACTAGGTCTATTTAGTCAGGGCATTTCAGGTACAAAGCTTTAACGTGTGCTTTGAATGTTTCGTTAGTTTCATTAGCAAATGACCTAACTATTTACACCTAACTAATCTAACAGGATACTAGGTTCTTACCCTAGTGCTCGATATTAGTCTGAAAACATTCCACAAACTTAATCTGACAATATTTTCAAGTACAAAATGC
Mcarcinus.id343.tr43460	id343	tr43460			no			1_of_1_in_tr43460 len=485 id=343 tr=43460	GTCCAAGTCACGTGACAAGTTTTGTAGTCAGTCACTGCTGTTTGACATTTCTGATAAGTATATCTATTTATCGACGTTCTCCTTTCGCTTTTGCGTTATTGTCCCTGAAATCCACTAGATGACTCGGAAGTTACGTGGTCCGTGAGAGAAACTAGGGCTAATGGGTGGGAGAAAACCAAGAACTAATGAGTGAAGTGAACCGACCTGAATGGGTCCTCTGAATCCAAGGAGAGAAGAAATGTCTTGCACAGCAATTGCAGATACATCAGAGTTAAAAAGTAAAGATTGCGTGTATCCAGACACACGCAAAATTCTGTCATTACCACAGTAGCTGTAAAAGTTTATCATCTTCATATTGGCTGTTGCAGTCATAAAGTTTCGAGGTTCATCATCATGGAG…
Mcarcinus.id344.tr740213	id344	tr740213			no			1_of_1_in_tr740213 len=318 id=344 tr=740213	GCACAGCTTAATCTTAAAAGGAGATCTTGATGACTAAGCCTTTGATAACATGGTTTGTGATGACCAGGTCTAGACTGAATGGACTCCTGTTGGCCATGTCCATCTTGCCTTGGTCTCTACTTGCTAGTTCTTGGTGAGGTGCTCATCTAATTTTCTACTTTCTTAGCCAATTTTGGCCTTAGTGTTTGGTTCTCTTCACTTTATAAGTTTAATTTTTCCTGTCTGTGGTACAGAGCTTTCAGTTTCTACCCTCACAACCTACACTAAAGCTGCTTTATGGTCATGTATTAAACTTCATAATTATGGTCTCCCTTCTCA
Mcarcinus.id345.tr416647	id345	tr416647			exonuclease mut-7 homolog [Sesamum indicum] XP_011075950.1			1_of_1_in_tr416647 len=275 id=345 tr=416647	TGTGTGTGTGTGTGTGTGTAATTGATTACCCTGACTGATGGCTTAGCTCTTGGCTCAAGTATGCAAAGCCCGTGGTTTGCGCCGTCCTTCCACAAAGTACGAAAATGCGGTACAACATACGCTGCGGTTAAGAAAAGCACGTTGGGCTGGCAACCTCATCTCTCACGATTTGCTGAGAAACTGGGAGGCACCGCCTGGCATCACCCCCTCTTTAGGAGGAAAAGGCCTTGATGAATATCTGTATGTTTGTCTATTTATGTATGTATGTATGTATG
Mcarcinus.id346.tr409975	id346	tr409975			PREDICTED: uncharacterized protein LOC108674072 [Hyalella azteca] XP_018017464.1			1_of_1_in_tr409975 len=356 id=346 tr=409975	GAAAGACCACAATTCTTTGTTCCATTATAGAGGGTTGGCATAAGAACACGGAAGATATGCCAGAACTCTCTTCCTACCAAATCGTACTCTATATGCAATTCAGAAATCATACCCATGACAGCTTCAATGACTACCTTCGAAGCTTGCTTCCACGGGCTGTAGCTCGTTTTCAGTTCGAGCATGTAAAGTGTTCAATCATTGCTTCGAAATGTCTAGTCCTATGTGACGGCTACGATGAAGCCAATGCAAATTCTGAAAAACTATTGAAAGGTATGTTAACACTTAATTGTCAAGGTATGAAGATTATTGTCACAACACGTCCGGGGGGTACTGAAAGACTAACAGATATTGTGAAC
Mcarcinus.id347.tr70111	id347	tr70111			hypothetical protein [Kocuria marina] WP_052160751.1			1_of_1_in_tr70111 len=297 id=347 tr=70111	GCGAGAGATTAAATTCTGTTTGCGTCGTTTTCTAAGGAGAGCTGATGTCTGTCTGTTGGTTGAGCTAGTGACAGAGTTTTTTGTCTAGTGTGAATAATAAGTTAGAAAGCGTTGTAGTGGCATATTTTCACTTCAAAGGGATGAACTTGGACACTAATGAGTGTTTTCGAAAGACTGTTCATAACGGCACTTGGGAAAGAAAAGGGGGCGGGGGGACGGGTGTCGGGTGGCGGAAACAAATCATTAGATTATGTTAGTAGAGAGTAAAAGGAAGAGAAAGTTGATGGATACTGTTTG
Mcarcinus.id348.tr116897	id348	tr116897			no			1_of_1_in_tr116897 len=228 id=348 tr=116897	AACAGCCATACAAGTATAGCACATAAAATTTTTGACTGAGTTTCAAGTGTCACTCAGTGAAGGAATTAGCACTGGCGGCAAAGTTCTCCACCATAAAAAAACTTGAGGAAAAAGCAGGAGAGTTCCTCTTTCTCGCAGAAAATGAAAATCAAAGATGAATAGCTTAGGTAAGGAAAAGCCTCACATGAAAGTCAAAAAACACAATTGAGAACTAGACTTTTGGGGCAA
Mcarcinus.id349.tr131241	id349	tr131241			hypothetical protein TSUD_84540 [Trifolium subterraneum] GAU45337.1			1_of_1_in_tr131241 len=202 id=349 tr=131241	TTTACAGAGGCCTGTCACAGTATAATTTAAAACTCCAGTAAATGTAAAGGAGATGGCCGCATTAAGATAGCGTTTTCTGGTATAATTTTTTGGCTAAATAATGTAGAAAATGGTGTATGTAATACAGTACAGGTGAGACTTTGAGAAGTTTATCGCGATAATGAGAAATTTACCGACCATGATGTTTTTGTGTTCGTCCCTG
Mcarcinus.id350.tr509844	id350	tr509844			hypothetical protein I917_27105 [Mycobacterium tuberculosis str. Haarlem/NITR202] AGL25396.1			1_of_2_in_tr509844 len=365 id=350 tr=509844	GTTCATTTGGCAGAGTGACGAAGCGAAAGAAGAAAGCTGCTGTACATATTCTTACCACCTCATTGTGGTGGAGATCAGCAGCACTCTTGTCTGTCAACCTTATTTAACTGATGAGCAGCACTAGAGCCTACGACAGCCACCTTCTGGTCAATTATGGAACATTCTAGTCACTGGAAGTTTGTTGTTACCCAAAACACATGCACCCTCACATGGAGCTGGACATTCACAGTTTCTGTACCAATTTCAGCTTCTATCAGTTGTTTCAAGGTTCTCTGGTATTCATGTGGAAACACCTGTTATCATCATCAAAAATCAGTTTGGTACACTCTACTTTCTTGAATCAAATTGCTAGTGTTATATTGTTG
Mcarcinus.id351.tr509844	id351	tr509844			hypothetical protein I917_27105 [Mycobacterium tuberculosis str. Haarlem/NITR202] AGL25396.1			2_of_2_in_tr509844 len=283 id=351 tr=509844	CAACTGATGAGCAGCACTTATTTAACTGATGAGCAGCACTAGAGCCTACGACAGCCACCTTCTGGTCAATTATGGAACATTCTAGTCACTGGAAGTTTGTTGTTACCCAAAACACATGCACCCTCACATGGAGCTGGACATTCACAGTTTCTGTACCAATTTCAGCTTCTATCAGTTGTTTCAAGGTTCTCTGGTATTCATGTGGAAACACCTGTTATCATCATCAAAAATCAGTTTGGTACACTCTACTTTCTTGAATCAAATTGCTAGTGTTATATTGTTG
Mcarcinus.id352.tr155684	id352	tr155684			PREDICTED: uncharacterized protein LOC105348896 [Crassostrea gigas] XP_019930887.1			1_of_1_in_tr155684 len=317 id=352 tr=155684	CAGGAAGCTTACAATTCGTTTAGATCCAAGGCTTCACTGGACGTTTATAATTCGCCCGCATACAAAGCTTCACAGGACGACTGAAGTCACGTCACCCAGGGAATATCAGGAAGCTTACAATTCGCTTAGATCCAAGGCTTCCCTGGACGCCGGAAGTTCAAAAAGTTTGCGGAAATGAAGTTCGGCGTCGTGATGGTGCTGGTTTTGTTTGTCGCACATGGGGTGCTTTGTAGTCCCCTGCGGTGCCATCGCGGGCAAAATGAGGAAGACCTGCCCAGATACCCAGCTGGTATAATTGGCTCCCGAGTCCGCATGTG
Mcarcinus.id353.tr742519	id353	tr742519			no			1_of_1_in_tr742519 len=570 id=353 tr=742519	GAGGAGAGAAATTATCGCGATTGGCTTTTAAATCGGCTTTTATACCGGGGGACTAAATGTTATAACAGGGTCAAAGTTCATGGTATTTAAAAATTAAATAATAATTCATTATTCTTCACCACTGAATTAAAGCATTTAATAAGTTCCATGATACTTAGGACGATTTTTCAATTTTTTCCTCGCCTGTATTCAAAAGTCGTCGTATATCAAACTATATTAAATACCAAATACACTCATTTAATAGTTTCAACATATTTCTTTCTTTTTTAATTACCGAAGAATTTGCTGAGATTCCCCATACGACAACAAGTTATCCTACGGAAGTAAAAATGATAAGAAAGGTAACATTTTTAAATTATTCCATTTTCGGGCAGAGAGGGAAAAGATTCATTTCTGAAA…
Mcarcinus.id354.tr359778	id354	tr359778			no			1_of_1_in_tr359778 len=245 id=354 tr=359778	ATTGTAGTACCAGAGCCAAAGCATCCCTTCCCTCGTCTCATTTTGCTCATTGCATAAACGTAACTCTCTAAAATTAAGACCGTCGTTGCAACTCCCTACTCATGTTAACGCAGCTAACTCCTCGTGTTTGCAATACATAACTCTACCCTCCAAAGGCATATCTGCCTGTTGATATTGCCCCTGGAATCCTGATTACACTGCAATCCTTTACATCTTGCAATCTCAGTGTCCTCCTGGCTCCCATG
Mcarcinus.id355.tr878243	id355	tr878243			hypothetical protein PV09_04681 [Verruconis gallopava] XP_016214272.1			1_of_1_in_tr878243 len=204 id=355 tr=878243	AATTTCCACAAGCTAACCTCACTTTCACAGACTCCACAGGAATTTGAAGATGCTGAACGATCACACCAGAAACAGAACCTTAGAGGCAAAAGCTCTTTGATAAAAACAACTGAGGCTCCATCCAAGCATGCATACCTGCCTTTAAATATACCAGACAATGTGGAACTTATTCTGCGACGGGGTATAGCTAAAGGAGTATTGATA
Mcarcinus.id356.tr101275	id356	tr101275			hypothetical protein LNTAR_18475 [Lentisphaera araneosa HTCC2155] EDM26660.1			1_of_1_in_tr101275 len=235 id=356 tr=101275	CATCTTCATCAACTGAAAAAAAAATTATGCAAAATACTATATGGAGAGAAAATTAGTGATGGGATTAAAATAAATGACTGGGAAGTGTTCCCAAGACTAAAATCTTTGCAGACAAAGGTTCAGACATAGTTGTGGTGCTTGCGAAAAGGGGTGGAGGTGCAAGGAGGTGATACATGCTAGATGGAATAAATCGGGTGTACACCAAGAGCAGTTATGCTTGACGGAGCTATAGTAG
Mcarcinus.id357.tr316200	id357	tr316200			no			1_of_1_in_tr316200 len=711 id=357 tr=316200	TTCGTCATCTGAAGCATCGCAATGGTGAGTTGCCATCTCCCTGTCATTACTTGTTGCATGGTATGCTGTTTTTAAGATTTGCATGATAGATTACATTACTCTCGTAACCACGCTCAAGCACCAAACTCAGCAGGATGCAGCAAGTGACAACTTGCAAAGTGTCTTAAGATCTTGTATTAGGTGCATCATTTTTGACAGTAAATATTGCTGGAAACAACTTTGACAACTCTGTTTCATAATGGAGAAGCTTGGGATTTTCAGTTCTTGTTTTGATTTTATTTATTTCAGTTTCTTACACTCCAGAGGAGTGTAAGAAAACTAGTGTTACTTACTGAGGCAAGAGAATAGAATTCCTTTAACTATTTGCTTAATACACCAGTAAAAGGATAAAAAATATTA…
Mcarcinus.id358.tr578556	id358	tr578556			no			1_of_1_in_tr578556 len=422 id=358 tr=578556	CAGGAAGGTGTAAAGGCAGGCCTTTACAAGAAGGCGGCTAGGAAGTCTTCCCAAGGTCATCATCCCTCTAATGGGCATGCCAACAATGTACCTGTTTGAAGGAGCTGGTGATCATGAAGGAGATAGGTGCTTTGGATTACATGTCTGCTTGTAACCAATTATTGATGGACCATCTATGCACATTCTTTGGAGCATGACTCTAGTTGCTCCCTGTCATGTGTGTTCCTTTCCCAGGAGAGGAAGACGACTGACCTTGACTCTGCCCATGCTCATGTTTCTTCAAAAGCATGTAGGGAAGTTTGAACTTCCCAAACTGCCAGTTGCAAAAGTCCTCTGGGGCTGCCATAACCAGTTCTGGGACACACAAAATCAGTCTCCAGACTATTATAGGAATGGCCA…
Mcarcinus.id359.tr336628	id359	tr336628			no			1_of_1_in_tr336628 len=432 id=359 tr=336628	GAAGCCTTGATTAAGTATCGTGTTGTGTTATATGCCTGACACTGACTGTCAAATGGCCAGTGTTTTAGTCTCATAGTTTGGAACTAGAATTTTTCTCCAGTTGATTTATCATGAGATTTGTTTAATAAAGAAAGTGCATGTTGACAGTTTAGCTTGAATTTCTAGAAGACAATAGACAAATACAGGGTTAACGGCTAATGTGACAATTGCTTCCACTGTAAGTCAAAATCATTTTTTTTTTTGTTGGAACTTTGTCTATTTGGAAGAGAGATATTATATATAAAAACTTCCTTTTTGTGCTGTGATTTTAGCTTCTAAGTTATGTTTTGACTCTTATCCTAGTCTTGATGTACCTTGAAAATTGATTAGCATTGTTTCATTGTACAGTGCTAGTAATCC…
Mcarcinus.id360.tr556506	id360	tr556506			no			1_of_1_in_tr556506 len=350 id=360 tr=556506	TTATTACACACATATTTAAGTATAATTAAAGTTAACGCTGAATGGTTACAACGAACATCAATAGAATAGACTGAACTATTTAACACGGCACTTGCACTTAGGAGCATCGTAGCTTTTCATCAACAAGAGTCAATTTTAGTTCTCAATCGGCGTAACTGCCACCACTCACGCCATCACCACAAAACCCCCAGATCTGAGCTCCAAAAGCTGTCCGTGTCCTCCCTGCAAGCGATTTTACACACCAAAATAGATATAGATTATAATATCCGTGACCAAATTACAGTGAAATGATGTCATTCATTTCATTTAGATAAAGGCTACGATCATAAAAGATATATGGTTATTAAAAA
Mcarcinus.id361.tr918212	id361	tr918212			RHS repeat-associated core domain protein [Propionibacterium acnes HL110PA3] EFT26880.1			1_of_1_in_tr918212 len=303 id=361 tr=918212	GCACCTCAGCCCCAAAACACATCAGGAGTCCTCCGGCGGTGGCCAGAGCAACACCCCCGAGGGTCTCCCACGAGAACACGTTGCGGATGTGGCGGTCCCACAGGTTTCGGGTGTCAATAGTGCTAGCGAATTGGCGCATCTGGGCATCAGTGACGGGTCTGAGGCCTAATGGATCGGCTAGCGCAAGGGGATTGGTGGCGGCGTAACCGTAGCTGGCGGCCTCCCACAAGGATCCTGGTGGCGCCGCAAGCGGGTCAATGGTCAGGAAACTCGCCGTGGTGGAGTCATAAACGCGCGCTCCCA
Mcarcinus.id362.tr811634	id362	tr811634			hypothetical protein JCM18918_3132 [Propionibacterium acnes JCM 18918] GAE77269.1			1_of_1_in_tr811634 len=203 id=362 tr=811634	AGTCCAGGTTGGCGGCATACCAGCGCTGCCACTTCCCGACGGCAGTGTTCTGACACCAGTGAGCGCAGACAGCGATCAGGATGAGCCGTGGCGTCGCCCAGCCACCGATCCCCTCGACCCGTATACGTTGATCCAAGAACACCTGACGGCGGGCATCAGTATGACGGGAGGTCATCTTGGTGTAGCTGGTTTGGCATGGATGG
Mcarcinus.id363.tr942650	id363	tr942650			PREDICTED: zinc finger BED domain-containing protein 5-like [Acyrthosiphon pisum] XP_016665134.1			1_of_1_in_tr942650 len=262 id=363 tr=942650	TGATAACTAGTTCAAACAAATAATAGCTGGATCATTTTTCCAGTTTATTCACAATTCAAAAATAACTGAAATCATTCATTGACAATGTTGAAGAGACATAATATCAACCAAGATAAAATGAAAAAAAAAATACATTGGCCAATAATGAAATGTGCTTCTTCAATGTGATACTTGTGCTGCATTGTCTTTTGGAGCACAAATGCCTAATTCGAGGTCGAATCTTTGATAAGCACAAACGCATATCATCATCAAATGAAAGGAG
Mcarcinus.id364.tr345054	id364	tr345054			no			1_of_3_in_tr345054 len=799 id=364 tr=345054	TTACTCAACTCTCTCTGATAGAACTGTAAAAGATTAACTGATCAGGTAAATATATCATATAAAACTTTGCATCACCCCACTATCCAATGATGACATTATTTAAAAAAAAGGACCAAAAAAATCAAAACATTTAAAACCTTAAATTTCTGTCTAAACATCTGCATTTTTCATAGATATGAAACCAAAGCCTTTTATATTAGTTTATTCCCAATGTGAGACTGAAACGTTGTTGACACTTGGTAACAAGATGGATAACTAGTCGCAAATAGGCAAGTGGTGGGATACCATCCACTCACCTATCAGTAACCCTTCATTTTCCTTCAGTGATAAGAACTAGGCAGGATTGGTTGAAGTAGGATTATGATAAAGAGCTATGGTTTGTAAATTACAAAAAATACA…
Mcarcinus.id365.tr345054	id365	tr345054			no			2_of_3_in_tr345054 len=868 id=365 tr=345054	TTACTCAACTCTCTCTGATAGAACTGTAAAAGATTAACTGATCAGGTAAATATATCATATAAAACTTTGCATCACCCCACTATCCAATGATGACATTATTTAAAAAAAAGGACCAAAAAAATCAAAACATTTAAAACCTTAAATTTCTGTCTAAACATCTGCATTTTTCATAGATATGAAACCAAAGCCTTTTATATTAGTTTATTCCCAATGTGAGACTGAAACGTTGTTGACACTTGGTAACAAGATGGATAACTAGTCGCAAATAGGCAAGTGGTGGGATACCATCCACTCACCTATCAGTAACCCTTCATTTTCCTTCAGTGATAAGAACTAGGCAGGATTGGTTGAAGTAGGATTATGATAAAGAGCTATGGTTTGTAAATTACAAAAAATACA…
Mcarcinus.id366.tr345054	id366	tr345054			no			3_of_3_in_tr345054 len=321 id=366 tr=345054	GGAGTCCAGACACTAGGCCGTTCTGAAAGAAAGTGCAGTGTTTCGAAGTTCTGCTGTGGTCTTTTCATACTGATGTAAATAAAGTTTTCAATAAAGTTTTTCACTTTTTTGTCATTCTCATCAAATAATGTGACGAGGAGTGCTTTCATGGAAAGGTACCTAGTGACAACTAATGAAGAGTCTTGTGGAATTATTGGAATATATATTTAGGCCAAAGGCAAAGCGCTGGGACCAATGAGGTTATCCAGAGCTGGAAGGAAATTGAGAGTAAGGGAGGTTTTAAAGTTGTAACAAGAAGAAAACCTAGCAGTTGCACTAAGA
Mcarcinus.id367.tr28600	id367	tr28600			no			1_of_1_in_tr28600 len=296 id=367 tr=28600	ACCAGATTGGTAGGCGGGAACGTCGCCCACTAACCCAATGGGGAACTCCTAATTTACAGAATCTGTAATTATATAAAACACAGATATATACAATACAATCTTTGGCCTGTATACTCAAAGAGGAAATTCTGCAGACTCTTAATCCCATACGGATGGGAAGTATCTTATGCCATCCAATAAGGATTACCATACAATAATCCTATTTTGCGTCACAATATTTGAGCGAATTTTGTGGGAAAACATTCCAGTCACTTGAATGGGCCATAAATGATTATATGGCAACACTCACACCTCAG
Mcarcinus.id368.tr719321	id368	tr719321			no			1_of_1_in_tr719321 len=216 id=368 tr=719321	GAGGCAGTCGTAAACCGAGGACTACCTGTATTAGAATTTACACTTTTTACTGTAATTATAAAATTGTTGAATGAGATCAAGTCACAATCTAAACTTACATAGGGCTTAACCACAGTAAAGCATTTCTCTTAAATGCAATGTTAAGTTAAAAGAAGCTGGATGGCTAGGATGGCAATGGACCAAAGGAGTTGATGAAAAGTAAAAGGAAGAAAGCAA
Mcarcinus.id369.tr241698	id369	tr241698			no			1_of_1_in_tr241698 len=362 id=369 tr=241698	TGGACGTCTTTTGTTTTCCATTGGACTTCGCTTCTACCTGTCGGTATTTCATGTCTTTTTGTCTTGACAATAAAAACCTGAAGTTCATCCTTCTGTGTGTAAGCTCTCTGGTTTGTTACTCAACTATAATGTCAAACGTTGCCATCTGAAACTTCTTTATACTTATAAATTGCCCTTTGTCTTTACTTGTCATCCATTCACTGTCCAACTTCTCAGATTTTATTCGTTTTCAGTGACAAATCCTGTGGCTGGGTCTAGAAATGTGACTCAGTGGTCATATTAATTATTATAATTGTCCATGAATTCATCAGCTCTTGATGTTACACCATTAAACTTCATTATGTTGGCTAAATGAACTGAAA
Mcarcinus.id370.tr669551	id370	tr669551			no			1_of_1_in_tr669551 len=207 id=370 tr=669551	TGCTTTTTCCCCTTCACCTGGCTCATTCCTTGGTCACTTCCACTGCATGACTGTTCTAGGCAAGGCTGTCACTAGTCAGAGCCTTGGGTAGTACAACTGTTACAGGAGGGTCAACCTCCTTAATGGATGAGGCAAGGAACTGGAGTCTCCTCTTTCTTATCCACAACTAAGTGGTCAAGGAACACTGCAAAGGATGGGCTTCCCGAG
Mcarcinus.id371.tr503768	id371	tr503768			no			1_of_1_in_tr503768 len=381 id=371 tr=503768	GCCACTAGTCCAAAGAGGAGCTGCTTCCTTGGTTGGGGAGGGGGATACTTTTCCTTGGTTGGGGAGGCGGATACTTTCCTGGTGACTCTACCGAATCCTTCTGGTTCCTTCATCCCTGACCCTGCTGTGCCTCTCTCCAAACCTCCTACCCATATGACTCTCCCTCAGTCAAGGGAGGGTACATGCAGTGAGGTTGGAGACCACCATACACCTTCCTCTGGTGACAAGTTGGGTGTTCAGTCTTGTCTCTACCTCAGGTAGGACCCTGACTTTTACAACCAGATTATTTTTACCTACTCCACAGATTCTTCTGCTCTTATTCCTGGGATGTTGGCATTATTTGAGCTTAGCAGAAAATGTGGCATTCCTCGAACAGCTCGG
Mcarcinus.id372.tr44001	id372	tr44001			Uncharacterized protein APZ42_023219 [Daphnia magna] KZS11960.1			1_of_1_in_tr44001 len=283 id=372 tr=44001	AGGCAGTCTTCACTCGGCGAAATGGTCCTTCCAGATCCACAGTCCATACAAATGCACGCTTGGGGCTCATGAGTGGTCTGAGAGGCTGAGCTGATTAGCTATCTCAGGCGTAAATTGGGCCGATTGGTTTACTAACCCCATAAATGAACGAAAATCCATCAAATTCGTTGGTGCAATTGCTGCTACTTTGTCAGGGTCTACTGAAATGCTGTCTTTGGAGATCCGAAATCCGCAGAAGGTAATGCTGGAGGCATCTTCACTTGCTTCTTATAACTTCTTCCTG
Mcarcinus.id373.tr353769	id373	tr353769			no			1_of_1_in_tr353769 len=427 id=373 tr=353769	AGCAATATGTGGTTTATACAATATTATAATGTAGATATTCTATTGCATATTTTTCATCTTTCTTTTCTACAACATATATTTATTGTAAAAGAGAATTTAAGAAGATGGTATTTCCAGTTAGAGATATATTCAGTGCAAGATGACTGTCTTATAAAAATGAGTCCAATACAGTAGTACTTTTCATTTTAATATTTGTAGGTCAGTAATGATTATGATCATGTTCAGACCATAAAACTCTATTGTATTTTAAATAACATGTTAGTTTTGTCCGTACTCTAAAGAACATTGAGTCTCGGTTGTAAAAATGTTTTGTCTTTGATTTAATATTCTCATGAAATTTTGAATGGAAACTTTTTGATTTGCGTTCTTTTCCTTCCCGGCAAGTCTCACAGTTCCTTG…
Mcarcinus.id374.tr228797	id374	tr228797			no			1_of_1_in_tr228797 len=332 id=374 tr=228797	AATGGCGCCAAACACAAGAAACAAGTAAGAAACCAGGTTGGTTCGTTTCAAAGGATACGATCCTGTTTGATTTTGTCAGCTCTTTGTCTGGAGATGTTATGCGTCACACTAAAAGTCAGCAAAACTGTTACCTTGCACTATTGCTACTAAGAAAAGATCTTCTCTTGCCTGGCTTGCCTCACCAAGTCACTGGTTGATAATACGGTCATCTGGAATTGCTCGCAATGAATAACAAATGGAAACAAAGTGGAGTTTTGATTTAGAACACTGAAGTTGACTTATCATGGCTTTTGGACTCAATTCAACAGATATTACATCTTTTGGACCAGCTA
Mcarcinus.id375.tr633000	id375	tr633000			no			1_of_1_in_tr633000 len=217 id=375 tr=633000	GAGTGTTCTTGGTTCATCCAACACTTCTGATGGCGCACGTAAGTTCACAGCTTTAACTTTTCTTGTTTTGGGAAATCTGTTAGGATCTGAGGGTTCTTTTTCTTCAGAACCCCTTCAGGCAGAGGTAGAACAGAGATTGTTTAGTTGGTTTTGAGCTTAATGATCTCAGGGAAGCAACTGCTGCCCCTTTTTTGAACTCATTTCATTGATAGTGCAT
Mcarcinus.id376.tr460785	id376	tr460785			no			1_of_1_in_tr460785 len=326 id=376 tr=460785	GGTTCATGTGCTTGGTGAATATACTATGTTGGGGTTATGTCTTTCATTGGTAACCCATTGCATTACAGAAGCTCATGATTATGGATGACTCGTTTAATGCTCCAATAGCCATTATTGGGAAAGGGATCAGACTTCTCACGTTTTTGTTAACTCTTCTCCTGGAAGACTCCTCGCCGTTTTTCTTCCTCCTCATTTGCAGTGCAGTCTATTTATGATTGATGGATTCTTAAAAACAAACAATGTTTTTCTACAATCCCATAAATCATAAATGTCCACTGCCTTCCCTTCCAATTACTCTTTGAAAAGTAGGATAGCACAGATGGATG
Mcarcinus.id377.tr193703	id377	tr193703			hypothetical protein FPOA_01023 [Fusarium poae] OBS27082.1			1_of_2_in_tr193703 len=246 id=377 tr=193703	AATTCTATATCCAATCCAATCCTTCGAATTACCATGTTCGAGCTGAAGTAGTGATAAGGTAATATGAGGAAAAGAAACTCCTCAATGGTGTTCTTAATCCAAAGTCAAAATTAGGTTTAAAGCCATTGTTTTTCCATTGATAAATTGGTGTCATCTTGATAAAGAATAATCTCTGTACAATAGCCACTGTTTTTGTTTGGTATAAGCCACCTTGAAATAAACCAACAACAGCTTTGACAAATCCAA
Mcarcinus.id378.tr193703	id378	tr193703			no			2_of_2_in_tr193703 len=344 id=378 tr=193703	AATTCTATATCCAATCCAATCCTTCGAATTACCATGTTCGAGCTGAAGTAGTGATAAGGTAATATGAGGAAAAGAAACTCCTCATCTTTTGAAAAATCTGTAGAGTCTTGGTGATCAAGGATGATACTTTATACGAATAAACCTACATTCACAACTCCAGTTTAAAACAAAATTAGTGAAAATACCTACCATGTAATCCAAGAAATGTGAGCTAAATTTACCTCAATTGCTAAATCTTGAAGGACACAAAAATGACTTTGTTTCAGAAGACTTACCAGTTTACATAGAGAAATCTTTTTGCCTCTGCATGACAGACTTACCATGGCACACGTTATTGATGCAGT
Mcarcinus.id379.tr143845	id379	tr143845		5	Transcriptional repressor CTCFL OS=Homo sapiens GN=CTCFL PE=1 SV=2			1_of_1_in_tr143845 len=893 id=379 tr=143845	AAAGGGCTTCTCACCAGTGTGTGTTCGGATGTGGCATGCCAAGTTGCTGGCACTTGCTGCCAAATAAGAGCAGTGGGGACATCGGTGCCTAAAGTCAACTTCCTGAAACACCTGAGGAGATAACCAAAAATCTATATCTGTTCTGATTTGGAATCTGCTCAACATGTAACTTCAATTAGCCTATCCAACTGGACAACTGACAATGCAACATAACACTCCCTTGAAAGTTTGTACAGTATTTATTTCAAATTTGGTACAAGTACCTATTCTACAGAATAGGAAATATGCAAAAACTGTACAGTACCCCAACTTCAACGCTTACGTTGGGCACTGACAACAATTCAACAGAAGAGTACTTTGCAATATTGTGCTTGCTCTGGCTAAACAACTACAAGACTC…
Mcarcinus.id380.tr283824	id380	tr283824		16	Zinc finger protein 513 OS=Rattus norvegicus GN=Znf513 PE=2 SV=1			1_of_1_in_tr283824 len=515 id=380 tr=283824	GCAACTTGGCATGCCACATCCGAGCACACACTGGTGAGAAGCCCTTTGAGTGTGATAAATGTGCTTATCGGTCAGCCTACAAAGAGAACCTGATGAGACATTATCGTACACACACGGGAGAAAAACCGTTTGCTTGCCCGTACTGTCCATTTCGGTCATCACAGAAGGGGAGCCTTCAGGGCCACGTTTTGTCTCGGCACAAAACAAAGCTTCAGAATTAAGATAGTGGTGAAAAGTTTTTGCTTGTGATAAGAAAAATGTTTGAAACTGTATGATATAGAATGTGATTCTTCCAGGAAAACAGTTTAGAGTTAATATCATAAAAAAGGAAAAGGCATTGTAGTAAAATTCATGTATCCTTTTGGTTTGTCATTGTCTAAGGTACAGTATTGTTAAATA…
Mcarcinus.id381.tr716759	id381	tr716759			no			1_of_1_in_tr716759 len=222 id=381 tr=716759	AGCTCACCGAGAAAAGCGGCCTGGGTGAGAGAGCTCGGTTTTACCGTCGCAATTGTTCGAGAAGATTGGACCTGGTTTGTTCTTTATGAATGTGATTGTGCGTTGGGAATGATGATCTAGAATCTCGACGATACAATGCGAGTGGGTGTTGTTTGTCCGATCCGAAGGCGAGCGGGGTAGGTAGGTAGGTAGGTAGGGGGATACTGAGAGAGAGAGAGAGAG
Mcarcinus.id382.tr397954	id382	tr397954			no			1_of_1_in_tr397954 len=657 id=382 tr=397954	AGCCTGTAGTTGCTTCAAATTTGGCTCTCCAGATTTCTCAGAATGTAAGGAAGGCAATCGCTTATCTTGACTTTCCATTTAGGAATACTGTATATAAAAACAACAACCTACCCAAAGGAATTTTGCATTTGAACCTGGTTCTCCTACTGCAACTGAATCTTTCCCAAACATTTCAGGTTCATTATTTGTCCTGACTGAGATAGCAAAGGAGGATGAAGACCATATCCCAGTGGAATTTAGTTCAGCTGCATTACCCGCTATCTCAGATGATACCTTAAAGAATAAAATCTGATCCAGCAGCTCAGAACCTGTTTTATCTTTGTAAAGGAAACCACAGGGTGGGGATGGTTTTGTATTTTGTAATAAGCATGCAAGTTGGATCCGACCTAAAGAGACAAA…
Mcarcinus.id383.tr413848	id383	tr413848			no			1_of_1_in_tr413848 len=425 id=383 tr=413848	AGTTACTGCATCTGCAGATAGATGCATGGCAGTTAGTCTAATACTGCAAGTTATTTTTTTCAGCTAACATAAGAAGTTCAGAGTCTAAACCTCAATCAGTTACATTAAAATTTCATCAGTTTATTGATAAGGAACACACAAAACTGGGCAAAAGAAGCCATTAACAGTCTTACATGGGACACCTATTAGGGGAAAGGTGCAGTTCCTATCACTCATACTTGCCAGATGTTTGCACAGCAAAGATTGTTAAAAAGTTACCACAACAGAGAAGAAAGGCTGATCATCAGTGGGACTATGTTTTATCATTAACCATGTATGAAATAACCAGCCTCTAGAATGCTTTGTGTGACTGAATACAGGAGAGAGGACAAGGAAGATGCAGTAATTAGGAAATCATAT…
Mcarcinus.id384.tr79345	id384	tr79345			no			1_of_1_in_tr79345 len=206 id=384 tr=79345	AAATGCCTTAAATGACTTTTTTGTAAATAATAATATTGATGAGGAACATTTCATACAAACCATTCAGAACTCAAATGTAGCAGAATACATGCAGCAATTGCAAAATCTAATTTACCTCAAGATTATGTCAACTTTTCCATCCACTTCTGCATATCAAATAGAGGGACTTGTAGTGATTTAGGAGCTAACTTATTTGCCTCAGTTGG
Mcarcinus.id385.tr136076	id385	tr136076			putative rna-directed dna polymerase from mobile element jockey-like protein, partial [Triatoma dimidiata] JAP02675.1			1_of_1_in_tr136076 len=859 id=385 tr=136076	TGAAGCTGCCCTCAGCCTCAGTCGTGACATGGACTAGATCAGTGAATGGTGTAGTTGGTGTTGTATGAGGCTGAACTCCAGTACAGCGAAAACAGTATTTGATAAGTAGATCTCGTACAGATTTTCCATTCATAATTTTATGAAGGGAAGTATTCTTGCCTTTTCTCAGATATAGGGATATATGTGCTCTATAAAAATTCTATTTACTCAAAACACATTGTGCACAATGGAGCATATCATAACACATCTTGACCAGGAGCAGAATCTTTTGAACTTGCCAAAACTGATTTAAATTCTCTCATACTTCATGGCATATTGTATGGTTCTTCCCTCTGAGAGGTGAAATCTATGACTTTTTGCTCTTCTTTTTGTTGATATTCTGCATAAGGCTTGTTTTCT…
Mcarcinus.id386.tr470188	id386	tr470188			Protein HIR1 [Diplodia seriata] OMP88420.1			1_of_2_in_tr470188 len=207 id=386 tr=470188	GCAAAAGAACGCCGGCACAGAAGGGAGCAACTTTTTCGTTGGTGATGAGTGACATCGATATTGGTGAAAGTGTGCCATCTGCCAAGGATGGCAGGGCCAAATTGGTTTTGGGAAGAGGTGATGCCTGTTCAGGGCTACCACCATTACCACCATCACGCAATTCCATGAATAGTATCCCAGATCAAGATGATAAATCCTCTGGCCTGT
Mcarcinus.id387.tr470188	id387	tr470188			Protein HIR1 [Diplodia seriata] OMP88420.1			2_of_2_in_tr470188 len=208 id=387 tr=470188	GCAAAAGAACGCCGGCACAGAAGGGAGCAACTTTTTCGTTGGTGATGAGTGACATCGATATTGGTGAAAGTGTGCCATCTGCCAAGGATGGCAGGGCCAAATTGGTTTTGGGAAGAGGTGATGCCTGTTCAGGGCTACCACCATTACCACCATCACGCAATTCCATGAATAGTATCCCAGATCAAGATGCTTATTGGTTTGCACAAGG
Mcarcinus.id388.tr1042377	id388	tr1042377		22	Larval cuticle protein A3A OS=Tenebrio molitor PE=1 SV=1			1_of_1_in_tr1042377 len=222 id=388 tr=1042377	AACGATGACGAGAACACCGTCTACGCCACCCGTCAGGAGTCTCAGGACCAGAACGGTGCCGTCCAGGGCGAATACTCTTGGGTAGCTCCCAACGGCGTCCGATACACCACCACCTACACCGCTGACCCAGACAACGGATACAACGCTGTCACCCGCGAAGAGCAGACAAACATCGTTGTCAAGATCCCCGTGCACAAACCCCAGGAACAGTCCGTCTTTTAA
Mcarcinus.id389.tr337769	id389	tr337769			no			1_of_1_in_tr337769 len=560 id=389 tr=337769	GCCATTAAGGAACCTTCTCAAAAAGCTCATTAAGCCTTACCGCCACTACTAAGGAATCCACAATTAGTCCACAATGCTCAAGACTGGACAGAGGGCTGTCCTTTAGCCCTCGACCACCTTGGAAATACAAAGAAAAACAAAACAGTCTGCATTCAATGAACAGCGAAGTCAAATGGATTAATGACCCCATTAATCATGCTAATCTCAGAAGTAACTTCACCCAGTCTTGTAGAGGTCAGTAACTGAAGCTCTACAAGACCTACAGATTGCTGAGACTACCTCCTCTGAAAGCTCTCAGCCTCAAATGACTTTGTTGGACAGTCGTCTGGTGTGAAACTGCAACATTTAAAAGGTCTCATGAATTCTGAAGTGATGCATCAAAGAAATTTCTCCCAGTCT…
Mcarcinus.id390.tr795648	id390	tr795648			no			1_of_1_in_tr795648 len=320 id=390 tr=795648	TAGAACTGTATAAAGAACTTATGAAAGTGAACAAAAAGCTATGAGTTCCTTACTAAATCCTGTGGATGTCTGAGGTTGGTGAGTCAGGCTAGTTTAAGAAAAATCTGGAATGATAGATGAAAATACTGTAGTAGTGGACTGTAAGTACTTAATACATACTGCAGTGTTTTAACTGTATAAAACAATGTAAAGTACAGTGTAAAAAAAATTATGCAAATGTAACAAAAAGATATGAATTCCTTACATTACAGGGAGAGTGATCCTGTGGATGGCCAAGGTTGGTCAGTCAGACTAGGTAAAGGTAGCAATGTATAAAACAA
Mcarcinus.id391.tr4025	id391	tr4025			MULTISPECIES: hypothetical protein [Acinetobacter] WP_005265594.1			1_of_1_in_tr4025 len=313 id=391 tr=4025	GTTTTAAGAAGCTGCCCACTAGAGTGGAAAGTTTCCCCCTACTAATCACTTGGCTGGGTTGGCGAACGTGTGTTACCATGCAAGAAAAATTGAATGTTCTTAGCCAGCGCTGGATGCCAGCCAAGTGCGTCAATAGTTAAAATTCCAACTTTGGTGTTTGTTGTTGACCTGGCTTGTTCATAACTGACTGTAGATAGCCTCGGGCGATGAACCGAGTCCAAGCTGTTCGAAGAACACTTCGTAGTTAAATCTAATTTCAATAACGTCAGAATGCCCAGCGGATACAGAACGGATGCAGAATACTAAGTGTTTT
Mcarcinus.id392.tr902040	id392	tr902040			peritrophin, partial [Rimicaris exoculata] ACR78694.1			1_of_1_in_tr902040 len=392 id=392 tr=902040	CTTCGATGAGTTCTCCGGCACCTGCCAGTGGGCCCACACCGGAATCCGTACCGGATGCGGTCAGCGCGTCGAAGTTCTCGCCGACGGCTTCTCCTGCCCCAACAACACCCAGGTCGCCACCAACGGTCAGGAACTCGACCACGCCCGCTACGTGAAACCCGATGACTGCCGCTTCTTCTACATCTGCTACGAAGGCAAATACCCACGTGAGGTCGGATGCCCCCAGGGCACCGTCTTCAACGACGTCACCCTCATCTGTGACGCCCCTGAGAACGTACCTGGCTGCGAAAACTATTACCCCAACGAACCCCTCACCGGCCTGAAGGCTGCTGGATTAGGTCTATAAATCAACGCTCGATTTGACACAGAAAAAAAAAACAAATACAGCGCAG
Mcarcinus.id393.tr274616	id393	tr274616			no			1_of_1_in_tr274616 len=205 id=393 tr=274616	AGAATTTTTAGTTATTCACGTCCAGTCTAGTCACCGTGGCTTATCACTTTGATAGCTGAATGTAGAGCAAGGGACAGTGCTTTAACATAACCTTATCAACGGTTATTTTCGCTTTCAAAGATATTAACATCCTTTGTCGTGAACATCCTGTAACCTTCGGCTGCCGAGACTCGATAGTGCCTGTGTTATTAACGCTACGATATTA
Mcarcinus.id394.tr410188	id394	tr410188			hypothetical protein [Pseudomonas putida] WP_079229051.1			1_of_1_in_tr410188 len=249 id=394 tr=410188	TAATAATAATAATAATAATCAGAGCACAGCACAGGTTCCAATTGGAAGACTAACCATGTGGCTATAACACTAGGGAAATAGGTGAATATGAAGTTCAAGCAAATACATACCAGACTGTGCAGGGCTTCATTTATGCGCTGCATCTAATTTTTAGCCTTTCTCTTTAGCTCCATTTCTGCTTCCTTTCTTCAATCTTGATGTCCAACACCTCTGTTACTTCTGGCTGCAACTGTGAGGTTTTCTCCCAGT
Mcarcinus.id395.tr664868	id395	tr664868			no			1_of_1_in_tr664868 len=432 id=395 tr=664868	GATACACATGCTGGTTAACTCTCAAGGGTCTCTGAGTAAGTTGATGTCAGGATCATCTAGGAAGTTGAGGACAGTGGGTAAAATATGTAAGCGAGAATGGCCAAATACATGGGAGCAGTCAAGTACTTTGTAGTTGTGTGGAGTAGTCAAATAGACAAGAAGCAAAGCAGTGCTCGGAATCTGGTGGATAAGCAAAAGGATTCGTGTGAACAGAAGTTGAAGCAGAAGGCACCAAACCCACAGGAGCAAGAGCTCCAAATGCAGACATCAAAGCAGGTGAAAGTACCATTTCTGGCAGTGAGACTGCAGGACTGGGCACAGCAGCAAACTATGAGGCCATAATCAACTTCCTTAAGGGAGATTCAACCTTCATCCCGAGCTTAGCCAGCAAATCTATCA…
Mcarcinus.id396.tr386548	id396	tr386548			no			1_of_1_in_tr386548 len=226 id=396 tr=386548	GGCCTTGAACTCTTTGCTGATCTCTAATACATCAGTCTTCTCAGTTGCCCCTGTCTCAGCTACAGGACTCTTGACTGCCTCCATGTTAGCTTTAGTATAAGTGCTCTCATCTCCAGAGGCTACTTTGCAGTCTTTCTCTGGTGTTCCTTTGGTGCTCCACAACAGTTATCAAATACCATTCCTCAACGTGAGTCTACTCTCACCATCTTATCCGACTGCCTTTGGC
Mcarcinus.id397.tr793873	id397	tr793873		19	E3 ubiquitin-protein ligase RNF12-B OS=Xenopus laevis GN=rnf12-b PE=2 SV=1			1_of_1_in_tr793873 len=203 id=397 tr=793873	GAAACAGTTACAAACCCTGAAGCAGTTTCACACACTGAAACAATTTCTAACCCTAAAACACTATTACACCGTGAAACAGTTTCAAACCCTAAAACAGCTTCACACTCATAAACAGTTACAAACCCTGAAAGAGTTTCAAACTTGGAAACAGTTTGAAACCCTGAAACAGTTTCACACTCAAACAGTTTTGAACCCTGAAACAG
Mcarcinus.id398.tr15211	id398	tr15211			no			1_of_1_in_tr15211 len=268 id=398 tr=15211	GTCCACAAGAGAGAGAGAGAGAGACAAGGTAAAAGTATACAAATCTAAAAATGCACCAGAGAAAAGCAAATAACACAAACGCTCCTTTTCTCTTGCAATAACTACGAGAACTAGCAATAGCCTCTGACACATTGAAATGACAAACATATCATAATGGACTGTATCAAATGTATTACTCTGCTAACTGCATTTAAGAACCGCTCTTGAAGAAATCATAAAGCCTCTTTAATGAAAAACTATTCAGCATGAACGCTACATGATGTTAATG
Mcarcinus.id399.tr45979	id399	tr45979			PREDICTED: RNA-directed DNA polymerase from mobile element jockey-like [Danio rerio] XP_017213992.1			1_of_2_in_tr45979 len=275 id=399 tr=45979	ATGATTTTGCCATATATTACTCAGGATCTCAAATAAAACATGCAGAACAAGTCATTAATAAAAGCATAATAAAAGTAGATGAATGGGCCGCATGTGTAGGCTTTAAAGTTTCCACAGATAAAACTCAAACAATCATGTTTTATAAAAAATAAAAGGGAAAAAAGGTGAAGAAATAGATTTGAAAATCAGAACCCATAGTATACTTATTGGCCAAACAGCAAAATTTGTATTATTAGTATTTGATTCTCACTTGAACTGGAAAGCCCACATAACAT
Mcarcinus.id400.tr45979	id400	tr45979			no			2_of_2_in_tr45979 len=208 id=400 tr=45979	TCATCTGTAGGATGAATGGGCCGCATGTGTAGGCTTTAAAGTTTCCACAGATAAAACTCAAACAATCATGTTTTATAAAAAATAAAAGGGAAAAAAGGTGAAGAAATAGATTTGAAAATCAGAACCCATAGTATACTTATTGGCCAAACAGCAAAATTTGTATTATTAGTATTTGATTCTCACTTGAACTGGAAAGCCCACATAACAT
Mcarcinus.id401.tr482911	id401	tr482911			no			1_of_1_in_tr482911 len=280 id=401 tr=482911	CATTTAAAAGCAATCTTGCTTGCATTATGTCCCATTTTAATCTTGGTTCTACCTTTGGGAACACAACAATATGTATGTAGAATAAGCATATGGTAACAAAAGGGGTTCCCATAAGGGTCTTAAAGATCAATTTCTGTAGTTCAGTAATGGCCAGGTCCAAAGGTTGCTGAAGGAAAGAAGTCCAACCTGTAGTACACATCTAAAATTCAACCAGAGTTTTTCACTGAAGGAAAGAAGTCCAACCTGTAGTACACATCTAAAATTCAACCAGAGTTTTTCA
Mcarcinus.id402.tr604225	id402	tr604225			no			1_of_1_in_tr604225 len=257 id=402 tr=604225	GTTAATTCTCCAAGGTTCTTCTGCCTGGCGATTTTCTTCAAGTCTTCAACACCATCTTGCTCACTATGCCCACAAACAGTTAGTGACGTCAAAGGCCCAATTTTTAGCAGATGGATTAGACTTCCAACGTCACAATCTTTTGATGATAAGATATAAACGTTAGAAATGCCGTTTTTCCGGGCTGTTGGATACGTCTCATTCACGATTTTGGCGGTAACAGTGGCTGAACAGTTTTGCAAATGGTAAGTCAACTTCAG
Mcarcinus.id403.tr31039	id403	tr31039			no			1_of_1_in_tr31039 len=561 id=403 tr=31039	TTAAGACACCATGCATACCAAGTTCTAATTCATAAACTAAGAATTAACCTAATTTACATATAATTAATTCTACTGTACTCCACATTATAGATGAAAAATTTGCCACTCAACCCTTAAATATCTAACAATTACGGTTAACATATCTCCTTGAGTTTGGGCAGTGTTACCACAAAAGTTACTATGGATAAATGGCCAGAAAAGGATTTATACTTATGATACAGTTAGAAAACAGCACGTGCATCATCGAATACTTTGAAAAATTGTTTGAGTCCGCAAAACTAAGCTACCTAATGATAAATACCCAGGTGAAGAACTCAAGTTTTACTCTCTGATGGATAAAAACTGCCTAATAAATGCAAGTTAAGAGGCAGGGAAAAATCATCAGTAAGTTCAACACCC…
Mcarcinus.id404.tr486684	id404	tr486684			no			1_of_1_in_tr486684 len=404 id=404 tr=486684	GATATGTGTCAATGAAATAACTGTGTAAGTACTTCAGCGATTATACATAGCCAATTAAGTAAACTGCTTTTAAATTACATACCATATTTTAATTGCATATAAGACCCCCAATTTTAGAAGGGAAAATTAAGAATTTTATTTTGTTTATATGTTTGCATTTGATGTTATGAGTATGTACATAGCTACATTATGGCAGAAAAAAAAACTTGGGCAAAGCGTTCAGCTAGGACAGCAGAACAAATCTTTTGAATAGTAATTCTGCTGTACTCTACAAGAGAAAACAGAAGCAACTTAGCTATAGAAGAAAACATGCTATAACACACTCCTCCATCTCTGCATCTGATGGATAACTACCAGTGACAATGAATTTGAGTGCTTGAATTTGCAAACATATGAAAG…
Mcarcinus.id405.tr301459	id405	tr301459			no			1_of_1_in_tr301459 len=213 id=405 tr=301459	CTAAATTATGGGCCGTGGCAGCTGCTTTAAGTTACCACCTACTTCTTATCCCGTTGGGTCATTTAGCAACACCTTCCACGGATTGGCATCGCAACCGCGGCGACAGAAAACACGAAAAAATTCCGAGAAATTAAATTCAGTTGAGGACATCATTACAGTACTAAAATCTTGAGCAATAAGAGTAAACCCTTTCATTCAAGTTTGTAAAATGAG
Mcarcinus.id406.tr511430	id406	tr511430			no			1_of_1_in_tr511430 len=201 id=406 tr=511430	GTCTTCCAGTCAGCAGGTGGGAACTACTTACAGAATTAGTGTGAGACACACTGCTGACTGTACCCAAGGTTCTTGGCAGTAAGCCTTGAGCCCTAAATTGCACTGCTCTCTGCATTTTACTTTTCATAGTGTTCCCTTAGATCTTTTCCCACCCAGCTGTTCAACTTCTTCAACTTACCCATTTCTCATTTAAAAGGAAAT
Mcarcinus.id407.tr331825	id407	tr331825			no			1_of_1_in_tr331825 len=375 id=407 tr=331825	ATACTTCAAACAGGCCCTATAAAACTCCAAATGGAAATTACTGGTCTCAATAACTACAACATACCAAAACCAAATTCAGTCCAGCACCCACTGTAAACAGGTTTATAACCACTAAAAACAAGAGCTATCAAATGCAATTACAAGCACAAATAATCAATAGGTTGCCTGCAAAATAACATGCCCCTAAATACATATTCACTCCTCAGGAGTAATGAAAGCAACCTGCTATCTCAAATTGTGATTGTACCATCAATAAAATGCATGAACTATGAATTATAAAACCACCTCTACACACGCTGAACTAAAACAAAATGCACAAAAGGGAACAACTAGCAATTAGAACAAAAAAAGTTTAACAAAATGACTACATAAATG
Mcarcinus.id408.tr864121	id408	tr864121			EscN/YscN/HrcN family type III secretion system ATPase [Caldicellulosiruptor owensensis] WP_041737690.1			1_of_1_in_tr864121 len=204 id=408 tr=864121	TTTAGCATATCAGAAAAATTAAAATGCTCCAAGTGTTTTGTTGGGTGTGCTTTGCAGAGAGCACGGGGGGGCTTTTTGTTCAGTAGCTACCAGGGTGGCTTTTGACAATCAATGTGTGCTTGTTTTACCATATAGTGATTTCCTTCGGATGGTTCCGGGTTTTTGTAAGAATTTTAATATTGATGTTGTTTTTGAATTTTCAAA
Mcarcinus.id409.tr179016	id409	tr179016			no			1_of_1_in_tr179016 len=688 id=409 tr=179016	CATTTTCAGACATCCGATACGTCTCTAATACATACAACCATAAAAAGGTTAAGAATTATCAGGTTTAGGAAAAAAAAATGCTTAATTTAGGATTAGAATTTAAAGGTATTAAAAACTAGAAATACCCTAGGCCAATTAGTAATAAGGGTAAAATATATTTATAAGATAAGATTAAAATATTTATGTGATAGGCAAAAGCATGAAATAGAGCTTCACAGTTAAAAGAAATTGTACAGTACTTTGTTGACTTTCTATTAATTTATCTTTATTGATAAGCTCACTTGGAGATAAACAAGCAATTTATTTTATTTTATTATCATTAATAAGTTGATTTGGAGATAAACAAGCAGAAAAAAAGATGCTTAATACATCTATTTTCGGATACAAATGGTGATCAGA…
Mcarcinus.id410.tr863358	id410	tr863358			hypothetical protein CAPTEDRAFT_202833 [Capitella teleta] ELT87981.1			1_of_1_in_tr863358 len=432 id=410 tr=863358	ACCAAGAGCTGTGTTCAATAAATTCAAGGAACAAATGATAGGTACTGTTAATGAATGGATAATGAGACTTGAATTGTCAACAATAATACAGAAAGGAGAGTCTGTAGATGATTTTGTATGTTGGCTCAAGTCAAAAGCTAATTCTTGTAAGTTCTTAAATGCTACTGTTAGAGATGAGCAAATAACCTTCCAATTGATTAAGGGTATAAGATGGCCAGATGAGAGGAAAAATCTTATTAAAAAAGCTAATGATTTACAGTTGGATGAGGCCATCAAATCTGTACAATGTTTCCAGGCTACTATGCAGAATGTAAATAGTTTCACACCTGGTTATAATGCTTCAGTTTGTGCTGAAAAACAGGTGAAAATAGATTGTGTTCATTTTGTGGTACAAATCAT…
Mcarcinus.id411.tr332082	id411	tr332082			no			1_of_1_in_tr332082 len=421 id=411 tr=332082	GAGCTGATTAACAGCTCTCATAGGCCAGCCCACACTAGTACTAACTGAGAAGAAAAGCAAGCTATTATTATTTACTTGTTCCTCTTTATAATGAGATCAAGACTGTCATTTAAATTAATAAATTAAATGTAATTTAATTACACAACCACATTAGTTACATACAAGAATTATCATACAACAACTCTTGTAAATGATAACAAAGGTTATACAATGATGAATACTGATAACTTTATTGCTCTCCAGCTAAATGTGGATATGATGTATACTAAAATGGGACGGACACTTAACAACTTATTAGAAATAAAAGTGCATAGTAATCATTACTGTTTGGTGACTGTGTCAAATAACTTTATCAATGTAAATTATGTAGAGTACTGTACTGCATTTGACACTTTCAAT…
Mcarcinus.id412.tr522014	id412	tr522014			no			1_of_1_in_tr522014 len=227 id=412 tr=522014	AGAGGACATACCCTCGAGACAAAGTTGCCATGTCAAGAAATGCCCCTCAAGTCAGTCAAGCAATTCACATTGTAGCTGCTGTTCCTACATTTTGCTCGTCAGCTGTAGTTCTGCTGATAGTTGTTTGGTAGTCACTGTGAATCCACAGTCCCCATTCCATTCTCAGATATTTCATAAAGACTAACTAGACAATGAGAGGCATGAACAACCCAGATTTTGGTGACTGG
Mcarcinus.id413.tr539241	id413	tr539241			no			1_of_2_in_tr539241 len=304 id=413 tr=539241	GATGACAGCGATTCAGTGAATGAGCAAGGAGCTCTGTTCTGAGAGGTGTCTTTTGTGTTATCTCTGCTACCTTAAGAGTGACTAGCCCTTAAGAACAGACTGGCTGTACAACCACCTGACGGATATCTCCACTGCTCCATCAGTATGACTGGATGAAGTTCAGTCACAGGAAGTGTGCAGTGAGTGGCTGAAGTTCACTCCTTTACCTACTAGATATGTGACTCAGATGTCCATTGCTCCATCAGTAGAAGTGGCTGATGTCCAGTAACAGCCAGCCTGCAGATGTTAAGGTTGCTTTACTTGC
Mcarcinus.id414.tr539241	id414	tr539241			no			2_of_2_in_tr539241 len=438 id=414 tr=539241	GATGACAGCGATTCAGTGAATGAGCAAGGAGCTCTGTTCTGAGAGGTGTCTTTTGTGTTATCTCTGCTACCTTAAGAGTGACTAGCCCTTAAGAACAGACTGGCTGTACAACCACCTGACGGATATCTCCACTGCTCCATCAGTATGACTGGATGAAGTTCAGTCACAGGAAGTGTGCAGTGAGTGGCTGAAGTTCACTCCTTTACCTACTAGATATGTGACTCAGATGTCCATTGCTCCATCAGTAGAAGTGGCTGATGTCCAGTAACAGCCAGCCTGCAGTGAGTGGCTTTTGAAGTTCACTCAGTTATTCGCCTGATATGTGACTGGCTTTTGGTGGTTTAATCAACCTTTGCCGGAGCCTATAACCAGTGATTTTGCTTCATATGAAAATAAAAG…
Mcarcinus.id415.tr130428	id415	tr130428			no			1_of_1_in_tr130428 len=228 id=415 tr=130428	TACTACTAACACCATGTTAAAATAAGCAGTAAATTAACACCCATTAATGACCCTTTAATCTGAACAATTCTGATTCTGACACTGTTTCTGAGTGATGTTATACTATTTTAAAATGTTATGATAAACCAAAATGATGTAAAAGTAAACAGAATGAACACTGAACTGTACTTCATCTTTATCCCAGGAGGATGGCAGTAAAATTAAAAAATAAATCTAATATTTCATCAA
Mcarcinus.id416.tr259021	id416	tr259021			no			1_of_1_in_tr259021 len=230 id=416 tr=259021	AAAGTCAGCAGGAACACGAGCCATACCCAAACTCTGCAAATCACACAGACAAGACTTGAAAAAGGCGTTGAAAATTCCGCACTTAGTTTGTGGTATTTCCCAAGAAGCATGAAGAAGGGTCATGAATACTTCATCGAGTTCCTCATTCTCTTATCTCAAGTTCAACAGGTCGTCAAAGTATTCATGACCCTTCTTCATACTTCTTTGGAAGTACCACAAACTAAGTTCGG
Mcarcinus.id417.tr46845	id417	tr46845			hypothetical protein [Achromobacter sp. DH1f] WP_025136987.1			1_of_1_in_tr46845 len=229 id=417 tr=46845	AAAAAAAGGGGAAAAAAAAAGAGGGGATATGGAAATGAAGTGGCTTTCTACCTTCCGCCGTTTCCCCTCAGCCAATTCCAGACTGTCAGGTGTTTCCCCTCGAGACTGAAGGATCAGGAAGATTGATTGTTGCTGTATGGACCTATTGCAGCTTGCAAGCCCTAAGAGGTTATTCTTAGTTATTTGTCTCCTCTGGTCTGTCTGCAGCAATGGGATGAGCTTTGGCGTA
Mcarcinus.id418.tr972402	id418	tr972402			protein SZT2 [Monopterus albus] XP_020476562.1			1_of_1_in_tr972402 len=259 id=418 tr=972402	TCTCAATGACGCCAGAGTGACGTAGAGGCGTAAAACCGCGGGCCAGCTTTGCCAGTCAAAAAATCCCCCAACAGTACACCACCGAGACCAGTATGCCGGATAACCTTGCTTACGTATGGAAAACCTGTGTCACCGTCAAGGTGTTCACGTGTACATAGCGATCATAATATGACTTGTGATAATGTCTTGCGAGAAATATGCAACTGTTCGAAATATGTTTACGTTTGTGAGGGGAAGTTAAGAGGGGACCTACGTGCCA
Mcarcinus.id419.tr506153	id419	tr506153			no			1_of_2_in_tr506153 len=240 id=419 tr=506153	AGGGGGACGATGGAGGCTGGACTTGAGGGTTTCCACGTGTATGGTGAAAGCACGTGGTGGAGACAAACTGCTGTCGCGAGCAGGGACACAACGTGAGGTGCCGTGCCTAGCAAGTAGCGGAGTGAGAACGAATGGCAGGCAAGAGCTTTTATAAAGGCTCAGCCCGGCAGGGGATCAACTTAGACCTCTAGTGTCGACCTCACAAACTAGGGGTCAGAATGTCCGCTACTTCAGCAAGGA
Mcarcinus.id420.tr506153	id420	tr506153			hypothetical protein TRSC58_03238 [Trypanosoma rangeli SC58] ESL09049.1			2_of_2_in_tr506153 len=215 id=420 tr=506153	AGGATTTCCACGTGTATGCTGGAAGCGCGTGGGGATGACAAACTGGTGTAGAGCAGGGACCAATGTGATGCGTCTTGTCTAGCATTTAAGCGGAGTGAGACCGAATCTCGGGCAAGAGCTGGTTATAAAGGCTCGGCCCAGCAGAGGGTCAATCTTAGACCTCTCGTGTCGACCTCACAAACTAGGGGTCAGAATGTCCGCTACTTCAGCAAGGA
Mcarcinus.id421.tr375837	id421	tr375837			no			1_of_1_in_tr375837 len=268 id=421 tr=375837	GAATATGATAATAATATATAAAACTTAGCAGAAGTTATCACCACCCACGTAGTGTTTACAAAACTAAGCAGGGAAAGATTGTCATCGGAAAGTCTTACAGAGGAACAAAGAAATTTTATGACAAAGTTTATGACTCAATCATCGAACCATTTATTCATTTTTCGTAGTACGTAGTCCCCATAACACGGCCCAGCGCATTCCTAAGCCCCGAAGTAGCCACGGAGACCTGGCAGATGTAATGGTTCCATGCGCAAGGTGTTCCAGATGT
Mcarcinus.id422.tr237019	id422	tr237019			no			1_of_1_in_tr237019 len=245 id=422 tr=237019	TTTTTTTTTGAGTCTTCACTCTCGCCTTCTTCCAGTTTTCTCTGCTTCCAACAAAAGGAGAGTTTATTTTAGCATATGAAGAACTTTACAGAATATCTTATCAACAGCAAACCATAAAAAAATTGAAAACAAAATAAACAGGATGACAAAGTCTGTTGATAACAATGAAATTTTCAAATGAAATTACAAATGGTTTGCATAGAAAAAACAACAAACATTTACCTTCTTTCTTACAACCATAATAG
Mcarcinus.id423.tr131146	id423	tr131146			hypothetical protein, conserved [Leishmania guyanensis] CCM18595.1			1_of_2_in_tr131146 len=376 id=423 tr=131146	ATGTGCACAATACTGAATAAATCCCTCAAAATGGAGGGAGAGAAGTTCAGAATGGATTTAGGTATGTGAACACAAAACACCTCCTTCTGACCACAATGACATCAGTATGAAATTCATAATAAATCCTACATAATGGAAATTAGTTTTAAAACAGACTGAGGAAGATCGTCTCAAAGAGAATTAAATCTCGCGTGACTTCAGGAATGGAGGAGGCACTAAACACTTCAAAAAAGTGAGTGGATTTAGGAATGCATCGTAAGAAAGCAAGAAATCTTTACATCTTCGTTGGATGGCGAGTGACTCTGTGATGACAGTGTTGTAAGTTGTAAAACTTATATTCCTGTTGATGGGGACAGGATAATATATTGCTTTATAA
Mcarcinus.id424.tr131146	id424	tr131146			hypothetical protein, conserved [Leishmania guyanensis] CCM18595.1			2_of_2_in_tr131146 len=497 id=424 tr=131146	ATGTGCACAATACTGAATAAATCCCTCAAAATGGAGGGAGAGAAGTTCAGAATGGATTTAGGTATGTGAACACAAAACACCTCCTTCTGACCACAATGACATCAGTATGAAATTCATAATAAATCCTACATAATGGAAATTAGTTTTAAAACAGACTGAGGAAGATCGTCTCAAAGAGAATTAAATCTCGCGTGACTTCAGGAATGGAGGAGGCACTAAACACTTCAAAATAGTGAGTGGATTTAGGAATACATCATAAGAAAGCAAGAAATCTTTACACCCATTGTTGGAGGAAGTGTGAACTCCTCCATGAAAGTGTTATAAATTGTGAAAATTATAATCTTCAGATTCTAGGAGGCAACAGAGCTACTGACAGAAGAGGTAAACAGCAAAATTGTT…
Mcarcinus.id425.tr425294	id425	tr425294			no			1_of_1_in_tr425294 len=343 id=425 tr=425294	AAAAAAAAAAAAAATTATGAAAGTGTTAAGATGTGGTCTAGGCATGTGGTGAGAATGGAAGACTAATGAACTGCAGTGTGTAAATTTAAGGGGGTTTGGGAGGATTGGGTCCTGGGACAGAAGGCCTTTAGTATAGACAGTAAGTGCAAGAATACGCACAAGATGAGGGGGATGGGTGATGAACCCCTTCTTTGCAGTTATATGATGTATGTAACATATGTTGGTGAGGCTTTCCGCACAGGTGCTTCACAATAGATTTAGCAGATAAAAGACGAATGTGGCAGCAGCAGTTATTTTACTTTTCTCCGTAGCACTTCCTGTTATATAATATATATATATATAT
Mcarcinus.id426.tr57898	id426	tr57898			no			1_of_1_in_tr57898 len=565 id=426 tr=57898	AAACAGCAGCCAAAAAGTTTAAAGGTATGATAAAGTATTTTTGTCAGTGGGTTAAGTTGGTATGTAGAAACAGGGAACTTGTTTCAGTATTATATATAGTTGCACCATACTTTTGCTGTGTATCATGTATTAAGACTTGCTCTCAGTGGTTACATTCCAGATACAATTCCATAGCAGAATGGTTCCATTTAATTGATTAATGCTAGTACAAAATTAAATAGTTTAATTTTACCAATTCATCTGTTAGATGTTTATAATAACCTTAGTTTTGCTACTAGGAGATTGGTGAAGATAACATTTTGGGACAGAATTTCTAGGAATGTTCATTAGATATTATGTACAGTGTTTTATAATGATTTTGGCTATAGTTGGCATGAGTGTTTGTAAAAGACTTGGGGG…
Mcarcinus.id427.tr87542	id427	tr87542			no			1_of_1_in_tr87542 len=228 id=427 tr=87542	GGCGCGTCTTGTTGCTTTCCTGACGGTGGTCGGCGGGGGGAGGGCTTCCTGAGTTACGCTGGGAGTGGCTCTCCGCCGGGGAGGGGCGGGGACCTCTTTGTAGTGGAGGAGGTGGTGGTCGGTGTCGCCGTCGAGGATTGTGGTGTCCCTTACGGTTTGCTGGCATTGGAGGCCGTTGGTGTGTTCCCTTATTCGGTGTTGGTGCGCCGCCTCCTCATGTAGATGAGT
Mcarcinus.id428.tr47782	id428	tr47782			no			1_of_1_in_tr47782 len=257 id=428 tr=47782	TTTTTGTTCTGTTTCTGGTTAAGAATAGTCATGGAGTGTGCTCATTCATGTCAAGTTTTTACTTACAACAGAAGTTTTTAGAAGTAATATCAAAATAATCAAGCTTTGGAGCAAATATCTAATTGACTTGAAAAACATACAAAACGAAACCACCTAATTTTGTATTATTTGCTACTGTTTGAGTGATCAAGAGTTTTATAAACAATTTAAAAAGATAATACACAATTTAAAGAAAATGTGTTTTATGTTGTTTCAGA
Mcarcinus.id429.tr499608	id429	tr499608			no			1_of_1_in_tr499608 len=368 id=429 tr=499608	ATGAGGATAAAGCAAAGTGCTACACTCCAGTATACGTCAACGATCCAAAGGAAATTCCTTCAATTCAAACTCTCCTTCCCCCAGAGGGCAACAGGAGGTGACAACAGCCAAGTATCCGTAATGCATCCGAGACGCGATGAAAGGGAGACGGGGAAAACACAGAATGAAGAGACTCGGTGGAGTCGACACAAGTCAGCTGAGCAAAAGAAAACAAAGTGCCAAAGAAAATGGGAAGTATTGGGAGGCAGGAGGAAGAGGAGTTTCAACAACTCTCCTGCCTCGTCCGAAAGTGACTCAACGGACTTGAGAGCACTCCCATACGACACATCCATAGAAAGCTAAGCAGCTAGAATAATATCTAGCTCAGA
Mcarcinus.id430.tr412843	id430	tr412843			no			1_of_1_in_tr412843 len=322 id=430 tr=412843	GATGAAAAATATGATGAAAAGGAATAACTATGTAAAGATAGGAGGAAGTGAACAAAGATTATAGAGGAAATGATGAGGAGGAGGAAGAGTTAGGAGATAGATGAAGTGGAAGAAAGAAAGGCGGAGAATAAGAAAGAGGAAATAAATTTCTAATTATAATGTGAATCCAAGACTTTCACTTCCCTTTATTAAATGCTTCTCAGTTGCTGTCACAGCTCTTAAGATAACTTGTTTCTGGTATTGTGAGCATTAAAAACTAATACTGAAAAGGGTTTTTTAAAGTGTACTTCATTCACTGAGTCTTAATCAGTTTTCTTCTGGG
Mcarcinus.id431.tr940404	id431	tr940404			conserved hypothetical protein [Streptomyces sp. C] EFL18719.1			1_of_1_in_tr940404 len=313 id=431 tr=940404	TATTGCTTCGTCAGTGGAGAGTCCTGAACCTGTGGGGTGAAGCTGACCCACAGGTCCTCTCACCTGGGAAAGCGATAAAGATGTCCCCCATCCAGTCTTCTTCGCTTGTAGAGGCCAAGGCCTCGAAGAACACTGTAGCATGTCGCCAGGATGGCTCGTTCATGCCCATGTGTGTGCGATCGCTCTCCACGGGACAGCCCCTGTGCATGTTCGCGTGAACAGGTTCGCTCCGCCTCGGACAGCTCCCGTGCACATTCGCATGAACGGGTATGCTCTCTCAGACCTGTGCAGCCGTCGTTACCGCAGGTTGACG
Mcarcinus.id432.tr657160	id432	tr657160			hypothetical protein Ecym_7271 [Eremothecium cymbalariae DBVPG#7215] : XP_003647931.1			1_of_2_in_tr657160 len=441 id=432 tr=657160	GTGAGTGAAATGTCAACCATCTATGAAAACAGGCGCGCGAGAGCGCTACCTGATCTCTGCGCCTTTCGCTCGTCTCGTGTTATTCCTTCATCGGAGCGCCGTCATGTCGAAGAGAGGTTGGTGCTCCTAACTCTATTTTATCATGAAATATTTGAGCCATCCGTGTGCATGGAGCCGAGTGAATCTTTAATAAGTGTTCACCAGGGTTGTTGTTCATGGTTGCAAAGCGGTGGTTGTCAGAAATGGCAATGGAATGAAATGACGGAGCCATGAAAGAGACAGTGCGCTCGTAGGCAAGATGTGAGTTCAGTGATGTTTTGGTCGTTGAAACCGGAATAACGTTTAGGTTCCTGCTGGAAATGGAGTGTGGCCCGTGTGGGTTTGAAGAGGCCCACTTCT…
Mcarcinus.id433.tr657160	id433	tr657160			hypothetical protein Ecym_7271 [Eremothecium cymbalariae DBVPG#7215] : XP_003647931.1			2_of_2_in_tr657160 len=550 id=433 tr=657160	GTGAGTGAAATGTCAACCATCTATGAAAACAGGCGCGCGAGAGCGCTACCTGATCTCTGCGCCTTTCGCTCGTCTCGTGTTATTCCTTCATCGGAGCGCCGTCATGTCGAAGAGAGGTTGGTGCTCCTAACTCTATTTTATCATGAAATATTTGAGCCATCCGTGTGCATGGAGCCGAGTGAATCTTTAATAAGTGTTCACCAGGGTTGTTGTTCATGGTTGCAAAGCGGTGGTTGTCAGAAATGGCAATGGAATGAAATGACGGAGCCATGAAAGAGACAGTGCGCTCGTAGGCAAGATGTGAGTTCAGTGATGTTTTGGTCGTTGAAACCGGAATAACGTTTAGGTTCCTGCTGGAAATGGAGTGTGGCCCGTGTGGGTTTGAAGAGGCCCACTTCT…
Mcarcinus.id434.tr89785	id434	tr89785			no			1_of_1_in_tr89785 len=752 id=434 tr=89785	GTTACGATTTATTTTGTGCGGGAACAGTAGACCCCACTAATTTTTTTGACGGCGTAAATTTGAGTAAATTGCGTTGCTTTCTAACTTTCCCTTATCAACTGTTTAAAGCGACCTTTTCCTGCCTACCTGTCCAACTTCTTTAACTTTTGTAAATTTAATTTTCACTTGGCTTTGTCAAACGAAATATTCGGGCACACGCTATGAAAATCTAGCTATGCCATTCATTTGTCTCGTTCAAGTACTTTAAATAATTATGATAGTATCTAAAGTGATGGAATTATAATAATTATGATAGCATTTAAAGCTATGGAACTATGTCCATTTTAGACAATAGCGAAAGCCTAATCATAACAAAAGCGACAGCGAACAGTAAACAACAAAATATTTCGATGAAACATA…
Mcarcinus.id435.tr452028	id435	tr452028			no			1_of_1_in_tr452028 len=356 id=435 tr=452028	TAAAAAAAAAAAAAAAAGATTAACGGTGTTCTAAAAAAAAGCATATTTCATCTACTATTCAACTGAAACTGTGAGGTCAGCAAAAATGGCTAATTTTTGTCATCACTTCTTTCATTCTATTACCAAACTATGCAATTCTCTACCTCTTGGTTTTCTGATTTCCCTACTTTCTCTTAATCAAGGGGTGATAATATATATTTTCTCATCTTTCATATAAGAGCTGAATAAGGGCATTTGGCTGCTTGTCTTAGTCAGCTTTTGCATAAATGAATGCATAATACACAATCTTAATACTAAATGGTTAAACTCCTAATGAAATCTTGTTATATAAAAGTAATACAGTATAGAGATTGCTG
Mcarcinus.id436.tr443494	id436	tr443494			no			1_of_1_in_tr443494 len=373 id=436 tr=443494	TTTTAAATACATTTTCAGGCACTTTATTATATATATATATAAAAATACTCGTTGACCTCGTAGAAGAACTTTAAAAGTGTTTTGATATATTTAAAAATTGATCAGCTCTTTGCCGGTATTCAAATCCAAGTTACAGTATACAATCACATCACCTGTTGTATTCGTATAATTTATCAAATGTACGAGGAATTTGTTTGGAGGTCGTTGACAAATTTCATTCGAAGTTTTTGAGTCAAGCAGAAATAAGTAAATCCAGCATATATGTTTTGACAGGGTATAGAATAGACTGATATAATTGAGATGAAAGACGGGTCCTGTGGGACGGAGTTCTGAAAGAGACGCGTACGCGGCAGCGACTCGAAGGAAGTCGGAG
Mcarcinus.id437.tr245031	id437	tr245031			no			1_of_2_in_tr245031 len=242 id=437 tr=245031	AACGTACAAATGTTTAGTCTGTTACATTATATAATGATTATTGAGTCTGTAGAGAAAAACATATGGCCTGTTAGCTGTAAACTTACCGATGCCAAATGCATGTACTGTATATTTGTATTGATCAGTTTGCTTTGCAGATAATTCATGATGCTGTTGTTGAAGATTGGTTCAGAGGTCGTCGAGAAGTGAATCGGAGGCAACTGTCTACGATGAAGTTCATTTCTTGGTCTCTCCAATCAGAT
Mcarcinus.id438.tr245031	id438	tr245031			PREDICTED: RNA-directed DNA polymerase from mobile element jockey-like [Nasonia vitripennis] XP_008211886.1			2_of_2_in_tr245031 len=286 id=438 tr=245031	CTGCTCCATGAGCAAGAGCCCATGTTGGCATAAGGCTAACAAGACACTGACATGACGTTAGGTTGTAAAGGCTTCACAAATAGAGGACTCAATTCAGACCAAAACATCAGTGGTGGAATGCACTTCTCTGAATCCACTCTGAGTTGCTGAAAATACTTTTGCCCTCCAAATACCACGTGAGATAATTCATGATGCTGTTGTTGAAGATTGGTTCAGAGGTCGTCGAGAAGTGAATCGGAGGCAACTGTCTACGATGAAGTTCATTTCTTGGTCTCTCCAATCAGAT
Mcarcinus.id439.tr311949	id439	tr311949			hypothetical protein DQ04_03681060 [Trypanosoma grayi] XP_009311303.1			1_of_1_in_tr311949 len=311 id=439 tr=311949	GGCTATTACAGCAACGGCGCCTTCTGGTAGATAAAAAAAAAAGGGCACTACTTAAGCTAAAAGAAATAAATCTTTTCACACACACCTATTTATTTCCTGGGTTAACGACAACAGTTTCCACGTTCCAAGGGCAAGTTCAGAAAATGGAGCATTCAATAGGCGATATTTATTTTCAGGCCTTTCCCAGAAAGTGGAGGAAGTTCCGGGTAATTCAGAAGTGATCAGTGTTTTCTATTATATTTCTTCGTTTGTTACATTGGCCGTTTTATTAAAGGCGAAGTCAATTGGCTTTTGTCTCCTTCCGTACGGAC
Mcarcinus.id440.tr385986	id440	tr385986			no			1_of_1_in_tr385986 len=476 id=440 tr=385986	GAAATCCACAGGTATGTGCATTAGTGACCACCCTTGCACGGATCTCCTGTACAGTATGATGCTTGTAAAGCATGTGATTTTTGCCTGTGTTTGGTACTGAGCCTGGTCCATCCAATTCATTTACTGATTCTTGCAAACTGTAGCATACAGGGTGTTCTCTTATGCTCAGTAGAAAGTCTGGCTATGCTGCTGCATGTAGTGTTATAGAATAGTGGTCTAAATTGTCCTCAGTCTACACCTGCATCTTCCAGCCATGGTTTGGTGTTAAGATTCTGTGGAGGAGCATCCAGAGTAGCTCTGTCAAATCTGATAGACTAGGCTGTGATATTGCTTGCACTTCATAGTGGAGACTTCATAGGAGTTCTTGAGAGAGTGGCTTTTCTTGCAGAACTGAGTAGA…
Mcarcinus.id441.tr33433	id441	tr33433			hypothetical protein [Edaphobacter aggregans] WP_035349562.1			1_of_1_in_tr33433 len=209 id=441 tr=33433	TTTTTTTTTTTTTAATTTTTCAACAAATGCAACGACGATATTAGTGAATTAAAAAGGTAAGAAAGTCGATGTAAGAAGAAATAGTTACCTAGTCCATTATCTCCCGAACTCTGTCTTTCTTTGAGCAGTGATTTGCCTGGCAAACGCATCTTGAAAGAACGGGACGGCGGTAAAGTTAATGGAATTACTTATCCAGAATGTCTATGAAA
Mcarcinus.id442.tr737557	id442	tr737557			no			1_of_1_in_tr737557 len=282 id=442 tr=737557	AATATCAGCTATCTAGTGACGTATGATTCAGGATACATAGTTTTGTCTTTGCTAGAACCTAGTTTCATTTTGATATAAGTAGCTCATTTGCTGGATACACAAGTAAATTTAAATTGATTCAATATTGGCTATCTTGCAGGCTTCAGGATACAAATTTCACTTAAATATTATGTAAGTTTAAGTAACTATGCATCAGTATACATAGTCTTCCCCTGAATTTCCTAGCAATGCTATAACCTATTAAGCAGCTTCGTATACTTCATAATTCATAATTCTTACCCA
Mcarcinus.id443.tr517435	id443	tr517435			no			1_of_1_in_tr517435 len=243 id=443 tr=517435	GGGACCATTCTGTTCCTATCACCTAACTCTGGTGACTGAGCTTGTCTGCTACTATGTTCCGAGTACCCTGAACGTACCTGGCTAGCAGCTCTACCTAGTGAGCTACTGCCCACTACTACACCTGCACCGCCAACCATTGTAACTGGAGGGACACCAGTCCCACATACTTGTTGACATATGTCACTACTGTGTTGGTGTTGTCACTTATCAACACCAAAGGGCCCCATCACTCGATCCTGAAAC
Mcarcinus.id444.tr76425	id444	tr76425			Membrane protein involved in the export of O-antigen and teichoic acid [Granulicella pectinivorans] SFS16132.1			1_of_1_in_tr76425 len=321 id=444 tr=76425	TAAAGACCTTCAGGTTTGTATGTTGGAAAACATACAAATTTCTTTAAAAATTTGTTATTTTTTCATACACATATGCAAACCTTTGTTCTTTACATACAAGACTTACCCATTGCTGGGAGGAATCTGGGTGCTCTTTGAACCGAATGGTAGGTTTGCACAACTAGGGATGTTACCTTCCTGGTTCATAGGAGCAGAGGAAGGGATCTTGCACCTCTAGCATCTGAATATATGGGCTGTTACAACTGCTAGACTTCTGGGCATTAAGTTATGAGTTTGTGTACATTACCTTATAAAGGCAAAAAGAACCAGTATGTGTTGGAG
Mcarcinus.id445.tr158380	id445	tr158380			no			1_of_1_in_tr158380 len=256 id=445 tr=158380	AAAATGAAAAAGCCCCAGGACCATTTCTTTTTGTAGCCTGTGACGGCCCAAACAAGCAAATATAATAAGGGTTTTGTAAAGTAAATTGCCTATTTTTCTTAAACAGAAATGTGAAAAGTTGTCACTTTGATGGGTTTAAATAGTAGGTAATTGTTTTCTTTTCTTTTCAGATTCATAAGAAATTGTCACTTTGATGAGCTTAATTTATAGGTAATTGTTTTATTTTTATTTTCAGATTCACAGGCTTATGATTAGT
Mcarcinus.id446.tr620851	id446	tr620851		12	Transposable element P transposase OS=Drosophila melanogaster GN=T PE=1 SV=2			1_of_1_in_tr620851 len=465 id=446 tr=620851	GGATATTTTAATTGACATTTTTTAACTCTATAACCTCCTAGATACCTCAAAGATTCTTCCTCGGTTACAGAACTGAGAGTACTTGCAGATGTTTCATTCTCTTTGATTGTTTCAGTTACTTCAAGAATCTCATCACCTTCCTCCATCCATGATTCTTGATTCAATTCTATATCTCTTAAAATGAGACCAGTGAGACAAATTTCTACAGCCATTTCTCGTTCTTTGTCTGCAGTTTTCTCCTGTGTAGATGAAGTCTTAAACACTAATGTATGAGACAGGCAGTTTTGATTTTCATCGCATTTAGTGCTGTTACATTTATCACTTATCAGAGCTACTTCTTTCCCTAACAAATATTTTTTCAGTCTGTACTTGAAATTTACAGCATTGGGATGATCATGT…
Mcarcinus.id447.tr275746	id447	tr275746			no			1_of_2_in_tr275746 len=394 id=447 tr=275746	CTTTGATTAGCTGGATATTTTACAGGACACAGTCAGTTATGGAGGGCATTTTTTGTAGCCTTTCCAAACAACTACATAAACACACACACGCACACTGTGAACCCAGAGGAAATAGGGTTCTAAGAGATAATGACCTATTTGTGCGCACGCATCGTGGACGTCATTATGAGTGCGGTTGAGGCATGCTTGGACCCTCCACACAATTTATGATGCCTAAAGAAGAGTGTGTCGTTATTTCTTATCCTATTTCAATCTTTCCCTTAATTTTAAAGACAAATATAAGCGTGATAAAGTCTTTCAACTGAGTTCGTAGTATTTCTCATTTCAATGTCTGGATATCTTTCTTTCTTTAAATCAGGAGGAAAGTGCAAGGAGAGAGATAGGAACCCTTATG
Mcarcinus.id448.tr275746	id448	tr275746			no			2_of_2_in_tr275746 len=282 id=448 tr=275746	TTTTGCTGCTTTTCTGGTTTACCTATTTGTGCGCACGCATCGTGGACGTCATTATGAGTGCGGTTGAGGCATGCTTGGACCCTCCACACAATTTATGATGCCTAAAGAAGAGTGTGTCGTTATTTCTTATCCTATTTCAATCTTTCCCTTAATTTTAAAGACAAATATAAGCGTGATAAAGTCTTTCAACTGAGTTCGTAGTATTTCTCATTTCAATGTCTGGATATCTTTCTTTCTTTAAATCAGGAGGAAAGTGCAAGGAGAGAGATAGGAACCCTTATG
Mcarcinus.id449.tr503133	id449	tr503133			no			1_of_1_in_tr503133 len=577 id=449 tr=503133	GGTTTTGGTTGATTTATTCTTTCTGAAAAATAAGAATGCAGTGATTCAACATTGTAGAAAAAATGTCAGGTACAATTCTGGCCTTCACAAAAACCAAACATGGTCAATATACATTACAGAATATGCTAGCAAAGATAGCCAGCACAAGCAGTAAAACTTGGGATACAAACAAATTTTATGGCGTTTGTTTGATCTACATCCATATCACATGAGAAGTTCTTTCCAGTTATACAAATGCAGCTGTCTGCAAAAGTTTTCTAAATAATTATTTGGTAATACAGTAGATCCTATTCAGAAATGTTTCCAGTTTTTAATTTACAAGAAATATTCGCAAACTCTTTTGTAAATAGTAATGTTAACCAATGCCTTTTAATTATAAATGTTTGAACTTGGCTTTTC…
Mcarcinus.id450.tr1498	id450	tr1498			no			1_of_1_in_tr1498 len=271 id=450 tr=1498	TGTCTGAACCTATTGTGTGGCACCACTTAAATTTGCAATACATTAGCTACTTTCTGTGATTAAAAAATTAAAAAGCTAAGACACTAGATGCTGCACTGAACGGTACTAATGGATTATTTTCTAGACTACTGGAAAGACTAAGGCTACTACAAAAATAACCACTCATTGGCTGAGAAAAACACATTATTTTATTTTCCGAGTCGCTAGCACACGCAACGAGGTTCTAGTGGTGCTTTACATCTACTGTAGTCTTATTATTCATGAACTTTTG
Mcarcinus.id451.tr308304	id451	tr308304			no			1_of_1_in_tr308304 len=386 id=451 tr=308304	GTTCGAACTGAAGTACTCGAGTTGAGGAAGGGATTGAAAGAATGAGTACACCCACTCACACCCTACAGGGATGTTTCTCATTACATGGAAAATTATGGCCGATTTGGTTTTATTTAGTTATGATAAACCCTGATTAGGCAATGACTTGTACTTGATTTATTGATATGATGAAACATTTGCATTTTATAGTTATAATAAACCCTGGTAAGGTAATAAATTGTACTTACTGATATGATAAAACTTATTTGTACTTTATTAACTTTTAATTTTTTAATTCACTTGTAAAAAGGAAATATTTGATAATAGAACTCCCTTTAGTTGTAAAAACGAAACATTTGATAATAGAACTGTTAATAACTATACCTCCACTATCACCATCAGGCATG
Mcarcinus.id452.tr474368	id452	tr474368			hypothetical protein AYO20_10218 [Fonsecaea nubica] OAL26165.1			1_of_2_in_tr474368 len=254 id=452 tr=474368	AGCAAGTTTTCCTGCAATGGAACATCTCTGTTGAAGTTGCAGAAGAGGGAATGTATGGTATTGTTGTTATTGCTTACATTTGCTCTTCATTTGTACAGCATTTACAAACAATTCTCCTTTTTCTTTGAATAATATTACTCGAGTGATAATACTTGAAGTTTCAGTTTCAGGGTGTCCTCTTCCTCGGTAAATACTGAAGGAGGATACTCATCTGCCTTTCATCCACTTTCAGTTATGGTGAATCTCGGGTGGAG
Mcarcinus.id453.tr474368	id453	tr474368			no			2_of_2_in_tr474368 len=248 id=453 tr=474368	AGCAAGTTTTCCTGCAATGGAACATCTCTGTTGAAGTTGCAGAAGAGGGAATGTACAGCATTTACAAACACTTAGTTCTCCTTTTTCTTTAAATAATATTACTCAAGGTGATTGCTCGGGAAAATTTAGTGTTGTAGTGATAATACTTGAAGTTTCAGTTTCAGGGTGTCCTCTTCCTCGGTAAATACTGAAGGAGGATACTCATCTGCCTTTCATCCACTTTCAGTTATGGTGAATCTCGGGTGGAG
Mcarcinus.id454.tr379920	id454	tr379920			no			1_of_1_in_tr379920 len=201 id=454 tr=379920	TCTTCAGACCCACAAAATGTACAAAACTCTTTTTACTGGGTCATTTCTTAAGTTATGGCGCCGGATTTGAAGCATAACACACTATTATGGTAAAGGACTTTCATTGTCTTAGGATTCATTTTGTCCAGTGAACTTTTCTACAATTTTTAATGATCTATCGTTGAGTTTCTTGTGGGATCTGATATACGTACGTATATCTAG
Mcarcinus.id455.tr757954	id455	tr757954			fibronectin type III [Haliscomenobacter hydrossis] WP_013764012.1			1_of_1_in_tr757954 len=219 id=455 tr=757954	AATTACTTTAAAAATCTGTCATTTTTAATTTGTTTCCCTTTTATAAACTCCAAAGTCGACATTGCTATAGATAAATGCCAAATTTCAGTGATTGATGTGGTTGGTTTTCCTTCATTTATTCTTCCTGGCATGGAATCCTTTGTTGCAGTGCAAGATATTCTGACAACACACGGGGAACAGTTACAGAGTGCTACAGGAGGGAGCAAACCCAGTTTCAGT
Mcarcinus.id456.tr576183	id456	tr576183			no			1_of_1_in_tr576183 len=247 id=456 tr=576183	AAGAAAACTAAATGTATAATTATCCACACCATCTAGCTCAAAATTTCATGCGAAGTGTGCCTCCCTCCTTCCTCCCGAAACTTTTATCCTTTATTCTGCCCGCTTGGCCCAACCACCTCAGAGCATTAAATCATCTTTTCACTTAGCCTTACCTTTATACCACATCTTCGTATCTACATTTCTCATCCCTTCAATTAGTTCCTACTCCGCATATTCTACATAATGCATTCCAAAATTTGCAACATTT
Mcarcinus.id457.tr1041199	id457	tr1041199			hypothetical protein LOTGIDRAFT_124069, partial [Lottia gigantea] XP_009059264.1			1_of_1_in_tr1041199 len=235 id=457 tr=1041199	GAAGATGGGTGAGGTGGATGGGCTTGGGGTGGGTGAAGTGAATGGATTTGGGGTGGGTGAGATGGATGGGCCCGTGCTGGGGCTGGAAGTGGATGGGCTGAGGGTGGGTGAGGTGGATGGGCTGAGGCTGGGGCTTGGGCTGAGGCTGGGGCTGAGGCAGGGGATGGATGAGGTGGATGGGCTGAGGGAGGATGAGGTGGATGGGCTGAGGGAGGATGAGGTGGATGGGCAGGGG
Mcarcinus.id458.tr366942	id458	tr366942			no			1_of_1_in_tr366942 len=211 id=458 tr=366942	TATTTTACATAACTGTCATAGATATGATAGTACTTTAGCGGCACACAAGGATTCACAGGTAACATGTTTACCTCTTGATTCAGATTATATTGATATTTAAAAATGTAGCTAAATGAGTTTTGTTGTTCAATAACAAACTAAAAAGGCGGAAGGGTATTTTAAAAGAGTTGGTGCTCGCGAGCGCGAATTTAACAACTTCGAAAGAGCACTG
Mcarcinus.id459.tr691021	id459	tr691021			no			1_of_1_in_tr691021 len=303 id=459 tr=691021	ATTGGACTACTTTCCTTAAATCCCTGAAATTCTACAATTTCTTCAAAAATTCTTACAGTGCATCATCTATGTTATCTAATTCTTCATTCATTACATTCACTTCATCCAACCCATTCCTCACATCACTCCCATGTGTCATAGATTACCACATCTCATTCCTGTTCTTCCTCAGTTGGAAACATGTGCTTTTTCTGATCTAGTTCCCTATCGGTTTCTTCCATCCCTTCTACTTGTACCCCTGTCATACACTGTCTTCCCTTTTTCTGCTTTTTCCCTTCTTGTTCCTAGCCTTAACTGTCTCTA
Mcarcinus.id460.tr550619	id460	tr550619			no			1_of_1_in_tr550619 len=220 id=460 tr=550619	TAGCCTTATATGATAAAGCTATGATTTGAGGAGTTAAATCCTAACAGTATTAATTAAACAGGTTCAAACTTTCATTATTGTACTTTCATACGATGAGGAAAAATTATATCTTAATAGGATGAGTATAACAGGTTAACACTTTCATTACTGTACATTTAATGTAGCACAGAATACCTTCTAAATCTTACTCAAATATATACTGCGTTGAGGTTGGTACGAG
Mcarcinus.id461.tr11275	id461	tr11275			no			1_of_1_in_tr11275 len=328 id=461 tr=11275	TTTTAACATCATTCATTATATGCATCTTATCTTTTTTCAGAACTCTCTCACAAACCCCTTTACATTTTACCAGTCTCTGTAACTTCTCCTTGTGGCCACTAATCATATTGTACTTAGGCTAATCAGTAATGCCTGGTGGACGCTGTTTGAGGCAGGTGTTAACCAGTTTATTTGAATATTTTTGTACTTAAGTTGGTAAAACTAAACACACTACTGCACCCCTCTGGTTCGATAATTATCAGTTTACATGCAAATTGACCGAAGTGTTTAGTATTAGCACCTAGGGGATGAACGTAAAAACATGAACAAAAGGTGGTAAATATTCCGG
Mcarcinus.id462.tr497930	id462	tr497930			no			1_of_1_in_tr497930 len=360 id=462 tr=497930	ATGAATGATGTTAAAAACGCTAAAGGAATATGAAATTTTAAACTCATCTACAGTAGGCTATACAGGCCAAGTATTTAGGAGCAAATGCTACAATAATCTATAGAATGAAAAATGAATAAAGCAGTGGGCATGGGAAAGAGTGACCTGCATTATTTACCATAAATTACTTAAATGGTATTTTTGAGTTAGCCTACACCTGCTGGAGCAGGACAATACTGACAAAGCTGAGCAGCAAAGTTGGAAGAAAGAGGCAAAATGCAGAGTAGGGGGTACCAAATTACTTGGTGGAGTCCAGGGGGGTGAACCCTTAGCCAGGTTGGAACACAGCAACCAAGTTTAGGTTAGGTAACGGTAAGTCTG
Mcarcinus.id463.tr670102	id463	tr670102			no			1_of_1_in_tr670102 len=334 id=463 tr=670102	GCCTTGGGTGAGGTAGCATTTCTGTTACGGTGGAGATGCACTCGGTTGTGGTGCAAGTATTGAGAGAGAAGTAAGAACAAAAGAAACAACAGCCTGTCTGAAGTGGAAAGAAATGGCTGGACTACGGTAACAGAGGAAAAATTTATTATGCTTGTAAAAGGCCTATAGTGCATGCAGCAATGAGAAGAGATGAAGAGCAGTTAGTCAGAATAGTAACAGATGTGGGACTAACAGAATGAAGACCATTAGGAAGGTCCTGAAAATCATAGGAAAGTGGCATGGATGAAGACCTAGAACATGAAAATTTCGACAGAAACTGCAGGAGACAGTTGAG
Mcarcinus.id464.tr611206	id464	tr611206			no			1_of_1_in_tr611206 len=210 id=464 tr=611206	GAACTGCTACCAAGTCCATCAGCTGTCAACAAAAAATGCATTGCAGAATGTGATTATTTTGATAATAAATGATGATTAATATGGCTGAGGTGAATTATTTGCAAGTTAATGAGGAACTTAAGTGCCTAGCAGTGACGGCTCGTGTATAGGCACTGTGGAACTGCAGCAACCCCCTATTATCAATATCACTCAATATAATGAGTCCTTTTT
Mcarcinus.id465.tr370162	id465	tr370162			no			1_of_1_in_tr370162 len=839 id=465 tr=370162	TGAAAAGTGAATATTTAAGTACTATCTGTTATTCAGAATCATTAAGTGCAGTGTTTTCTTTACACAATAAATCTTGGGTAGATAGCACAGTATGAGACTGAGTCATCAGTCACGTCCTTGTTTAACTGGAGTGTAGTTTCATAATCACTGATTATACCACTTATTGATTCCTTATGTTTTTCCATTAAAGTTTGAACTGGCTTCATATTGTATAAGGGACTCTCAAATAAATGAAACAAGAGTTGAATTGTCTGCTTTCTGTTCTGTTATTTTCAAGGCTGACAAGTAATGCCTATAAGCATCTATTCAAACTGGATGTAGTTCCTCACCATAGTACAGAACATGGCTCCATTATTAGATGGAGGTAGTCAGAAGGTCGACAGTTGCAAATCGTGAAGG…
Mcarcinus.id466.tr29620	id466	tr29620			no			1_of_1_in_tr29620 len=342 id=466 tr=29620	TTGCCTCGTAATGTTATTCACCTTAGACAAGAGTTGAAGCACGTCAAATTTGAAAAAAATGAGATGGGAAAATATTTTCCATGTTTCATAATACTGTAGTCTTTAACAGTTTTCAGCCTACTCTATTAGACCTGGTTCGGATGAGTTCAGATTGTGGCATTGTATATCCCATACCATTGATTAGCATGAAAAAATGGCGTAGTTTAGGGATGACGTTCAATTTCTTTTGCGAAGCGCTCTTGTAAAACTGATAAGCATTTCCTGGCCGGTCTTGGAGAGAGAGTGGCCATCTAGAATAAAATGGATAATATTCGGAGATAAAGAATAAAAAAAAAAAAAAAA
Mcarcinus.id467.tr856010	id467	tr856010			no			1_of_1_in_tr856010 len=222 id=467 tr=856010	AGGTGATGTTGCTAACCTTCGCCATCATCTTTTCCTTGAGATTCTCGATGCCCTTGGGGCTCAAGTCAATCGAACGCTTTGTTCTGAAAGCAGGCTGCTGGAAGGACGAGAACACAGGCTGCGGCTGGTTCACGTAGACAGGAACTGGAACGTAGATGGGAGATGACCCTAGGGCCTGCTTCTTGAAGGGGGAGGACTCCTTCCTCAGGTCCTTCAGCATAG
Mcarcinus.id468.tr845150	id468	tr845150			PREDICTED: harpin HrpN-like [Hyalella azteca] XP_018018435.1			1_of_1_in_tr845150 len=203 id=468 tr=845150	ACAGCATCGAGGTGCCCAGTTCCTTCTTGATGGGGTGCTTGGCCTTCTCGACGGGCATGCACATGGCGAAGTCCCTACACATGTCCATGGCCTCCAAGAAGTCGTTTTTCAAATCTGCGTCCACGGAGAGCTTGTTGATTTCCTCGGCAACGTGATCGTAGTTGGGCTGGTTGTTCTCGTCCATCAAGTTCAGCTCCTTGAGA
Mcarcinus.id469.tr229191	id469	tr229191			no			1_of_1_in_tr229191 len=257 id=469 tr=229191	AGGATAATTATCGAATTGCCTTGCAGCCTACCTTACGATGCAGGGTCAGGCAGGCCCAAACAAGGTTGTGGCCCTTGTTGTCAGTGATGGTTGCCCTAAGCACAAAGGCTTAGCCTAAACTGCGTTGTAGTTCGATTTGTTTAGGCTAGGACTAAGTCCAGTTGGTTTATCGTAATTTTAGCAAAGATAAGTCATTTAATTGCGCTTGCCTTTCACCATCAGTAGTAAAAAGGAAAAAAAAATGCTCTGTTTGGACT
Mcarcinus.id470.tr311434	id470	tr311434			PREDICTED: wall-associated receptor kinase-like 14 [Eucalyptus grandis] XP_010070472.1			1_of_1_in_tr311434 len=220 id=470 tr=311434	CTTTCAGAGATGGTCAATTGATGGTGTTGTACTCTGCCAATTCTAAGATTTCTTTGCATTCTTTTTGAAGGCTGGTTTGATGGCACAAAACTTCTTCACCCCTGCAGGGTCTGTTGTCAAACATATGAATAGCACAATATCTGGGTTTGAGACTTGTTGTATTGTGTATGTTAAATGCATTTTTATATACTGTGGGGAACAATTTATTTTTTGCTTTAGG
Mcarcinus.id471.tr118826	id471	tr118826			no			1_of_1_in_tr118826 len=222 id=471 tr=118826	CTCTCTCTCTCTCTCTCATTCATCTTCATAAAGTGCGGGAGTTGTCTATAATGATCCCTCAAAAGTGACCTATCCTTGCATTTCTTTTTCTCTCTCATCTGACCGCTCTCCTCTGTCGATCTTTGATAGTGACTAATATCTTTTTTGTGATGCTCATGTGGAGCGTACCGAGTCGGATTCTAAATGCAATTGGTATTGAGATGATTGAGAGAGAGAGAGAGA
Mcarcinus.id472.tr118155	id472	tr118155			no			1_of_1_in_tr118155 len=244 id=472 tr=118155	TAAATGGTACCTTGGTTATATGCCATGTGAATGAAACCATTGGTAAAGTAAGTTGTTTCTTATCTTTTCGTCCTTTCTTTCTGTAAATCTTCAGCTAAAAACCCTTTTGGGTAGAGTCAACAGACTATAAACCCAGGAGGGTTCTAAAGGGAAATCAGCCTGAGAAATAATAAATATGAGGGAATAGACAGTAAAACTGAATACACCTGAATTCATGAGACATCAGGAGAAAGCAGAAGATTAG
Mcarcinus.id473.tr803075	id473	tr803075			no			1_of_1_in_tr803075 len=678 id=473 tr=803075	AAATTACACTAACCATCAGCTAATTTAAAAACAAAAATGCAAACCACTGACACATTTTTAAACATTTACATATTTGTCTTGCCTCGCCAGTTAAGGGCAAGTGCCAAGTTTCAAATTGCCTCAATTACAGATGAAAATACTGTAGTGAGGTGCCACCATTTGATAAGCATCCTCTCACAAGACAGGGCTACCACATCATTTACAATTGCAGGGTTTACAAGATCAAACCCAATATTTGTGTGAAATAAATCTGACCAGTGAGAAAATATAAAGCGCTAATGAATTAATCAATGAATATAAAAGCACAAGCAACTTGTATTCAGAAAGCAAGGAAACACTGGACACAGTTATGAATGCTCTTGGCCATGTGATGAGAACCTGACAGTGTAAGTCAAGTGC…
Mcarcinus.id474.tr582319	id474	tr582319			no			1_of_1_in_tr582319 len=535 id=474 tr=582319	TATTTAAAGAGCCGTTAATTAAATACAGTACTATCTACAAAACCATATACACAGGAAATGCAAAGCTACAAACGTTAGCATTCAATTTCAAGCTCTTCGTTACAAAGTGATATTTTCAAAGCACTGAGAAATGCCATTAGACTATGAAAGGCAACGAACTTGATGTATGTATTGAGAAGTCCCCTAATCCGAACTTCACTTGAAAATGTCTGGGATATAATGTTCAAACTCAAAGTACTTTTCTCTTCCAATCTTTCAACCCCTGGCAAGTCTGGCACTACGAATTTCTTTCCAACTTTTGCTTGTTTGTTGTTTTCCTTCGGGTCTAGGCTAGAAAGGGTATTAAGTTACTCACACCACTGGCTTCTAAGTAAAGAAAAAAAATTGAGACGATATACA…
Mcarcinus.id475.tr234550	id475	tr234550			no			1_of_1_in_tr234550 len=256 id=475 tr=234550	CAAAAAAAAAAAAAAAAATTTGTTTACCATTTGCTTACCACTACCATTGGAAAAAAAATTATTACTTCTGTTACCCAAAAATTAAAGTATTCTTCCAGCAAATAACTCATGAGAAAACACAGATATGCTCATGGAGGCTTGCAAAGTCTTTTGAGGCAAAAGCCAAAAGGCTCCAAACACCTGCCCTTTCTGCTAAATTTTCATGAATCACAGATAAGAACAAAACAAGACTTACCATGTCCACTAAAGCCGGCAG
Mcarcinus.id476.tr152719	id476	tr152719			no			1_of_1_in_tr152719 len=527 id=476 tr=152719	GCGCAATATCTCATCAACACCAGGTAATCCTTAGCCCTCAGTCCCTGCGTCATTCCATTCACCCAAAATATTTTCTTGCCTGACTTAACTCAGTCTATGTAACACTTATCCAAAAAATTAGGCTGACTTAAAATACTGTGTGGAAGGTTGTGGTTTACAGAAGTTTTAGATTTCAGTTATTTAGTGTTTCGTTGTGATGCCTGTTTGCAGTTAGTAGTATTCAGCTATGTTTTAACTGTATCAGAATCATCATTGCGGAATCATTAATACAAATTTTGCTGCCATTACTGAAAATATTTAAGGCACAACCTTCCGCTGGTAGTTGTGTTGACGCGTGTAAGTTCAATTCTTCAGCAGTGTGAGGCTCGACCACATACAGGAATAAAGGTAAGTAATTTT…
Mcarcinus.id477.tr491280	id477	tr491280			methionine ABC transporter ATP-binding protein, partial [Achromobacter sp. KAs 3-5] OMP43756.1			1_of_1_in_tr491280 len=235 id=477 tr=491280	TTAAATATCTGTATTTCACTTGTCCCTTATCTATTCCAGGTCATTTTCCAGATCAATTCTTGTTAATGACAGCTTCAAACTAATGACTGAGAAGGCTGACAATCTATTAACGTTCAAAATGAGGAAAAAGATAGATTGGGTTGTCTCTGGAGAAAGTTTTACAGTACTACTGTGCTTTATTCCACCACCGTGTTTTCTCAAGGAAGACACAGGTTCATCAAATTCTTAAAATTTG
Mcarcinus.id478.tr465846	id478	tr465846			no			1_of_1_in_tr465846 len=209 id=478 tr=465846	AATGAATCGAGACAAGAGCAATTAAGGGATATATGAAAAAGGGGTTAAAAAAACCCATCGACAGAATCGGGAAAAAGAACAGAAAATATATAACAAGAAAAAGGATGAAAAAATGCACAATACCCTTCGGCGATACGATGTCTTCGAATCTGACTGACATCTCCTCATTGAATGGGAAGAAAAAGGGGGAATGGAAGGGGGTGGGGAGG
Mcarcinus.id479.tr358971	id479	tr358971			no			1_of_1_in_tr358971 len=231 id=479 tr=358971	AAAGGATAGAGTCATAACCGGGGAAAATATCGACAGCAATTAACAATGATTCTGGTGACGATGAACGACAATAACAAAGACCTTGAGATATTTCCCAGGGACAACCCTTGGTTTCAGTTGCTGGTGTTTCAGGTTTCTTTCACAACTTTCATATGAGACTTGGTCGACAGTTTACATAAATTTTGATTAGTGCTAAAAGTTGAGAAAGAAATATTTGCGGCTTCTTGCCTG
Mcarcinus.id480.tr640849	id480	tr640849			no			1_of_1_in_tr640849 len=599 id=480 tr=640849	GTTTTACTGTTAAATGTGTAAAGCTAATTTAAACTATCCATGAACGAAGGATATGCAAAGTTAATATGGCATAAATAGTGGGGTGTTACAATTCAATACTGTCACCTTTGATATTTGCCATTATCACAGATTGTTTAGTGAAAAAAGTAGTTAGAGGTGGAAATAAATGTTTAGATTGGGGTAATAATAGAAAGCTGAATATGCATATGGCTGTTTTAATCAGAAAAACTCTGCAAGATTCAAAAGTTTGCTCAACATAATGCATCATATATCCAGATGGGACTGAAAACTAAACTTAAGAAAAGCATAAATAATGAGGATAAAAAAGGGACTGAAATGACACTTGCTGCAGAAGGGATTAATGAGGTAGTGTTTCAGATATTTAAAAACATTGATATC…
Mcarcinus.id481.tr185221	id481	tr185221			no			1_of_1_in_tr185221 len=548 id=481 tr=185221	GTTAAACTAATGTATACTTACTCTGCCACAAAATAGCAGAAAGCCTACTGTCATATCTGTTTCACTTTGCCATACGCCTGTTTGTGAAAGCTTAAACAGTTTTAAGGATCTACTAGGCCAATAAATGCTGTTGTTATAGGTATATCCTAGGCTAGTACATGAATGTCGCATGAGTAATAAGGAATCTTACGTAGGTACGATTAAGAAATATTAAAAAACATTTATAGGCTACCTTATATTCTGTCAAATGCATTTACAGCATAAGGTGTAATTTTGGGCTGACTATTCATAAGTGGGATGAGTTGACCTTTCATCTCCTAATAGCTTAGCCAGTATTTTCTATTTTGCCGGTTGAGGTATTTTTGGTAAATAAAATTTTGATGCCAGATGCAAAAAATA…
Mcarcinus.id482.tr336036	id482	tr336036			no			1_of_1_in_tr336036 len=299 id=482 tr=336036	GGCAAAATACCAAAGCAAAATACCTCACCAAAAAAGTTCAACGCGGCAGCCAACTAAGATAGGTGTGAAAACCAGCTCCAGCAGCCGCAGAATGATGTCACTTACCGCTTAGTTGCTATTCCTATCGCGAATGTGAGCAGGGTCACCTGTCACCTATCGTTAAACACTAGTTTAAATGGGTTCAATGCTGCCGCCACATGCGCGCTGTATAGCTATGTAATTACCCCGTAAGTTACTTATATGAAAATACACTCCATTTATCTCTGATGTAGGTGCCTATTACACAATTCACCTGTAAC
Mcarcinus.id483.tr669802	id483	tr669802			no			1_of_1_in_tr669802 len=238 id=483 tr=669802	TAAAACAATCTTATTCATCAACAAAAGCAGAAGGAAGTTGACATGAGTAGCCTACCTAGCAGAAAAAACAACAATACAGTACTACAGTACAGTGTATACCTGTGTAATGTGAAATATAACCACTAAAACAATCTTATCCATCAACAAAAGAAGAGGAGGAAAGTTCTGTAACAGGAAGACACAGGCTACCCAAGAATTGCTTGCATTTAATAAGCTTCCTCCACTTTTTCCTCCATAG
Mcarcinus.id484.tr172516	id484	tr172516			brevis RADIX-like protein [Medicago truncatula] XP_003612617.2			1_of_1_in_tr172516 len=233 id=484 tr=172516	AATATATGTGTGTGTGTGTGTATTGTATGAAACCACTTTCAAATTTATTTATTAATTTTTTAGCTTTGTATTTTAATTTATTACAGCATCAATAACCTAGGTGTTGTGTTGCCAGTTTAAGTAGCTATAATAAATCAGTCAACCAATCCCCCCAGTGGAAGAGTCCTTGGAGGGACGGAAACCAGTGAAAGACCACCCAGCACCGAACAACCAAATTCCCCAGACACAGGAAG
Mcarcinus.id485.tr901056	id485	tr901056			no			1_of_1_in_tr901056 len=366 id=485 tr=901056	GAAAGCCGGATACAATCGCTTCATTCGCCTGCAAAAAGAGAAGACTCCGTGTCTAATCAACGGGCCTGAACTGGAGGACGCAATATCCTTCTCTTAGGCCGGCAATAAAAATGCGCTTTGACTATCTCTTTATCGGCCGGTATCGTCCCCAAGGGTAATATTACTTCAGGCTGCAGCCAACTCGTCCGTTCCTTTTCAATACTCGCTCGTTATGGACCAGTAGCTCTCAAAGAGCCCTGTGCCTCATGGCTTCGCTTAGAGTTTCTTCACTTGCAGCAGAAATGATTTATTTAAGTTTAATCGTGTGATTATTTTCCTTTCATTTACAATCTCAGATGTTCTTTTTCATTCTGACTGTTAATTTAT
Mcarcinus.id486.tr304745	id486	tr304745			no			1_of_1_in_tr304745 len=297 id=486 tr=304745	ACAACAGTAATATGTGTTCTTTCAGTTTTATTTATGGTCAAGTACTATGTTTCCTTGCCAATCTTTTTTCCAAAGCAGATAAGGGTATTGTGTAAAAATATATCAGTCCTATTCCGCCTAAAGTCATTTGTAACATAAATACAATAATTACTTACTATCCCGCTTTGGTTGTTCACAGGAAAACAAATGATTCTCATTTGGTTCTTTATGGCTGTACGTATTTGCCGAGTATTTATTTTTGTAAATTACTTAACTAGAAGATGGGATAAAGAAATGGAGGAAAAGAGGTTTGTCTAA
Mcarcinus.id487.tr348022	id487	tr348022			no			1_of_1_in_tr348022 len=219 id=487 tr=348022	TTTGCAATGAGTACCAACACATTTTTTTTTCTTTTTAAAATTTTTTCTATAAAGATCCTAAACAGTTTTCCTTTGAAAATTTGTATGTTTAATATTCTAAAAGAATTTAGGTATCCTATCATCACTAGCCAGATAGATAAGAAGCTTGGGTTGGGTTAATATCCCTTGGAAATGAAATGTACTGTACTTGCCTTCTGAATATTTTTATTTTCTTTTAAA
Mcarcinus.id488.tr20608	id488	tr20608			no			1_of_1_in_tr20608 len=303 id=488 tr=20608	GGACATATAGGAATCCCCCCTATTGCAGAAGGGAATATAAAAAAAAAAAGTGTTTATCTGTACGCATCTAATGTAATCACAACATACAGCTATGACTGGCAAAAATGGATTGGACAGCATGCAACTAGGACAGCTGGAAACATCTTTTTAGTAATGCAGTAATTCTACTGTTACTTACAAGAGAAAACAAAAGCAGTTTAGGAACAGGAGAGAGCATTTTATAACACTTCCTGCCATCTCTACTTCCAATGGATAACTCCAATGGTGACGCAATTTAGGAGTGCTTAAATTTGCAAACCAAAT
Mcarcinus.id489.tr158592	id489	tr158592			no			1_of_1_in_tr158592 len=245 id=489 tr=158592	ACCCCAACCATCTGAAAAAAAAAAAAGAAATACACTGCATTTTAATTTTATATAAGCATGCACACCAAATTAGATAGATTTTCTGACAAATCACCCTCTACGGTTAGTTCTTTCTGCTTTTACACTTCAGTTTGTGCAGTGCTTTCCCAACTGCACCAACATGTGTGTGTTTTTGTTTCAGCAGCTATAGTATATCCATTTCTTTTATTCTGGGAGCAAAGGCCATCAGGACACACAACCTCAAG
Mcarcinus.id490.tr49691	id490	tr49691			no			1_of_1_in_tr49691 len=489 id=490 tr=49691	GTTAGGTACAATATTTACATTTCATACCAAATATACAAAATACGAGGTATCATACCATATACAGCATATAAAATATGCACAGTAGTCATTCAAGGTGGTGAAACAAAAAGACATAACATTAATCACAATAGAAAAATCTAATTAATCCACATCACAAACTTCTGAGACCAGAAGAATCATGAAAGTAAATATATCACATCTGAATATAAATCCCTATAAAACAGAGGGAATATTCTTTAAATATATACAACTTACTGTACATATACAATATACAACTTCCTATAAAAAAAATATGGACCTTTTTACACATTTTTTTCTCTTTGGTTTTTGATTAACTTAACAATAACAGACCAGTTTATTTATCACTCTTTTTCTTTGATTTCTTCTTCTTTTTCTTTT…
Mcarcinus.id491.tr361843	id491	tr361843			no			1_of_1_in_tr361843 len=282 id=491 tr=361843	AGCTGGCTGGTAAGCAAGGATTTGCTAACTTTAAATTGTCTATCTCTGTTTGATTCTCCATAGGAGGTTAAAAAGAACAGTGTCATCTTGCAGGTGCAGTGTAAATGGTACTCAAGGTTTTTGAAGTGACCTTTGAGCCCCTTACTGTGTTACTTATTGTGTTTCATGGGCGGTTCATTCTCTTTGTTTTTGTGCAATTGTCTGTCCAACATCTTTTAACTTCAGTCCAATGTTCACTTCATTTGAGAACAAGTCCAGTGGGTGAGCCACATGTAAGCCTAG
Mcarcinus.id492.tr276791	id492	tr276791			no			1_of_1_in_tr276791 len=210 id=492 tr=276791	GTAGGCAGGAACGAATGCCACTCGGCCAAAGAGTTGGAAGTCCAATTTGGAAGGAGAGTGAAATATATGGAATTCGAATAAATTCATATTGTTCTGACGTAATATACTAATCTGTGACTCTTTGCTTTCGCCTTGAAGTGTTCTATAGAGGTAAGAAATGACAAAAAAAAAAAGTCGTTTAACTAACCATAGAAACAAATGGCTGATATT
Mcarcinus.id493.tr4850	id493	tr4850			no			1_of_1_in_tr4850 len=409 id=493 tr=4850	GAATGGGCTGGTAGAGCTGAACTGAAAGCAGAGGCACTAATAAATATGTGTTGATATATATGGTGTATGTTAAAAAACTTAAACCATTTATCTTTGGCAAATACTTTTTAGCTTCAAAGTTTCAAATGGAACTAAAAAAGATTGGGCTACTAAAAATCTGTTTGGCTGTGTAGTAATCTCAAGTTTGTTATACACAGTTTTCTTGCAAAATCTTTTCAAAATATCTGACTATCTTTTCAAAGCAATGTGTGTGATAAGATATTTCATCACAAGAAGAGATAAATCCATAATTGGTAAATGAGACAGTGAAATTTGATTACTCTTCAGACAGTTATATTCATAGGTGCCAAAGGTTAATATTTTACATATATTACCTAATAATGAAAATGTTGAAAATCA…
Mcarcinus.id494.tr720362	id494	tr720362			no			1_of_1_in_tr720362 len=544 id=494 tr=720362	TTGGTATCAGTGGGGATCGAACCAGGTCCACCAGACTGTCAGGTGAGAACGCTGGCCACTCCCAATGGGGAGCTTATATAACTGGTCAAAACACTGATACTTTTCTTGCTTAATTGTAAAGTTGCGGTTTTGTAGTTTGAAACCTAATTTGATTCGAAAACAAACGGACAGTTAACTCAGTCTGCTCGGCTATTCTGTTTAATGAACGACGAGAACTAAATGAATCAAGGGATATTTTCACCAAATTGCACTGGGCAACGTGCAAATCGAAATGGCCGTTTTGCTGTTCCTGTCAAAAAAAGCAGTTTATGACGTAAGTACACTTCAAAAACAGAGAAATTACAATGCTGAATCTTCGACTATTTTTAGCCTAATCTGTGACACTACAAATTCTCAAAA…
Mcarcinus.id495.tr407699	id495	tr407699			no			1_of_1_in_tr407699 len=251 id=495 tr=407699	AAATGATTTTCACGGATTTTTTCTTCTCTCGTTTCAAATTCCCACATTTGAATTCCGTAATGGACGGGCACTATGCATTTTATTATCTTTCTTTTGTCTTTCCACCTTTGTTTCGTCTTTCTAATTATCATCTTTCTTTTGTCATTCCTCCTTTGTTTCGTCTTTCTAATTTGTCCTGTTATAATCTAATCTCCTCTGGTATAGGTCGTTATGCCTTTTCATATCTCAGGCAGCTCCTCTTTGGGTGAGTG
Mcarcinus.id496.tr42703	id496	tr42703			no			1_of_1_in_tr42703 len=222 id=496 tr=42703	CAAAACTTTTTGAAGATATTTTTCTATACTTTTCTCAGAAGAATAGACTTAGCCCTGGATTCAAAGATCTCTCTTGAGGTATGTTTATGGATAGGCAATTGTGAGACACAAGTGGGGATGAGTAATGGTGGGAGGAGATGAGTTGCTAAAAGTGTGAAGGAGTGGTGAAGGGTTTGAATGAGAGCTGTTGTTAAGGGAATGGAAGTACATGGCTGCAGGAGG
Mcarcinus.id497.tr476715	id497	tr476715			no			1_of_1_in_tr476715 len=372 id=497 tr=476715	GTGAAGAGAACTTAATCTCTATCTGTACGCGTTTGTGTCTTTGGGAAAATCTTGCAAGAAACTGATTGTGTGTTGAAGTGTTGGTGTTAAATAAAAAAGAAACTCGTGAATATTTTGTGTCGTTATTGAGAAGTCTCTCTTTAGAAAAAAAAGGAGAATGAATTAAAAGACTGCACCCAGCTGCTCGACGTAGATCTTATGAGCTGGTTCACACTTGCTGTGTGTGGGCCCACCGCTGAGGTCCATCTTCCCAAAAATGAAAGTGCCACTCAAGCTTCGAAGATTCTCTCTCTTCTCTCCGAGCACAGCTGTTGCTGCTGGTGCTTCTTCTTCTTCCCCAGCTCAGTCCAGTTCACTTGTGAAGGTCGATCG
Mcarcinus.id498.tr343627	id498	tr343627			no			1_of_1_in_tr343627 len=375 id=498 tr=343627	GGTTGCCATTTATAAATTGTATTCAATTTTATTATATATATAAAAAACATTATGTTTAGCGTAACATTATAGCCGTCAATAACGGCCGAAGTACAATCGACTGTTATAAGAACGAAATTCATCAAGTTCCTTCTTTTAAAATCAATTAATATAAATTAAATTAATATCACCAATTCAAATGCTCCTAACAACATACAAAACAACCATCAAAACAACAACAGAAACATCACAAACAACAACACGAAGCAAAAACTTTCCCCCACAACCCGAACAGGTCCGGTCGACCATGATCCATCACCCCCGAAAAAGTTACCATTTTAAAAATCCAACATCCGGAGGAATCGGGCTTACCTTAGCACGCATGTTGCCGTGTGT
Mcarcinus.id499.tr932592	id499	tr932592			Pmt6 protein mannosyltransferase [Candida orthopsilosis Co 90-125] XP_003870127.1			1_of_1_in_tr932592 len=285 id=499 tr=932592	AAACCACTCGCCCAATGGGGAACCAAACTTTTGAATAAAACCAGTTGGTAGCATGAGTTGGAAGGTAGAGACAAAGCCATGAAAATCCATGTTTTGGAAGTGAATTGTAAAATGGAGTGATCGGACGGGATCTGTGAGATTCTGCTGTCAGGTATGTACATTACAGAGGGTTAGAGGAAACTCCAAAAACAGGAGCCTCTTGAGGACAGAGCAAAAGTAAAATGTGTAGGACTAGCAGAGGGTGGCCACCTTATGTCATAATCAAAAGTTCAAGCAAAGATGCAG
Mcarcinus.id500.tr618406	id500	tr618406			PREDICTED: cyclic nucleotide-gated ion channel 1-like, partial [Juglans regia] XP_018854737.1			1_of_1_in_tr618406 len=217 id=500 tr=618406	TTGAGCCGAGACCCTGAAGAATGTGGATGAAGGCTTCCTTTTGCCAAAGACATGATGAGTCACTCGTCTAGATCTCTGCAGTGTCTGATACCAACCATTCAGGAGAAGCAGCTCTTATATGTTTTTTCTTTTTTCTCTGAGGATTGGAGTGCCTGGGATTCAGGACAGACAGATGCATGGGGCAGTTTCACTGAATGATTGAAGGGTTTAAATACTG
Mcarcinus.id501.tr521495	id501	tr521495			no			1_of_1_in_tr521495 len=220 id=501 tr=521495	AAAAAAAAAAAAAAAAGAATGCAATACTGAACTTTTCATGCTTTAAAGCTTAATCTGTGAATTGTAGTACAGCATAATAGTACAAAATACTATAATAAGCAAATAAAACCCACTTCTTACCTGTGACTTTCCTGTTTCTTGGTCAAAGAAGTTATGCTACAACAACCACAACAACATTACCTATACATCCTCTGACTAGGCCTAATCTGGCTAGGAGTGG
Mcarcinus.id502.tr455137	id502	tr455137			no			1_of_1_in_tr455137 len=358 id=502 tr=455137	ACACTGGAACATTCCGATTCCCAGGTAGGCAGCTTATTTTCTTGAGGAAGGCTAAATTTGTATGTCCTGGTATACTGTTACCTGCTTGCCAGGTTCTGTCTTTGAATATGTAGGTGTGCATATTGGGGGTTTATATTGTTACATATATAAATCATTTCAACTTTTCATGTTTCAATTGCAGTTTTTGATAAGTAGTAATTTGGGAAAAAAATTTCCAACTAACCGAGTTTATTGCTATTTTATATTTTATAAACAAATGATCACATGAAACTGTTTAATGATACATGTACGGTATCATTTTAGGCTGCAATTTAAGGGCATGAAGAGAGCAGTTTTAACACTGTTTTGTGATTGAGAG
Mcarcinus.id503.tr926572	id503	tr926572			PREDICTED: sialic acid-binding Ig-like lectin 6 [Rousettus aegyptiacus] XP_015981146.1			1_of_1_in_tr926572 len=217 id=503 tr=926572	AAAAAAAAAAAAAAAATTTAAATTCCGCACAATTGATATGTCGAAGTATGTCCGTGTTCTGTACCTCACGAACTTAACCGGGAAATATGACTTCCCTTAATCAGATTAACCTTCTTGTTTAGGCCAAGGAAGTTGGTTTAGGCCTACTCCGAAATGGAGAAAGGGAGGGAAAATGGAACGACATCCGTATTAAGTGGAAAAGGTGGGTAGAATGGAT
Mcarcinus.id504.tr386530	id504	tr386530			PREDICTED: FYVE, RhoGEF and PH domain-containing protein 5-like isoform X2 [Ictalurus punctatus] XP_017335836.1			1_of_1_in_tr386530 len=243 id=504 tr=386530	GCAGAACGAACTTCTCCAGAAATGAAAGATGACTAATCATGGACTACCACAGCTTGGCAGGAGGACTTACTTAGTACAAAGACTGAAAGATAACTGACAGAGGTCTACTGATCCTGCTCATGAAGGACATGCTAATGTCTTCTGAGTGTCTATCTACAACAACAGTTACAGATAATCATGGCATTGTTGCTTTAGATTTTCCACTACTTCTGGTTGTGATCAGTTGGTAAATGAAACAGAATG
Mcarcinus.id505.tr324705	id505	tr324705			PREDICTED: uncharacterized protein LOC106473064 [Limulus polyphemus] XP_013789197.1			1_of_1_in_tr324705 len=349 id=505 tr=324705	CGCACAAATGCCGGGTTTCCTCTCTTGAACGTCGCTTCAGGAGGTAGGACATCCTTAGAGCCTCCTCGCTTTGCTGATCTTCTGGATGAAGGACGGTAAGGTTCTGGCGTTCTCGATCCGCGACGGGGGCAACGAAGCAGGATTCGAAGTGGCCAAGAGGTGTCTCACGAGTTCCCGGATGTTGCCGCCGTGGACTTCCCGCGCCTCCAAGGGAACATCTTTGAGCACTGACGGTAGACCCCTGGCTCGAAATCTCTGAATTAAAGCTGTGTGGAGTTCGTCGATGTATTTAATAGCCTCCTCGATCACTTCCACCTTGGACACTCTCGGCCTCTCGTGCAAAGCCGGG
Mcarcinus.id506.tr118129	id506	tr118129			major facilitator superfamily transporter [Colletotrichum higginsianum] CCF38198.1			1_of_1_in_tr118129 len=317 id=506 tr=118129	GGAGGGGGAGGGGGAGGGGGAGAGTCTGGTGGCGGGGCTCCTTCTTGGGCATGGTCTCTCGCTCCTGCGCAGGCCTAAACCAGACCAGACACCGGTGTAATTCTCCCGAAGAAAGCTGCCGACGAGACTGATCTCCCAGGCCTCCGAAGGGCGTGTTATATATCGAAGGAGAGGAAAAACCCACCTCCAGGTGACGTCATCGGTCCCGAGCCCGTCTTGAGCACAAGCCGTGAAGCTGCCTGACGTCAATTTCCAGTTTGAAATGTCAACTGGCACGCAAGCGTCCGAGTGGGTCTTGTTATCTGCTGAGGCAAAAG
Mcarcinus.id507.tr103339	id507	tr103339			no			1_of_1_in_tr103339 len=360 id=507 tr=103339	TTTTTTTTTTTATTTCTTTTCTTTCAAAAACTCCTGCCTTTATCTCTTGGTGGACTCTTGTGGGATTGGACTCTATGTCTCTTTTTCTCTGGTCATTATTGCAGGTCGTTTTTAGGACCAGTACCTACTATTTCTTCAGCTGGCATAGTTTCAGATTAGACGTCTTAAGTTTGCTAGCTGATGTATACTGACATCCTTTGTTTTTTGCCTTAATATTCTTTTTTTCTTTATTTTCTTTGGTCCTGGGCAAGACAAGGGCATTAGCTTGCCCTGCCCATTAGGTTTTGCAGCTTGACCAATAAAAAAGAATGATTTTAGTACAGTATTAGTTGCAGAATGCAAAATGGTTTTATGTTCAAG
Mcarcinus.id508.tr488289	id508	tr488289			no			1_of_2_in_tr488289 len=357 id=508 tr=488289	AGTAGGAAGCCTAAAGGCTGTGGTAACACACACTGGCTAGGGGTCAGCCTAGGCCCAAAGCATAGGGTTAAGGTTATGTATAGGTCATAGGCTACTACTCAGGAATTATGTTAGGTAAGCACTTCCAAAATTTACACTGGCCTACTGCAGTATCAATGAAAGGAAAGGGGAAGTTTCTAACTGGGTCACCAGTAGGATCGTCACCCCAGAAACTCACCCCAGTATCCCACCTGTGGGATCGTCAACCTGAAGGATCTTTCCTGGACAGTGACCCCCTGCAAGGTTCGGGGGTCGTTATTTAGGACTAATTTCTTGGGGGTCATATCTTTAAGGTATTTCCAGTCTTTTGTTTATGTT
Mcarcinus.id509.tr488289	id509	tr488289			no			2_of_2_in_tr488289 len=344 id=509 tr=488289	AGTAGGAAGCCTAAAGGCTGTGGTAACACACACTGGCTAGGGGTCAGCCTAGGCCCAAAGCATAGGGTTAAGGTTATGTATAGGTCATAGGCTACTACTCAGGAATTATGTTAGGTAAGCACTTCCAAAATTTACACTGGCCTACTGCAGTATCAATGAAAGGAAAGGGGAAGTTTCTAACTGGGTCACCAGTAGGATCGTCACCCCAGAATCCCACCTGTGGGATCGTCAACCTGAAGGATCTTTCCTGGACAGTGACCCCCTGCAAGGTTCGGGGGTCGTTATTTAGGACTAATTTCTTGGGGGTCATATCTTTAAGGTATTTCCAGTCTTTTGTTTATGTT
Mcarcinus.id510.tr769304	id510	tr769304			no			1_of_1_in_tr769304 len=637 id=510 tr=769304	TGCAGATTGCCCTAAGTGTGTCTATAACAGAATGTCTCGTTAAGGATAAAACAGGAGGAGGGCCAGAGGGGCTCTCAGGAGAGACAGAAAAAAATAAAGAGAAGGCAGTGCAACAGGTAAAACATACATAAAATAATGATTAACATTGAAATTTTTGTTGTACATCTATCAGCCATAACTGAAGGGTGGTTATATGGTAATGATCACATTAGTGATGATTGACTAATTAACTGACTTGTTTTCTTTTGGGGTGATATCATGATAACAAGATATTTTAAGAGGGAAAATGAATGATTATACAAATAACTAAGACAAAAAAGTTATAATAATAGCAGTGAGTGAAAGTGAGGGCCTCCATAAGAACAGCCTGTAAGGGAAGAAAATTAACTGAGAGAGGAC…
Mcarcinus.id511.tr486782	id511	tr486782			no			1_of_1_in_tr486782 len=203 id=511 tr=486782	AGGAACGAAAGCCACTCGTCCAAGTGTGGTCCTTGCTGATCTCATTATCACTGTCTCATCTTAGCTTCAGTCTGAATAGTTTGAATCTTACAGAAATCAAAGGGATGTTGGAAATTGTGTGATCCTATGTAGTGCCAAGCTATTTCTCATTTTCAAACAACACTGATTCACAGAATTTCATAAGAAGGCATAACACACTACCT
Mcarcinus.id512.tr317016	id512	tr317016			no			1_of_1_in_tr317016 len=673 id=512 tr=317016	TAAATTCTATATTCTATTCTAAACAGTAAACGGTAATAGTCCGTGTATTCAGGTTTCGTGTAATTAATCGTTTTTGAAGTAATATAGTGGTAATGCGTCGTTATACTCAGAGTAATTAATGATGATTCTCACGATTTCAAAATGATGGCGCATGAACTAATGCTGTCCCCAGTTAAGACTTTATATTGATGATTATGCTTAGAATATCTGATCTAACTTTGAGTAAGGCCAATTAAAAAGCTAGTCTAAGCTAATACTAAAGTTGGCAATTTAAGTTAGTATATTAAGCAAACCAAATTAAGTTCTGTAATTATCTGGTCACAACTGTTATGACAATAAATTATCTGGCGTTACAAATGACACTAATGCTTATGAACTTGACTATGTAATTGATGATAT…
Mcarcinus.id513.tr293013	id513	tr293013			no			1_of_1_in_tr293013 len=319 id=513 tr=293013	AAAAAAAAAAAAAAGAAAATTAAACTTAAAGTAAAACCTGGAAATCACAAGAAAAAATTAAAATGATAAAGGAAAAATATAATTTTAGGTTGTGGATCTCAATTTTATAAATGGCATTCATGAACCCTCTTCATAAACACAAAATTAAGGTGAACTGGAGGAAAAAATGGAATGTAAATGCAGAAAAAAATAAGAGCTACAAGCATTGTATATAACACACCCATATTTTCTGAATACAATTTATTATATTCAATGTAATGATAAAAATCCCTTTGTTTCCTGCCAACTACTACACGGAGTCCTTGATTTACGATGGGGA
Mcarcinus.id514.tr822088	id514	tr822088			Putative Chromatin structure-remodeling complex subunit sfh1 [Torrubiella hemipterigena] CEJ90456.1			1_of_1_in_tr822088 len=205 id=514 tr=822088	AGTACACCCCGTAGGACAGGCCCTGCGTCCCTGGGTTGAGAAAAGACAGACTTAACTACCCCCAGCAAATGGTGGGAAGGCGTAGAGCGTCCCCTTCCCCATAGCTCCGTCAAGGGACGTAGAGCTGGTTGGACAGCTCAGTCCCACCACGGAGGTGGCACTTGGGAAGTCCGGAAGATCACAAGAAGAGAGAGAGAAAGAGAGA
Mcarcinus.id515.tr1045159	id515	tr1045159			no			1_of_1_in_tr1045159 len=288 id=515 tr=1045159	GAAGGGGAAAATTTATAGGAGGAGCAGCAAAAGAGTTATAGGTTCTTATGTTCGGCTGAATCCACAAAATCCACTGCAATGGGAGTAGGCGTAAAGGAGCATATGCTCCCTGCAGTGGATCCCTAGACAAGCACCCCCCCCTCCCCCAACCTTAAGGGGTTGGGATCAAAGGGAGAGAGATGTTTGATTTACTCCCATATCCAAACACTTTCCTGGCTATGCAGCCAAACTTTTACATCAAGGTGATCTCTCTCACTACAGCAGACTTTTTTGACGTCTTTCTTCAGA
Mcarcinus.id516.tr494719	id516	tr494719			no			1_of_1_in_tr494719 len=393 id=516 tr=494719	ATCAACTATTACTGGAAAACTATAAGAATAAGCATTCTCCATTTCCAGAACTTTGATATGCAGATGGCGTGTCCTGCTACCACATACCTGACAAGAAAGACGCTCTTAGGTGTGTGTCCTATCCCTCCTTCAGTGCATCCGTGAACAGGTGCATTTCGGGAAGAGCGGAGCTCAGAGAAGAACTCACCAAGGGGTTCCTTTGTCCTGTCACCGTGCAAGAACCTCCCTGTTCTTGACTCAGTGGCATAAATTGTGAGGAGAGGTCATGTGGAGTAGCCCAGTGGTGTTTCAGCCATCACTGACGCCAGAGCAGAGCAAGAGGAAATACCCATGTAAAACAATCTTCTCCGAGACGACAAGTAGGCAAGCAACATGCAAAAGCTGAGCTGGTCG
Mcarcinus.id517.tr567410	id517	tr567410			no			1_of_1_in_tr567410 len=544 id=517 tr=567410	TGGATCTTTAATGAGAAATATTACTAAATTTTTTTCTGTTTCCGTTTAATTAAAGCTGTTATCCTAAACGGTATCCACACTGCATAGGCCTATAGAGCATTATATTTTGGTCAGTATAGGTCAATATAGTAAACTGAACGGAACTAGTTACATTGCACAGATATACCTATTTGCTCCTAGTCAATAGTAACAGGTCTATTTCCTTGTGTTTTATTCATTTTTCCTCGTTATTTGTGAATTAGGCCTGTAACGGTCTTATAGAATTCTAGTGTAGGCCTAAGGGCAGTTGCTTGGTTCAGATTAGCCTTAATTAAGCTGGCATAATGCCCACAGGAGCACCATGCCCCAGGGTGTAACAGGGAATAAGAGGCCTGATATGGACCATGTCTCTGAGCTGAC…
Mcarcinus.id518.tr119192	id518	tr119192			no			1_of_1_in_tr119192 len=321 id=518 tr=119192	TGCTCTATACAATGGCATAAAAAGAAGAAAAGCTGTATGTGAAATGAGTAGAATTGAGGAGATATGAGACATTTTTGCACATCCCCTAAAAGAATGTCAAAAAGTATATGTAATATTTTTTTACTTTACCCCAGAATACATCCACAGAAATTACCTACAGTAATTATTGCAGTGCAAAAATGTGTAATTATAATAAGAGAAATGTGAAAAAAGGAATGACAAAGTAGCATCACGTTTCCCATAAAAACAAAAGTGACCTTCACCTGTGTGATACACACAAAAACTTTTTATGCCTTTTTTTTTATTGTTCAATGGTGCATG
Mcarcinus.id519.tr19826	id519	tr19826			phospholipase A(2) [Ferrimonas balearica] WP_013345968.1			1_of_1_in_tr19826 len=225 id=519 tr=19826	GTAAAAGATAGACGTCTGTGAAAGTGCAAAGCCCATATGAAGTAAGGTGTACCGACTGAAGGACGAATGGACAAACTGGAGCCAGACTCATAAGGAAATTTACTTCAGTTCTGTGGAGAGAGAAAACAAGGATTTTCCAGTGACGTTTCCGCCAGCCGTCGTCAGAAGGTCAACGATGATAACTCGCTGGAAGACCATACCGAAGGGGAACGACAAAAAGGATTA
Mcarcinus.id520.tr819893	id520	tr819893			no			1_of_1_in_tr819893 len=281 id=520 tr=819893	GAAAAATTTTTGTTTTACCGGATAATGGATGTAACATCTTTGACAGATTGATAACATTCAAAAGTAATAAAAACAATTGAAATTATGACATCTTCCTCAGCGTGCCACGCCTCCCATGAGTTCTGGGTCTTTTCTCTCATTTATTGTTACTCTCTTTTGTTCCTCTGTCTCCGTCCAGTCCTCACTTCGATTTATCTTCTCAAGCATAAGGTCACCATGTTCCTTTCTAACATCACCAAATCTCTCATCTCTGATTTCAGGCCTAAAATGCGTTCATCCAT
Mcarcinus.id521.tr275162	id521	tr275162			no			1_of_1_in_tr275162 len=385 id=521 tr=275162	AGTATATTTATTCTGAGGCTTTACCTGTCCTTGGGTGGAAAAATAAGTAATTTTATCCGATGGTCTTCATTCAGTATGATGTCCCACCTACAGTGGGGCTCCTTCGTCTTGCAATAGAACCTCAGGCATCACCTCAGCAGACTGCCCTGGTAATGTAATGTGACCATTATTATTTGAAGATAAGGGAGGCACAGAACATACACTTTATCTGTAATGAACCTCCATTATAAAAAAGATACGTCGGTGTAAGATCTGGGGAATGATTAGGTCAAGGGTGCAATTTATTATAGGTGGGACTTTTGCCTTAACTAACAAGTAACCAGAGAAAAAAAAAAAGAGTAAGAATAATAGTCAGTTAAAGCAAAACTATGCAGAATAGATATAA
Mcarcinus.id522.tr305212	id522	tr305212			no			1_of_1_in_tr305212 len=290 id=522 tr=305212	ACTTGTGTCACTACATTCCCGAGGTAAGCGTCTGTTCACCATTTTCGTCAGTGTTTGAATATACATTTGGGACAAAATCATTCATAAAAATCTCCCACTACTCATTCACCCATTTTTTGCCCGTTATATGGTCGTGTACACCTGCTATATTTGAAGATAAATTGAAGTGGTAGACCTTATCCATCCTAATTATTAGACTTTATTAAACAAACAATTACGCGTATGTGAGTTATATTAATATATAAGGACACTATCAAACAAGTATCAGTTAAGTACCCCCTCATTTCCAG
Mcarcinus.id523.tr471472	id523	tr471472			no			1_of_1_in_tr471472 len=270 id=523 tr=471472	GAAAAGGTTTAGTAGCGACGCTAAGTTTAAAAGACGCTGTTTCTAAAGGTTCAACATCGCCCCCGTTTCAGTGAACCAGGAAATGCGTTTTGTTTAGATACGTTGATTCATCGAGTTTTATTCTGCCTGCGTCTATGGTTATCTTCGTTTCAACTCACCCTTTTTGTTTCCTTTGTTGGAGGAGCAATGCACGCGTTGGTTTATCGAGCGGAAAGTTACATTAATAATTCGTCGTAGCGCAAACAAAGACTTTGGGCGAAGCTATACAAC
Mcarcinus.id524.tr565611	id524	tr565611			no			1_of_1_in_tr565611 len=364 id=524 tr=565611	AGGAAGTTTAGCTTTTAAACGAGAGATTATAATAAAATTGTCCGTAAAGTTAGAATAAAATTTCATTGTCGATTTCAAAATATTGGTCTTCATCATGTCCAAAGGATAATCAGGGAATCGTGCATTTGATTTTGTTTTTAACTTTGGGGTCTCTCTGTAACCATAGTAAGAAAAAGTGTAAATTAATCCCTTAGTTGTGATACTGAAAGTAATATTCTTGGTGCTATATAGCTACATAGTTCCCTAGACGAAATAGGGGAGCCATTTTTACATGGATGGTGTTATCTTGTATTCAATATCATCATCAAATCATATTTATAAGGAATAATTTATCCAATCTCACACAGCAGAAAATTAATCTCTA
Mcarcinus.id525.tr706992	id525	tr706992			no			1_of_1_in_tr706992 len=213 id=525 tr=706992	CCTACCCTCCCGACCCCTACCAACACCGCCCCCACTAGGGCGGACAAACAGGTTTGCACTGGAGATACCCTCCCGATCCCCTACATACCACGCCCCCAACCGGGGTGGACAAACCGGTTTGCAGGAGGAAGGTGGATGTGTTTTTGTCTCCCCTACCCTTACGATCCCCTACGTACACCGTCCCCACCCGGGCGGACAAACAACACCCACTCG
Mcarcinus.id526.tr12369	id526	tr12369			no			1_of_1_in_tr12369 len=432 id=526 tr=12369	GGCGATGTCAGTCAGTCTCCCGTTAGCTTTCGTGGGAACGGGACACAAACTTCCCACCTCCTGCATCCGCCCCACGTGGAATCGCTTGTTCTCCCCCTTCTAGATGCCAGTTTGTGTTCGCTCCGAGCCGTACGGGATTCGCGGAATCAGGCATGTCGTCTTGAATGACAGTGGCGGCTTGAGGGCCTCGGTCGAAGATGTTTTTGACAGATAGAGCTCGCTTTGATCACACGTGATTTGCGATAATGTAATTTGTACGGCGTGAGGTCTCGGTGCTCTTGAGAATGAGTTGACTCTTGGGAATCCTTTCGGGAGGCGTTGCGTAAAGAGAAAGATAGAGAAATAGAGAGAGAGAGAGAAAACAGTATATTCTAGATATTGCAGTGCTTTCGTTCTGCA…
Mcarcinus.id527.tr665948	id527	tr665948			no			1_of_1_in_tr665948 len=266 id=527 tr=665948	ATCAAAACCAAATGCTGGATCTGACTATGACAACCACTTTGATGCTACAAGTGGATGTGTGTCATGGTTCAAGAAGTGTTGAATAAGGGGGGGAGTGGTAAGTCTATGTGTCGATGTGAAGGCAACTGAGCTTTTGTGAAGAATTAGATAAGAAAATGTAGAGGAGGCTGTTTGCTTCCAACCGTATTTAACATGGATAGGATGTGGTTACATAAACTTTCTTCAGTAAGAAATCAAACCGATACTTCACTTCAGGTACTAAAGGA
Mcarcinus.id528.tr501927	id528	tr501927			no			1_of_1_in_tr501927 len=241 id=528 tr=501927	GGTTGGTCTTGGCCAGAGTAGTGCCTCTGATTTATCACAGTGATTGAGTATAAGATAACTCAAGGCAAGTGGGTTCTTTCCCTTGCCTACAGCAGTTGCCCAGTTTTTCTTCCGTCTTTCTTCAGATGTGACATCAGCGCTTAAGTTGGCCAAAATACCCATTACTTGCCAGGTTTGTGAAAGAAAAACTCACCACAAATTCACATGCCTTTTTGTCGGGGAAAGTGGGTGGGTTTGAGGA
Mcarcinus.id529.tr468196	id529	tr468196			MFS transporter [Bacillus subtilis] WP_019713617.1			1_of_2_in_tr468196 len=216 id=529 tr=468196	GAAAGAACTTTGGGAATTTTTTTTCTTGCATCTTTGATCATCCTGCCCCACATATTACTTTTTCTTGCATCTTTGATCATCATGCCCCACATATTACTTATAACTGTTGAAGTCAGCACTGAACAAGAAATGCCACTTTTCCATGGTGAACCTGTGTTCCAGAGAGAAGGAAGCAAGTTAACGCTAGTATCACTGCTACCATTTCTTGTCCATGCG
Mcarcinus.id530.tr468196	id530	tr468196			MFS transporter [Bacillus subtilis] WP_019713617.1			2_of_2_in_tr468196 len=215 id=530 tr=468196	ATTTTATTATGAAAATTTATATTCTTGCATCTTTGATCATCCTGCCCCACATATTACTTTTTCTTGCATCTTTGATCATCATGCCCCACATATTACTTATAACTGTTGAAGTCAGCACTGAACAAGAAATGCCACTTTTCCATGGTGAACCTGTGTTCCAGAGAGAAGGAAGCAAGTTAACGCTAGTATCACTGCTACCATTTCTTGTCCATGCG
Mcarcinus.id531.tr353761	id531	tr353761			no			1_of_1_in_tr353761 len=385 id=531 tr=353761	GTTTGGTGTGCCTTAGGATAGGGCTTCTTGATTCCCTCATAATTTTATTTGGAGATATCTAGTGCCCCAGAGAGTGATCACTGCAATGTTTCTCTGTCTTTTGAGCACTTTCTGGTTCAGTGCTCCAGATATTTCAAGAGATCATGGGTTTAATCATTTGTATGCTTTTCCTCAAACATGTTACTGCTTACTTAGGAACGATAATAAAATATTACATTCTTTTTTCCAGTTTGTTGGTTTCCTGTTTTTAGCCCCTGTAAACAGTTTTACCATCATACACTTCTTTTTACAGAAAGAGAATTGTAATTACTCTGTCATATCTCAAGAGTCAAACTATAGTAATTTCTTTCCTTAAAGAGCAAGATTTTCCTGGGTTGAAAGCGAG
Mcarcinus.id532.tr133795	id532	tr133795			hypothetical protein ACN38_g8037 [Penicillium nordicum] KOS41084.1			1_of_1_in_tr133795 len=213 id=532 tr=133795	CATCTTTCCAGCTCATCAAGGTGAGTCAATAACTCCACTTATGAAATTTTTTTGATCATAGGTAATACATAACCTTTTTAATAAAAAGTAAGGCTTTCTCGAGTTATATGTTGTCATACTCACTATCATGTATATTTGCAAGGTTTTCCTCTTCAGTCAAATGAAAAGTGCTCCCATTTTCTTCATTTCTATGCTTTCCTGAATCTTAGGAAG
Mcarcinus.id533.tr102378	id533	tr102378			no			1_of_2_in_tr102378 len=231 id=533 tr=102378	TGCCATCTTTATTTTGTTAGAAAAGGTCATACCAGTAACTGTACATGGGAGCTAGTATTCACAGGAGAGAGGGGTGCAAGGAGTCTGCACATGTACATTCTTCAACGTTGGTTTGATCTCTCGCTGCCTGAGAGAAAAAAATCCAACCTTGACCCTTCCTGTGCTTGCTTCTCTTCTGAGGCAGGGAGTGAAGAGTCCGTACTTCTTAGGACAGAGGCCTATGGCAGCCTA
Mcarcinus.id534.tr102378	id534	tr102378			no			2_of_2_in_tr102378 len=1190 id=534 tr=102378	CATAATAATCCTGAGTGTTAGTCATCCTCTCCACTACACTCAACCTTACTCTTCAGAAAAAGTAAGTCTCCCTGACCTTCTCCAGGAGTCTTGCTAAAAGGTTCCTTACACAACCATGCCTCTCCTATACCAGGTTGGCCCACAGGTTAGTGGTCTGGTGAAAGTGAAACAGTCTCCCATCCTGATACAAACAACCTAATAAACACTGCCACTTCTCCCTCTGAGGATGCTCCTGACAGCAAAGTTCGTCTTGGTATTCGGCCATAAATATAGCCATGATGTTGCTTGGATGGGAGCCATAGCCACAGACTCCTCTGCATTTATCTTTGAAGTGGAAATGGATCCCCCTTCACCTGCAGTCACTCCAACCCAAGGTTGCCAATCAGCCCACAAACAGAC…
Mcarcinus.id535.tr950500	id535	tr950500			no			1_of_1_in_tr950500 len=316 id=535 tr=950500	GAGGCCATACACTTAAGGATCACTGGATTGATCAGGTCATCATCATGCAGAGTCCAATCCTAGAATGGGTCTGAGGTAAGCTGCCATCATATCTGGTCTATGGTTAAGGTTCCTATTGCCTGCATGACTTTAGTCCAGAAGATCCAAGTTCAAGTTGTTGGAAATTACCCTCTGCTGCATTCCTAATCCATGAAACTAATGTGTACAAAAGCCCACAGGAGTCAAATAACAGAGCTTCCATCTGAGGCAGGAGTGCAATGGCACTCCTGTAAGTCCGGTAGTAGCGCAATCTATACCGGTAATGAGACCTTTTTCA
Mcarcinus.id536.tr295590	id536	tr295590			no			1_of_1_in_tr295590 len=1801 id=536 tr=295590	GAATGTGCAAATTGAATGAACAACTTTAAAATATCGCACATAATCTAAAACGTTTCAAAAGGTCACCATCGTGGAATAATTAACGTTGAAAATACCAGCTAGCTTGTCATTTGATGATGTCTGCAATTACTTATTCAACTGCTAAGTTGAATGCACTTCTAATTGAGCGATACAACTCTTCACATCAAAAGAGCCTCTGATGATTACGAAGACTCAGTAATCAACCACAGTTCAAATATAATTGCAATGCTCATCAAATTGCTGTTCATGACTAATTAATTTCTTAATCATAACCAGCATCGTCATTTATTCGTACTGTCAATAACAATTAAAATGTGCGTCTTCAAAGGTGCCATTTCTCCAACAACTTATTTACTGAAAGCTTTTCTTGGTCGGAAG…
Mcarcinus.id537.tr555601	id537	tr555601			no			1_of_1_in_tr555601 len=205 id=537 tr=555601	TATGGGATGTCCCGCCAACTTTTGTTTATTTTTATTCCTGGTTTTGGTCTAAACAAAACATAAAAACAAAATTGCACGCGAATTTTTTGAGTGACTTGGCACCACTAAACTTTTAACAATAATTCTATTAAACAAATCTTGCTTTAAAATGCACTTGCTTTTGTTGAAACATATATTTTTTTTTTATAATTTTTACTCATTTCAG
Mcarcinus.id538.tr20855	id538	tr20855			PREDICTED: probable serine/threonine-protein kinase DDB_G0282963 [Microplitis demolitor] XP_014295579.1			1_of_1_in_tr20855 len=508 id=538 tr=20855	GTTGGCGGGACATCCCATAAGTAGATAGAGTTTATGGTCATATTAAAATTCAGAAAACTGTGGTGTTAATGTTGTTTATAACTATATGATTTCACGCAAAGCTTCACCACTGTCTCCACTTCTATAAATATAAAGCAGAAAGCTGCTGAAATTCACTCCGTAGCTGCATTGAAGTCAGTTTCATTCCGAAGGCAGTGACGTAATCGAAGCGGCTTCACCAAACAAGCTGTAGACTTTTACATCCTCAACTGAGTGTGTTAGTGTTACCGGCATTAGATTTATTGCAACTCCAGAAGAGTTTGGTGTAGAAAAAATCATAAATTCACGTTTGCGACTTCATGAAGCTCAGCTCATGCAGTGGCTTTCGTACGAGGCACGGCACTTCGCATTGGGCAAGAA…
Mcarcinus.id539.tr168711	id539	tr168711			no			1_of_1_in_tr168711 len=302 id=539 tr=168711	GAAAAATCTTTTTAAGGTCCTTGATGAAACTTTTATCTTTAATTGCCCTTGAATCATGATTTACATAATAAAATAGTAATATCTTAGGTTTAGAAACTTATTTGACCAAAAATATCCAAGAATCTACACCTGTTCCACACTTGTTTTCCCTTTAAGGTGCCGGTAGGCACTTTTTACTTGAATTTCCATCAGGTCCATATCCTCATCTGCATCTTTCTCCATGATTTTCTGGGTCTTTGGCCTATATCCTGCTACCTGTACTTCCATATTTACGGTTCTTTATGACTGTTCCTCTTCCTTTT
Mcarcinus.id540.tr454339	id540	tr454339			no			1_of_1_in_tr454339 len=499 id=540 tr=454339	TTTACTTCCGCGCCAGCGGTAGTTAATGCTATATAATGGAGGGGTAAGTATTTGAAAAATAAATCTTAAATTAAGTATATATATTTTTATTGCATAAATTGTATAACATTATTTTACATATATCCTACAACTTTGTTAATTATAAATTGCCTTATTCTCATGTAGGTAATCCTACTCACCAGCCTTTTAAATGAGAAAACATACCTGCCGTGCGTGGTCTGATCCTCACATGCATTACTCCTTATTCCAAAGTGTGACTCCGTAACACTCAGCCTCTCCAAATAACTGACAGTGCACAGTTTGACACCTCTTGTATGATTGGGCCAACCTTTTCCTTACAGATTTTTTTTTCAATATCTCAACTGTTCTTTGTTTTTTATTTTTTTTATTAGTGACCTT…
Mcarcinus.id541.tr675651	id541	tr675651		17	Probable G-protein coupled receptor 158 OS=Bos taurus GN=GPR158 PE=3 SV=2			1_of_1_in_tr675651 len=867 id=541 tr=675651	CGGATCCCCAAAAATACAGCAAAGACTCCCACGATGATCCCGAGTCTTTTCATGAGATCGAGGTCTGTGATCTTCACCGCCTTTGCCGACCTCACACGGAAGATAACGGATATCCTCCACGTCTTGAGCATAAGGGCACCATATGAGAGCGAGAAGCCTACTTCTCTCAGCCATACACGTAAGGTACAGGTGATAATGGTGGGGATTGGGTACAGCACGAGGGTCGTGCAGTATATGAAGAACGCTCCCAGTATGATAATGCGCAGGAGGGCAGGACTGGCAGCTCGAACAACCTTGACGTTTCCGTATTTCCAGGTAAAGAGAACGATCACCGGGAGGCTGAAGATGATGATGATGGCCAAGATGAGGATGCCAGTTCTCATGACCCAGTTGAGGGAG…
Mcarcinus.id542.tr119901	id542	tr119901			no			1_of_1_in_tr119901 len=811 id=542 tr=119901	CCTCCTCCTCCTCCTCCTGCTTCCTTATCTTCCTCCTCCTCATTCTCACTTCTTTGGCTGTTATTAATGAAGGCAGATTACCTCCCCGCGATTATCGTACTTTTAGCTTGAAAAATTAAGAAATTCCTCACTTACCTAATAAAGTAGCGCAGATGGAGAGCAAAGGAATTGTATTTAAAGTAGTGGTGGGTGAGGGAGGTAAATAAACATCAAGGAAGATGATTGAAGACCAGAAAAATGGAGAAAGAATGTAAAAGAGAGCTTGTGTATCTTAGGTGTCTAAAGCCTTAAAAGAACGAGAGATGTATATTACTTGTCTGAAACCTAAAAGAACGAGAAATGTATCATACTTGTCTGAAACTTAAAAGAAAGAGGAATGAATCGTACTTGTCTTAAACG…
Mcarcinus.id543.tr32286	id543	tr32286			no			1_of_1_in_tr32286 len=1857 id=543 tr=32286	TGTAGATTTCATAATGTTTTTACCAATAAAGACATTACTGTACAAGAATAATTTTGTTTTGATGTAAATATCCAAGTAGATTGATTTATAGGAGGCAAGTTATATCATGGTTGATTACTAACTAAGAAAGTTATGATGTAGATTTATATAACTTCAAAAAATTTTCCGAATCTTTTCGTCACTTTCAATGAGTCAAAAGTTGAAGTAAATCATGAGTGTGCATGTAGAGTATGCATACATACTATAGCTATGTTCATGTATGATTACAAATTATATACAATAAAATTACTGGAGAGCCCTGAAACACTAATTTAGACTTGGTAATAACGCTGATGGCCATTACTTTGAACTTAATTGTGAATATTCTAGTGGCAAAAAGTTAAAGGAATAATAAGAAAG…
Mcarcinus.id544.tr779556	id544	tr779556			hypothetical protein [Desulfovibrio magneticus] WP_043772375.1			1_of_2_in_tr779556 len=405 id=544 tr=779556	CATTTCCTTCTGCCATCACTTACTTTCACACTATTTCCTTCACAAAAGGGTTTTTATATTTTCTATATCATTCGAAAACCGTGAACACTGCGTCAACAGGTTACTCGATTATGCAATCCAATTTGTCCAGAATTTCTAATCACCAGAATTGGTCGGTAGACAAATACTGAGGCTTCCTGTTGGCGTTCTCGCTCAGCGCATTTTTGACCTGTGCGTTCGCCGTCACATCACCAGTTACAAGGGCACTGACGTCTATATACGACTGTCATGAACGTATTCCTTGTGTGTACACAGACATGAATGTCGTGCGAAGGCAAATGTCGAGTGACATTCAAACTAAATAAGCTTTTCAGCAGCTGTGACGGGACAGTCTCTCTCTCTCCCGCCAAAACGTCCAAG…
Mcarcinus.id545.tr779556	id545	tr779556			no			2_of_2_in_tr779556 len=286 id=545 tr=779556	TCCATTTCCTTCTGCCATCACTTACAGAATTGGTCGGTAGACAAATACTGAGGCTTCCTGTTGGCGTTCTCGCTCAGCGCATTTTTGACCTGTGCGTTCGCCGTCACATCACCAGTTACAAGGGCACTGACGTCTATATACGACTGTCATGAACGTATTCCTTGTGTGTACACAGACATGAATGTCGTGCGAAGGCAAATGTCGAGTGACATTCAAACTAAATAAGCTTTTCAGCAGCTGTGACGGGACAGTCTCTCTCTCTCCCGCCAAAACGTCCAAGTCACCG
Mcarcinus.id546.tr559225	id546	tr559225			no			1_of_1_in_tr559225 len=626 id=546 tr=559225	GGAAAGTTAGATTCGACTCTGCCTTGCCAAGTAACATCCACCAGTCTCTGCATGTCTACTGACACAAGTTATGTAGGCTTTGAATATTCTCCCCCGTCTCAGTCATTTGTTTATAATTTTATACACAGATTGCTATTCATTGTGACACTGTTGGGTGGTCAGCCAGCTGTTACCTTTTCTTTATAACCAAACTGATGTGACCTTTGCAATTGGCTCTCATAACTGTTGTGTATGTCTTGAACTTGTGCATAGTTTTTTAACATTTATGTAACCTTTTGTTTTCTCCAGTTCCTCTGTAGAGCAGCATATGTATAGATAACTATGTAACAGTCCACCTTTTTCCATCCCTGCAGGTTTTCACTCTGCATTGGTAGGGACAAGGTATACTCTTCATTGAGT…
Mcarcinus.id547.tr667225	id547	tr667225			no			1_of_1_in_tr667225 len=241 id=547 tr=667225	AATCTGTGAAGTTGTGAGGTTGTCTGCGATTAGTTCTAGCTAGGTTCCAAGAAAAAAATCTGCAAATTTGTGAGGTTGTCCGCAATTAATTGTAGCTAGGTTACAAGAATAAATCCGCGAAGTTGCGAGGTAGCAACTGCCGAAACGCGAATAACTGAGGCACTACTGTACCACGTACGTCAGTCAACTTTTGGAGAGATAGAGAGAGAGGGGCAGTTGGAGTATGGTAAGCCATTTTACG
Mcarcinus.id548.tr859227	id548	tr859227			no			1_of_1_in_tr859227 len=421 id=548 tr=859227	CAGCCATATTTTTTTTGATAGTGGAATTGTTTCTCTTTCTCTTTTTTTTTTTTTATTTTCTTGATATAGTGTCTTGCTTCCAGCTCGTGTCCACGAGTGGCACTCGATTTTTCCATTATTGGTGTCGATAATGTCCCCACTTCCTGCTTGTGTCTGCAAATGGTGCTTCAGTGATTTTTCTTCCGCTATAAGCTAGTAAGACGTCTTAGCCTCCTGAGGAGCTTCAGTCTTCAGAGTGGGACATAAGCTCATCCTCTGCAGCCTGGCTCAGGTGCTATGAACCTTTGGACCAAGCTCAAACCTAAGTGTCTCCCTGCCAGCCTTTACCTTGGCCAAAGCATCTTGGTGAGTTGCATGGCCTTTCTTATCTTGTCCGGGTTTGGAATTTCGTGCTTTAGT…
Mcarcinus.id549.tr119470	id549	tr119470			no			1_of_1_in_tr119470 len=1006 id=549 tr=119470	TTATTTTTTTTTTTTTTTTATAAAAAGTGGTACTATAAAAGATACAATATAGAGAAGTGCACATAACTTAGGTCAGTGTTCTAATCTTTTTCATCAGTGATGACTGATGCCTAACTTTAGCCAAAATCAACAGAAATTGGCTTTCCTGTTTAAGAATCAAATCTGACAATGTATTTCATAATGTAATTTATTAAACCAGTAAATTTCTTTAATATGTGCTGTTCTTGCAATAGCCTCAGTATTTTGGGTGTAGAAATGACAAAAATTTTGAATCACACGAACTTCTTACACCAAGTTAATCATCACAAGATGTGTGACATTTATGGCACAAAAAAGATTTTATCTGGTAATAAAAATTTTAATGCACAAATAACATACAAGAAAAGCTCAACCCATAGA…
Mcarcinus.id550.tr527619	id550	tr527619			PREDICTED: platelet glycoprotein V-like [Hyalella azteca] XP_018026188.1			1_of_1_in_tr527619 len=290 id=550 tr=527619	AGAGGAGCTCCCAAGTTTGGAAGTTTTCTTTGGAGACCACATGGCACTCATCATTGGTGTTGGATGTGGGCTTGTTTTGGCCCTCCTCTTAGTTGTAGTGGCTGCCCTTGTGCTTGCCAGGAGGCACTCTGCCCTTTACTATACTAATGAAACAGAAGATAAAGCTTCATCAGAGAAGTTAATGAGTAGAAACAATAATGACAACAGTCCTCAAGGACCTCGTGGAGGTACTCCTCGGTCTTTTCCTAGAGCCCCAACACCTTATACAACAAGACACGGACCAGCAATTG
Mcarcinus.id551.tr231205	id551	tr231205			no			1_of_1_in_tr231205 len=211 id=551 tr=231205	ATTTAACACGTATTTTCAAAGGTAGGAGTGCCGATTTTCTCGGTAGTGAGACATTTCCTAAACTTATTTTTAACAAAACTGTATATATCTTAGCATAAACATTGACCATAGGCTATATCACAATTAACTGGACGTTACGCATGGCCCTGTTATTCAGATTAACCCTTGAAAATATTATTTTCCTTTACCTTATTTTCTACGCTTTAATGAG
Mcarcinus.id552.tr263098	id552	tr263098			no			1_of_1_in_tr263098 len=823 id=552 tr=263098	GTACCTTTGGTTACTGAGCATGTGCTTTCAAAATTCAGGTCAAGTCAGATTTTTCATTAAAATCTTCACTTTTAATGAATATTTACCCAAATATAAATTTGCAAAGAAAATTAATCTTTTGTAATGGATGTTGAAATAATGGCTTGTTCTCTTCCCAAACTATTCTACACAATAAATAAACATTCCACAACTTCTCAAGGTTAATTTCCTTGACAAATACATTAAAAAGAAGCCTTTAAATTCCAGCATCCAATTTTCAAATGACAAGCTACTGCAGCACAACCAACAGCTGGAGAGCAACACAAGACCAGCATACAAAGAACTGGGGGTCCCTACAAAGATTACTCTATCATGTATTACAATGGAAAAATACCAGCATTCCTGTACAAAATTTCAAAA…
Mcarcinus.id553.tr619007	id553	tr619007	Testis-expressed sequence 2 protein OS=Mus musculus GN=Tex2 PE=1 SV=2					1_of_1_in_tr619007 len=1075 id=553 tr=619007	ATTTGGTATGAGGCTCAAGACATATTTTGTCTGTCATTTATTATTAGCATGTACCATTATTCCAGTACTCTTACAGTCAGATGCTCCTTGTATGTCATGACAATCCATGTATAATTTCATAAGCAATAACTCTTAACAAAAACAAAACAAATTCCATAACTATGTGACATTGATAAAATATCCGAATGAGCTTTAAGGCCTGTCACTGAACCCCACTGAAATACATTGTGAGTCTGCTCATCATTAGTTCATCCTTTTAACTACATTTGCTGAAGGATTACATTACGGTTCAGCTACTTATGTAAACAAACTTCTCATTTGAACAAATCTCCTATCTGATAAAAAATGGACTAAACATTTCGTAACATGGAATGTCAAATAATGTACATGTCTTAACTC…
Mcarcinus.id554.tr246836	id554	tr246836			no			1_of_1_in_tr246836 len=622 id=554 tr=246836	TCCGTTGTCCCATCACCCAAGGTTAGCACCAGTCCTTTGAAAACTTTTATGTTCCTCGTTCACCTTTCAAAGTATAGGCAAAGGAAATGTAAACATCGAAAAGGAATTGATCTGTAGTGATTTATTTATAATAGCTTATGGCTGTTTACTGAATTAAATGGAATGACGTATTTAATGACACAAATTTGTAACGTTGGTTATTATTCTTGATTACATACAAATAACGTCGTCTAATGTAGCTGTCACTGAAAAAAACTGGTATCATATAATTATTAGGAATTCTTTTGCAATGCATTATGTTTACATTTCCTTTTTTTACCAACAAGCCAGGGAAAGACTAGTTGTCTGTTACTGTTTCCTCCACAAATTTTAGATTACGCAACATTTTCTTACTCCGTT…
Mcarcinus.id555.tr562295	id555	tr562295			no			1_of_1_in_tr562295 len=217 id=555 tr=562295	GTTACAGTATTGTTGTTTTGACATAATGACAGGAATGTCATAAGGCAGTACAAGGAGTATCTTCCACATCATCTCCTATGAATACACCCTGAGCCCATAGCAGGGACTGCAAAAGTGTTGTTACAAAATCCTCCAAGAACATGGGTTTTCACTGTAAGGTCTAAAGCAAAGAATGCTCATGGCACAAAGGTCTAGAGACCATCTGTGAGGCCATGGG
Mcarcinus.id556.tr548958	id556	tr548958			no			1_of_1_in_tr548958 len=394 id=556 tr=548958	GAGAGAGAGAGAGAGAGAATTTGAACTTGATTGCACAGCTGTCAAACACGAAAATCTATACTTGTTAACAAAATTTTTCTTTTCAGCTAATGATTTATTTTATGTTTAATTATTCTTTTCAAACTTAGTTTCTGATGATATAAGTTGTTTCAGTCTTTAAGGAAAAGACAGAAATAATAAATTGTCAAAGACATTTATGCATTCATAAGTGAATACATTCCAAAATTAATTATTATAATCCAAGACAAAATGTTACCTTGAAATGAATAACTTTTACCTTGAACTGAATAACTCGCGTTTATTATCTCTTCATATTAAAATCAAAGTTAAACATTATTAATACTGATACTGAGACCTTTACAATATTAAAACCACAAAGTTGAAAAATTCACCA
Mcarcinus.id557.tr414451	id557	tr414451	NADH-ubiquinone oxidoreductase chain 5 OS=Homo sapiens GN=MT-ND5 PE=1 SV=2					1_of_1_in_tr414451 len=642 id=557 tr=414451	ACTATAACCACCCTAACCCTGACTTCCCTAATTCCCCCCATCCTTACCACCCTCGTTAACCCTAACAAAAAAAACTCATACCCCCATTATGTAAAATCCATTGTCGCATCCACCTTTATTATCAGTCTCTTCCCCACAACAATATTCATGTGCCTAGACCAAGAAGTTATTATCTCGAACTGACACTGAGCCACAACCCAAACAACCCAGCTCTCCCTAAGCTTCAAACTAGACTACTTCTCCATAATATTCATCCCTGTAGCATTGTTCGTTACATGGTCCATCATAGAATTCTCACTGTGATATATAAACTCAGACCCAAACATTAATCAGTTCTTCAAATATCTACTCATTTTCCTAATTACCATACTAATCTTAGTTACCGCTAACAACCTATTC…
Mcarcinus.id558.tr176818	id558	tr176818		19	NADH-ubiquinone oxidoreductase chain 4 (Fragment) OS=Tarsius syrichta GN=MT-ND4 PE=3 SV=2			1_of_1_in_tr176818 len=264 id=558 tr=176818	ACACCTATCCCCCATTCTCCTCCTATCCCTCAACCCCGACATCATTACCGGGTTTTCCTCTTGTAAATATAGTTTAACCAAAACATCAGATTGTGAATCTGACAACAGAGGCTTACGACCCCTTATTTACCGAGAAAGCTCACAAGAACTGCTAACTCATGCCCCCATGTCTAACAACATGGCTTTCTCAACTTTTAAAGGATAACAGCTATCCATTGGTCTTAGGCCCCAAAAATTTTGGTGCAACTCCAAATAAAAGTAATA
Mcarcinus.id559.tr546192	id559	tr546192			no			1_of_1_in_tr546192 len=755 id=559 tr=546192	GGCCTCTCTACTGGGCCCTCCCCACTAGGAGAAAGAGAGCGAAAACAGGAATGCTTGAAAAAAAAATTAGCAATACTACGTACCCTTACCAAACATTACATAATAAAACAGTTACCAAACATAGTCCATGACTACAGTAATGTGCAGATTTTCCTAGGCAAATGACTATCAAGGATACAGTACATCAAAACACCACATATCAAAATAATTCCACAAATTGTTTGCTGGAAAAGCCCAAAAGGTAATTGTCTGACAACAATAACTAGAGGTGTGAATGCCTATGATCTTATTTAGGAAAAAGGCTACTGTCGTCATTCGAGGTTCATGAAAAAGTAAAAGTACACTACACAAAAGAAATTCCTTGTACAGTAAAAGGTTGTGACTATTCATGAACATTGA…
Mcarcinus.id560.tr506475	id560	tr506475			no			1_of_1_in_tr506475 len=690 id=560 tr=506475	GGAAAGGTAAGAAAAACACTCAAGGTTGTCACGTGAATAGGGGAACCGAATGCACACAGCGACACATATAAATGTGAGATGTCAGCCATGGTTACTCTCTATGATGATATACAGTAGTTATTCTGTTATAACTCCTACTATAATAAGCATTAATTAGCCCTTAGTTAAAAAAGAACTAAAAAGAAAACAGATAATCCGCAACAAAAATGACGATGTTAAACAATAAATTATTAGTATACAGCTTAATTTTAGTTCTTGTCCTTTTCTATATTTACATTTAACTTATACAGACTTGCTAGAAATGGTATGGAAAGTTTTGCTCTAATCTGACTTTCAGAGAATATGCAAAAGAATTCTTCCAGAGTCCAAATATGGCGTGACACAGCTTTCATCATGCTG…
Mcarcinus.id561.tr394242	id561	tr394242			no			1_of_1_in_tr394242 len=640 id=561 tr=394242	TGTGTGTGTGTGTGTGTACTTTTTGAACAAGTATCAGTGTCCAATAATCAGCTTTTCTCAATTGTGGGCAGAAATAAATGAGGGAACCAGAAGTTCCCAAAGTTTCCAAACTATCTGAAGGGAGATCCTTACAATTCTCTATCAAAAAACATTACACAGCAAATCATTTTTATATATTTAAATTTCTTCCTCCTTTTAGACCTCCCTTAAAGAAAGACTTCCTTTAAGAAGTTACATCACTTCAATTCATAGTCTTCAGTTGCAGATGTGTGACAAGCAAGTTGGCTTTGGAACCAGTAGAATCCCTTTTCCCCAGTTTGAACTGGAATGTTTCAATACTTTCTCATTCTAAGAGCAGATATTTCTGCACTCATCAAAATTAACTGCTTTGTAAAATAT…
Mcarcinus.id562.tr833583	id562	tr833583		17	Caspase Nc OS=Drosophila melanogaster GN=Nc PE=1 SV=1			1_of_1_in_tr833583 len=246 id=562 tr=833583	CGTGAATCGGGTCGTCCTTCTGCAGCGTCTTCGTCATGTACAGAGACACTTTCCGCACAAGAATGTCTATTTCGTCTTGATAAGCGTATTCAGCAAAGACATGGCAGATAGCCTGGATCAGAAGTGAGCCTTTCTTGGGATCTCTGTGGCAGAGCTCTCCCGAGGCTGTGGAGAAGATTGAATACATGTCAGAGAAGCGCTGAATCCCTTCGTACGGAGGAGGCGATGGAACGTGTTTGGTGTCCG
Mcarcinus.id563.tr223669	id563	tr223669			no			1_of_2_in_tr223669 len=870 id=563 tr=223669	CTGGTCATTACCTTGAAACATAAAATGTTCCCAGATTATACCCTTACCTCCAGACTGTCCCATGGACTAAGTGAGTTTCACACAGATTGAACAGTCTGCTTAGTCTCCCATTTTGCCAGCTGTGATGCCTACTTCTTCCTCACTTTTCTGCACACATGGGGCACATGGTTAGGGAAGTTAGTTCTGGATTGCAGTACGGGACTGCTCTGTTCCTTCCCATAGGCCTTGTCATTGTTGCTCTTTGCAGGTGTGACTCCCCTTCCAGTGCTTGTTGAACGGTCTTAGTATTCCTGGCTGGAGAACAGATTGTCATTTAGTTAGTAGTGGCTGTCTAGAAGGCTATATCTTGCATAACATCCCTTCTGATTTTTTTTTTGTCCTTAGGCTTGAACACCAGCC…
Mcarcinus.id564.tr223669	id564	tr223669			no			2_of_2_in_tr223669 len=611 id=564 tr=223669	GTAGTATTCCCGGTGAACGGTCTTAGTATTCCTGGCTGGAGAACAGATTGTCATTTAGTTAGTAGTGGCTGTCTAGAAGGCTATATCTTGCATAACATCCCTTCTGATTTTTTTTTTGTCCTTAGGCTTGAACACCAGCCCTGCAGTAAGCGGGAGCAGATAGTCAGAAGAGTTGTCTAAATGAAAGTTGCCAGAAGACTAGTGGGAAGGCCCATAAAACCATAGAAAAATGGTATATATGAAGATGTAGAGCAGTTGGGAACCAAACAAAATGTGTACAAGATAGAAGACAATGGAGGGAACTCATTTTGTCAAATCACTTTAAAGGAAATTATGTCATCAAAATGTTGATGGTAACAATGGTTATTTTATAGTTGTTGATAGTCTTGGGTGGACTTG…
Mcarcinus.id565.tr32521	id565	tr32521	Probable 28S ribosomal protein S26, mitochondrial OS=Drosophila melanogaster GN=mRpS26 PE=2 SV=1					1_of_1_in_tr32521 len=2132 id=565 tr=32521	GCATTTTAAAACAAACCGGTCCTCCTGTGACGCTGGAGGTGCATAAGAGTCTTCTTGTCCATTATTTACCTCAAGGGAGGAATCTTCACACTGAACTTCTGAAGAACCACTCTTTCTTCTACGGGATGAATAAACACCTCTGTTACTTTTGGGAGGTTTATTGACCATCTGCAGAATGTTGCTTAAAGAATCTAGAACCAAACAATTCCTCCTCGTAACTTCTTTTCCAAGAAGCTTATGATAAATTTTCTTAACTCTCCTTTAACAACCAATAAATCCTGAATAATAAGTCTGTCCTGATTAATCACCTCTTGAACATTGAGGCTTTCCTTTAAGCTTTCAATTTCCTTCTCCTGATTAGCTATCTCCAGAATGAGAGACTGCAGACACTGTGCGACA…
Mcarcinus.id566.tr246364	id566	tr246364			no			1_of_1_in_tr246364 len=1264 id=566 tr=246364	ATTGATCATCGAATAACATTTATAGGGGCAGTAACTGGGCTCATATCCCATACATTGCAGATAAGCAGCATAGCAGCAATTATAACTTGACTCTTGAAGGAGTGTATGTATGTATGTATATATATGTAATCACTACACTAGGTTATCGTAGCGATATATGTATATGTGTAAAGAAATATGAAATATTTATAAATATGCTTCAAAGCATCTATGTTATTTTGATGTAAGGGAAAAAAGAAATCTATATGTTTACCGATATGTAGCAATAATAGTAGACTGCTGGTTTTATTATCTTCTTGCAAAAGCAACTTTCTTCACCGCAGAATTATGTATGTACCGCTGAGCAACACAGCTTATTCTAAAACACTTTACAGTATTGATGTGGGCATAGCCAATGAA…
Mcarcinus.id567.tr444632	id567	tr444632			no			1_of_1_in_tr444632 len=1414 id=567 tr=444632	ATTAAATTTGATCATAGCTTTAAAAGTAGTTATCTCAAGACTGAGCAAATTTAACAAGAAAAAAACACCCCATCTTGCTGATCTCCTTCAGTAAAAATCTGAATGATGATTGGGAGAACAAAGCTGAAGCCTGCTTCTTCCACATATCCAAAGTAAAAGCAGGGTAACATGTCTGTGACAATCAACCTTAGATATGATGAAACCTCTCATGTCTCTGGTATGGACACAAAAACATGAAGATGTTATTGGTTTCTCATATACAGTATCTAGCTTGTCCCACTTAACTCCCTCCTCAGTCTTACACTGACTATGTCAACTGGTGCAGTGACATGGCAGGTTCACTGTACAGATGGCTGGATTATTTCATGTGGTGCCTGTCCAAATTCCCGTGGCTAACAC…
Mcarcinus.id568.tr436910	id568	tr436910			no			1_of_1_in_tr436910 len=521 id=568 tr=436910	GTCTCATGGCGGCGAAAGGGTTAACAAGTAACTTGACAATTATAGGTCAAATATTCACTATTCATACAAATATTTGCTAGTCATATTAAGTGGTATATTTGAATGAAAAACAGGGAGTCCTCATATTTAAATTAAAATACCTTCCATTATCAAACTTTAGTTAGAAACTTATTAATAATTTTAACATTAACATCCTGTTTTATAAGAATCATTATTATTAGAAGCTTTTAGTACTCTGGATGTTGAATAATTGATCTCTTATCTAGTGATGATAGATCATCTGTATATCAGTGTATTTTTCTAGCTTCTATGGGATTGTTTTGCAATCATTTTGGTTCATAAAATTGTAAATATAAATTTGTAATGATAGTTGTAATCAACACCCGTAGGGATACTTAT…
Mcarcinus.id569.tr399176	id569	tr399176			no			1_of_1_in_tr399176 len=244 id=569 tr=399176	ATGAAAAGTACCTAAGGATAATGCTTTCGTTTAGCATTTGCACACAGGTTTCAAATGGCTGCCAACCCCTGTGGTAACTCATTACCAGCATGTAGGACTATAGTTGTTGCCATGCCAGTTTTAGGAAATCAATTAATTATCTAAAGCAAATGTGAGAGTTTCTCATTGTCTTCAGTAGCTTGTAGCTCATTTTGAGGGATTTTGTCCCTTGTGAAGAGAAACAATAGTACATAATAGTGGAGCG
Mcarcinus.id570.tr860815	id570	tr860815			MULTISPECIES: hypothetical protein [Vibrio] WP_053410891.1			1_of_1_in_tr860815 len=501 id=570 tr=860815	CCTGGGTGGGCAAGGCTGTTTGAAACTTCTCAGAAGTATAGTTCCTTCCCGAGGATGAGAGATCTATTTCCTTCAACCGAAGGACTCGGCCAAGGGCAGCTCTATTGCCCTTAATGATCAAGACAAAGAGAAGCTTCTCACGGCGGAGAAGGGTGAGAAAGTTTGCTATCTGCTGCATAGAAGCTCTGATTGGTAAGATACCCTGTCGACTACACCAACTGCAGAAGACAGTTCATTTCCCCTGGTACATGGACAGTACACCGCTGCTGAATATTCCGCAAGTATCCAGGTATCTCCTTGTTATGGGTCGAGAAAAAGCCCTCTCGCTCACAGATGTTGGATATACTCCAGGCATGAAGTGCCATCACCTCCACTGCCTGATAATACCTCTTACATGCA…
Mcarcinus.id571.tr61169	id571	tr61169			no			1_of_1_in_tr61169 len=1691 id=571 tr=61169	GGGCCGGCAAGAGACTCATTACTGACTCTGTCCTGTTTCTTCTGAAGTCACTTCATAGATAATAGAAGTCTTTCCATTGTTGACTACATACTGCTAAAATTTGGACTTATATTCTTGACTTCTAGTTTCACTTGTTACTTTAATCCACATTACCAGAAGCAGCTGATGAATGGTCCAGATATTTTTAGGCAATAAAAGGACTGTTCTGGTCAGTGATTACTGGTTATTAGTACTTGATGTATCTGTAAGTATAAGAATACATAGCTCTTGCCACATATATTCCGAGGTTTACATGACCAAATAGCACCACTGAAAATTTTAGTTAAGAAATACATGGGTCGTTCATCTCATTTTCTGTCATTAATAAAAATATCACATTGTTGTATAAAGGCCATAATA…
Mcarcinus.id572.tr80389	id572	tr80389			no			1_of_1_in_tr80389 len=420 id=572 tr=80389	ATCTGTTGCTGTGTCACGTACAGGTCAGACATTTATGTAATTCTATGTTTTATCAGTGGTAATATTTTTTTTTTTACCTTATTAACCATTATTGTTGAATGCACTTAGATTTACTTAGATTTTGGTTTGGAGGAATAAATGTAGTTTGAATAGGTTACTAATTCAAATTCATTGTTTTTTTTAGCTATCTTTAAGATTTGGAAATGTACCATTCATACAGTTTTTTCCTCTGTGAAATTGTACTTTGAATAATTCATGAATGTTTATGATTTTTTAAGAACTTATTGTATATTTACAATGAGTAAACCTGTTACTTTACTAATGGAGAAACAGTAAGTTCCACGCTTATTAAACATTAATGTTAATATTAATGTCACATTTACATATACTGTTAATATT…
Mcarcinus.id573.tr561536	id573	tr561536			no			1_of_1_in_tr561536 len=345 id=573 tr=561536	ATCTATGTAGATGATCTTGGATCTTTCATTGTCGAACGAGAGGGGATACAATAGAAGATGGAGCTTATTCATCACCTGGAAATAAATCTCGACGTTTTCTTGAGAGAGTAAGCTAAAGAAGTTTTTAAGTTTAATGATTCATTCATTTGAATATTAGATACTACAATTTTTTGCATGAGTGATTCAAGTACCTAAAGTATTGCTATAGGTAATGTAATTATGGATTTTATTAAAGATCCTGAAACCCGACTCTACTTTGAAGAAAATTGGGTTAAATTGTTAAAATTTTATCAATTTTGCAAAGGTAGTAAGATGTTCTCATTAGTGCTGAATTGTTTCAGTGGT
Mcarcinus.id574.tr216794	id574	tr216794			no			1_of_1_in_tr216794 len=358 id=574 tr=216794	ACACAATCTCTCATTTGTCACCGTATTTTGTGTTGATGGAAATACATTTATGGGTGATTAGTAAGTTAGGCAGCTGGAGGAGTCAGTGGATAGGCGCTAATTTCCTCTCTTGTTGTCAAAACACTCAATTGCAACTACAATAAACTGAAAAATCTGGATTTACATTTTAATCGTAACTAGGTTGGATGTTACAGATTCTTGAGTGAACGTGACAAAGCATTGAGGCTTCCCCTTACATTTCCGTGCATGAAAACTGCTGTAGAATTCATAATTATGTGAGAGATACATATCATACCTAGTGAACTGAAGCAATCCTACTGCCAACAATTTCTTCTAAATATTGTGATACAAATTTCAG
Mcarcinus.id575.tr40941	id575	tr40941			no			1_of_1_in_tr40941 len=905 id=575 tr=40941	TTATTATTTATTTATTTTTTTTTAAGAAAAACTTGTGGTCGTTTTACTGACGTTCGTCGTTTGTTTTTACAACATTTTTGAATAGCTAGACGTCTCGAATTGCAATGATTAAAACAATTTTGGGGTGCAATGATATTGTTTCTTTATGATCATCCTTTCCATGTACATTTTTGCCTTTTGCCTTCGTAAGTTTTTAATATTCGTTCCGTCATTTGTTATATTTCCATTAACCTAAAAATCCTTGTTATGGGTGAACTGATAATTTCCAAGAAAGCTTTTACTCATTCAGTTTTTATTTTGATTCATTTGAGCAATTAGAACTACATTTTTTTTTTTATTTCGGCCAATGGAACATTGACGTCTGCATCTTTTCAGTTTGGATGGTTGTGGCGGTGGTGG…
Mcarcinus.id576.tr338274	id576	tr338274			no			1_of_1_in_tr338274 len=314 id=576 tr=338274	GAAAAATACGAGGTGTGATATTTGTCTTATGATATGTCTGAACAATGCAAAAGATTTATGGTGACTAATGATATGAAATGATAAATGGAGGAGTTTTAAATACATGCCAAGTACAAAAATGGAACAACTTGCAAATAACAAACCGTTCAGTTCCTCAGTTATTTGTTAGTACTGACAATCAGTTCTCCTTGATGATTGAGCTGCTAAAAGGACATTATTTGTGAGTCTGTATCAGTGTTAGCAGTCTAGTTCTACGCTACGTTTTAGCAGAAGTCTGATTCAGTAGACCAATGGAAATCTGCTATTGAGATTTG
Mcarcinus.id577.tr654172	id577	tr654172		5	Glycine receptor subunit alpha-2 OS=Mus musculus GN=Glra2 PE=2 SV=1			1_of_1_in_tr654172 len=1861 id=577 tr=654172	GAGGCAGTCAGAAGAACGATGCGCTACCTTTATCACTGCCGAAGACGACATTGACAAACTCTCGGGCAAATGGCACGTTGCTTCCTGTCAAGATGAAAGGTGCGTTTCTTGCGACATTCCCAAAATGAGAACCTACTATCTTAAGGGTCTTTGCAAGAGATCTGTATTTGATAAGAGGTATATGGTCAAATGGGACAATGGTGAAATGGCCTTCACTGGCTATTTATATTCTGCAATTCAGTTCCACAAACCAGAAAATAACGACAGCATTGACGACCATGGATTTTGGGAGATTACGACACTTCTCGATGACAGAGCGAGGGCCACCCTCCGCAAGGAGTCGCCGACACACACTCCCTTCGGGATAAACGAGTGGATGATCTTAAACGATAGGTGTGA…
Mcarcinus.id578.tr454459	id578	tr454459			no			1_of_1_in_tr454459 len=823 id=578 tr=454459	GAAAGGCCTGGCAGTCACAGACAAGTCTGAAACCTAATGAAGGGCATGGCAGTCACAGACAAGTTTGAAACCTCATGAAGGGTATGGCAGTCACAGACAAGTTTAGAGTACCCTACGGCCCTCCAAAACACATCTTGAGATTTCCAAGAAAAATTACACCTCTGACAAACAACCATAAGGTTAAGTAATCAGGCAATACGGAACTAAGGTCAATCCCCAACTTGGAGATCAACTGGAATTCGAAGAACAGATTAATAAAGTAAAATTTTGGAATGTCATCAGATATTATTCCATTAAATATGACACTGCTGAAAAAGGGACTGGAGACATTAGCCTGAGAAACCTTTTAACAGCTGAGAACGAGTGGCAAATTATAACTCAAAGAAGACCTTTCAGGAT…
Mcarcinus.id579.tr307619	id579	tr307619			hypothetical protein [Peptostreptococcus sp. MV1] WP_036764353.1			1_of_2_in_tr307619 len=218 id=579 tr=307619	GAGGAGGTCACGGAGGAAGTTCTTGCCCATTGTGGGCAACTGGAGAGGAAATTACGGACTGCCGCCGCAGAGCACAGTGGATGTGTTGGGAATGACAATATTTTTTTATCTGTGATGAAGTCAGCCAACTTTATTATGAATGGAAGAAAAATATCCATCGCGTGCCAAAGGACTAGGAGACTAATACATCGGATGCTTCATAAACTCAGCGATCAGCA
Mcarcinus.id580.tr307619	id580	tr307619			hypothetical protein [Peptostreptococcus sp. MV1] WP_036764353.1			2_of_2_in_tr307619 len=362 id=580 tr=307619	TCACGCTGTTCATCCAAGGAAGTTTGGTGACGATTATTAGAGGTGAAGGGTGAACTATACCAATGTTTGCTATGCTGAAGGAACAACATGATCATGATTCCACTAAGCAAACACTGGTTGCTAGGCGACCATCAACCGAACACCAATGGCCATGCTCGAACTAACCTTGCCCATTGTGGGCAACTGGAGAGGAAATTACGGACTGCCGCCGCAGAGCACAGTGGATGTGTTGGGAATGACAATATTTTTTTATCTGTGATGAAGTCAGCCAACTTTATTATGAATGGAAGAAAAATATCCATCGCGTGCCAAAGGACTAGGAGACTAATACATCGGATGCTTCATAAACTCAGCGATCAGCA
Mcarcinus.id581.tr47239	id581	tr47239			no			1_of_1_in_tr47239 len=269 id=581 tr=47239	CTGGATTCCTTCCAGTTAAGGAGAGGAAGAAGAAGATGATGGAGGAGATGACAGAGATAATGGAGAACGGAACAGAGGAATCTACTTGCTATTGTGTTTCTGTTTTTGTTAAGAAATGCAGATGCGTTAATTTTTGTTTACTTTTAAGACATGGAGATGAGTTGATTTTTGTTTACTTTTAAGAAGTGCAGAGGAATCGATTTTTGTTTACTTTTAAGAAAGGCAGATGAACTGATTTTTGTTTATTTTCAAGAAATGCAGAGGAATTG
Mcarcinus.id582.tr516553	id582	tr516553			hypothetical protein [Prevotella buccalis] WP_052042625.1			1_of_1_in_tr516553 len=277 id=582 tr=516553	TTCTTCTTCTTCCTCCTCCTCCTGGTACGGGTCGGGAAAAAGGCAAAAGTAGCACCAATGAGATACGAGAATTCTCTTTTCTCCACCACCTCTGAAGGTGCACTACACACCGAGCCGGCCACACAGGGCGCCTAAACTCTACGGGAACCTCCAACCCCTTTTCACTTACGAGTTGCTTTCGCACTGACCGACACACACAAATTGGGCGAGGACTTGTTCAAGCATCCTCAATAAAACACAGCACAATCGACCCGCATGAACTCCTCGCAGGTCTAGT
Mcarcinus.id583.tr187749	id583	tr187749			LADA_0F10418g1_1 [Lachancea dasiensis CBS 10888] SCU91510.1			1_of_1_in_tr187749 len=217 id=583 tr=187749	AAAAAAAAAATAAATAAAAAATAGGCCTACACACTAAGTGATAGTAGAAGATTTTCGCACACAGACGACACCAACTTTCGCAAAAAAAAATTAAATAAGAGAAACGAATTGCTAATGGGGAACCCGAATGCCGCCCTGTGCAACGCTATACCCTCTAGTAATTCCCTTTGATGTGCCGCTCTCATTTCGACCATAAAAAAAGTTAAGTCTACATTAG
Mcarcinus.id584.tr130430	id584	tr130430			no			1_of_1_in_tr130430 len=851 id=584 tr=130430	TTTTTTTTTAATTTGTTGGATTTATTTTCAACACCAGCACACACATTTTTATAATATGCGCATTAGTTGGTCCCAGAGAACTATGGGTTAGTTCTGAGGAGTAATTGTAACCCCTCTGATGGCAGTAATATATAAAAGTTGCATCTGAAGCTTAAAAAAATTACTTTGGAGATTCAAAGACTTTATTTACAGAATTACCTTTTTCTGGGTTAAATGTGCTGAGGCTAGTGTTGAGACATCCAATATATGTACAAATTTATCCCCAAATGCGACTAAAAGTATTGTGTTATTTTACACAAATACTGGACAGTTTAAAGTAGTCTGGGAAAATTTATCTTACAGCTTTGATGCAACAAAGGTAATTACAAAGCAGTCTAAAATCAGCGTTTAGTACATAAA…
Mcarcinus.id585.tr73276	id585	tr73276			no			1_of_2_in_tr73276 len=718 id=585 tr=73276	GAACACTTTAGGAAAAATAATGAGAACATAACTACTTGACTTCTTTGCCTTGGGGAGCAAGTCATATTACGCCTCCCCAACAAACTGCTACCTTATTACATCATGGAATGTGTGTGTGTTACACCCTTTCTCCTCGGAGGAAAGGGAAAGGAGAAGAAGAAGAAAGAGAAAAAAAGAGGAGGAAATTAGCACATGCGCTGTTGAGTTACCAGCGATACCCGTCCCTAACTGAAAAGGCCTATAGCGATCATCTTCAAATCTCCTTCCTGTAAGAGTGGTGTTATTCGTGACTCTTTTACTGAGTGCTTAAGATAATATAGCCTCCAATGCACCCGAAAATGCAACAAGAAACTTATAGTTGTCGAAATAGAATTGGGAAGAGCAACAGCATAAACACAA…
Mcarcinus.id586.tr73276	id586	tr73276			no			2_of_2_in_tr73276 len=442 id=586 tr=73276	ATGAGTGCTTAAGATAATATTACTGAGTGCTTAAGATAATATAGCCTCCAATGCACCCGAAAATGCAACAAGAAACTTATAGTTGTCGAAATAGAATTGGGAAGAGCAACAGCATAAACACAAAACCCGCTTATTTGAGCTTAAGCCAGTGTGTAGTTGTCCGGACGTGGGCGGATCAATAGGGAGGAAACTGCGTTGCTATTGGTTAGGCCGGAGTTCAAAACAAATGACGACAAATGGCCACTGTTCACAGTCGGGTCATATTCTACCTCGCACAATATGCAACTTCTCTGACTCCCTTAATTGTTTTGGGCGTGTGCCAACAAACAAGTGCATTGGAGACTTTCTTAACGAAGAAACACATGGACGAATTCCTTCATCTGGGGATCAGCTTTTACG…
Mcarcinus.id587.tr290980	id587	tr290980			no			1_of_1_in_tr290980 len=208 id=587 tr=290980	GTAAGAAGCAGCACAGTGTTTACAGCATCATCACTAAGCCTGGCCTGACATTATTATCTTGACCAAGAAGCTGCCAAGAATATTTTATTTTAAGATATTTTGATTTGTAATAAGTGAAGAGTATCTTATGATATGAACTTTTGTGAGAAAAGGATGTCATATTTTCAGAGCGGTGAACAACTTTGGCCCCATAGTGCAGGTAGTCAAG
Mcarcinus.id588.tr807210	id588	tr807210			no			1_of_1_in_tr807210 len=451 id=588 tr=807210	TACTGGATAAAAAATTAATTTTAATTAATGTTATATAAAACATTTAAATATTTAAGATATGACATACAATATACAAATCACATTCTGGATATACATTCAACAGATTATGCAATTCTTGCTATATTAACTATTTTAACCATTTGATGAATGAACTGAAATAACCCCAGTTCCCATGTTTAAAGCCAGTAAGCTTTACAAGTTCTTGCCATACATTTCAGGAAAACAGTTCCTTACTCTACCAGCAAGACTCACAACATTTCCTAAATATCCTTTCTAAATAATCAGTAGGTCATCCTCAATATAAATGTCACAGGCACATAATATTTAACATCCATCAATTAAGAACCACCCTCAGCAAACATGAACCCAAGATATGTACTAGAAATACGTTATTAGTTT…
Mcarcinus.id589.tr140824	id589	tr140824			no			1_of_1_in_tr140824 len=420 id=589 tr=140824	TTTTTTTTTATCTTTCCATTTTATTACAAAAATTTTCTTCTTAACACAGCCTGTATGAACCGTATAATAAATGACCAAGACAATATTAAACAAAATAAATATACACTATGTTACATGAAATGGGCAAGACAATCTGAAATGATATAATGCAAAATATTTTGGTGGGAAACAACATTACTATGCAACAATCAGTCTAATGACAGTACAGTCTTTATAGTTTTGTGTCAGACATCTCTTTCTTCATCCGAGAGACGAATGACGTCGAATTTACATCAAATACATAATTCTACAAATTTTCCGAAGTGACTGGTTACATTCATTTTCTGTCACAGCTGACAGTACCAGAACCCTAATTTTCAACATGTTGATCACGAACAGCCAAATTGCAGTCAAATATGC…
Mcarcinus.id590.tr17626	id590	tr17626		12	Zinc finger protein 407 OS=Homo sapiens GN=ZNF407 PE=1 SV=2			1_of_1_in_tr17626 len=552 id=590 tr=17626	GACGCAGCAACCACACCAGATGGTATGGCAAGGCAGACCACGTTACGATGCTGCAGCCTTACAAGTTCCAAGTCCCAGTGAAAGGTATTCCTTGAATGGAAAGATGGCAAAACCTCGTCAGTGCCCTTTCTGCGACTACACAAGCGCTATTTCCTCGCACGTTACAAGACACATTCGGATTCATACTGGAGAAAAACCTTTCAGCTGCCCATATTGCTCGCACAAAACTAACGATAAGGATAATATGAAGCGCCACCTACTCGTCAAGCATCTTCAGTGAGCTCAAAATTGTCGAGATGAACTGTATTCTGTATAGTGAAGTTCTGTGGTACTTTTGTTTTACACCAGCTACTTATTTTGCTAGATACAGTGCTCTCGTTTCTCCTAAAACGATTGTCT…
Mcarcinus.id591.tr164340	id591	tr164340			no			1_of_1_in_tr164340 len=373 id=591 tr=164340	GAAAATTGTACGTGATGAAGGAAATTAATAATAATTGTATAATAAGAGATGAACAGAAAAAGTTCTTCAGGGTTGTGGGAGGAAAACGTGAGCAATAATTAAGATAAAAAATGTGGGGAAAGGTTATGGTTCATGAAATAAATACAAAGCTTAGGTTGAGGACAAAAATACACTAAACAATACATTATTTTCATGATCTATAGAACGTGATTTCAGTGACCAGTTTCTGTGTTATAATGGAGATGTGAATTAAGAAGTAGGATAAGGTACATGATAAAGAAAAATGAAAATAAAGCCATACAAAAACAAGAATACATTGCAATCGTGATAAACAGCTCTTGACTCTGTAATCGATTTCACGATCTTAGGTGGC
Mcarcinus.id592.tr905933	id592	tr905933			no			1_of_1_in_tr905933 len=277 id=592 tr=905933	ATATACTTTTCCTCTGTTCAAGACTCTTTGAAGTCTCTACTGGCCTGTTGAGAATCTCGAGGTAATCGTCTAGGGCCAGAAGTGGTCTCAACAGACTCTTTCTTCTCTCACGATGGAAAGTCATAGCGAATATCTGGTGTGGCCTAGCCTTCTCAAACCTGCCCTCGGCCATTTCACTCAAATCTTTTTTATATATTGCATTTCCTCATTTTATATCCTTCATATTGAAGTGGTGAAACATTTTCGAAGCAATACAAGGCATTACAATATTTGAAAG
Mcarcinus.id593.tr5281	id593	tr5281			hypothetical protein [Pseudomonas fluorescens] WP_057959123.1			1_of_1_in_tr5281 len=289 id=593 tr=5281	ATGTAGAGAAAACATCTACCTTAAGTACTGCATATGACAACAGTTTTTGGCTTTTATCACTGTTTATGTGTAAAGGTTTATTGTTCATTGTGAAAGAAAAGCTATGATAAATCTATAAACTATCCTGTAACTTTGACTGTCAGAGGAGGGTGGAGTCAGACCTTTCTTTGTCCACTACCCTTTCAAGACTAGGAAGGTGAACTGCAATAGGTAACAAAGAGAAAGAGAAGACATTTTGAAATCGTAGATCTCAGAGTTGTCACTGCTTTTCCTTTTATTTCAAGAGAAA
Mcarcinus.id594.tr611714	id594	tr611714			sodium:proton antiporter [Prevotella sp. AGR2160] WP_028908890.1			1_of_1_in_tr611714 len=257 id=594 tr=611714	TTTGAACAGGTAATTCTTGAGGCCTAGGGTAATGAAGGAGGTAGATCACAGCCATGAATTTGCTCATTTATGGCAAGAAACCGTTATCAACAAGAGAGAGGGTTACCAATGACTTTCATGGAACTTTCCGTTTCAAGATGGTCATTTGAATAATGTTATTTTCTCATGGAATGTCATTTCCTCACGGAACACTACTTTATAAAGATATAGGCATGCGTTTGATGCACTGAGTTATTATACACCGAACTCGGTTAAGG
Mcarcinus.id595.tr249299	id595	tr249299			no			1_of_1_in_tr249299 len=341 id=595 tr=249299	GCCAACTGCCGTATTGGGAAACCAGGGTTTGGACCTGGATTGCTTGGAATTTTTGCTTTTTTTGTTTCTTCAGCGAAGTCATGAGTGTAATATTATTGTGAACATGGACATTGAAATTAACATGGTATGAGGAGAGATAAGGTAAAACTCAGAATCCCACTTTTCCAGAAATGGGAATCATGAACAATATTGTCTTTGCTGACCTGTCGACGATGAATTCTACCTTATCGGTTTGAGAAGCTTTCTTGAGATTTAAGAAAACAGTCAGGAAGTGCAGTTTTGCTGACAGAAAAACCTAAACCTTGTTCACTGAAGTCTCCAGTGGTTAATGACTTAGTTGT
Mcarcinus.id596.tr271893	id596	tr271893			no			1_of_1_in_tr271893 len=537 id=596 tr=271893	ATATATGTATATGTATATGTATATGCATTCCATTTATGTTCAGGAACTTTGCAAAAGCATTTTTCGATCTTTCTCAGGACTTGGCATTAGCTATTGCTGCTTGTTAGCCACCAAAAGTATTTGATCATTATTATTCCTTTTCAAAATCCCATATATATATAAGTTATTGCATATGTTTTAAATGGTTATGTCTTGATTGCATGGTACACGGGAGGGACGAATCAACTGGGCTGAATGAAGTTAAAAAAACAATTTCACTGAGTTTGCAGAAATTGACATCATTTTGATTTTGTTGTTGTTGTTGTTCTTGTTATTTGTTTTGGTTACTCACTGATAAATGCCCATTTTTCAGTGCAGAACAACAGTGAACACGTTTCACTGAAACTTCCTTACTAAGGG…
Mcarcinus.id597.tr565856	id597	tr565856			no			1_of_1_in_tr565856 len=706 id=597 tr=565856	AAGAATAAGTTTAGTTATTCTAATAAAAATAGCTCATTAACAAATGAATGTATTTAGATGTGTGGGTTGCTTTTCACCGTGCAGAAAAAATTTCATCTTAATATATTTCTTTGAGGTAGGAAAAAAATATAAGTTAGCAGCCTCCTAATGAAAATTTATAAATGGAAACGATGATAAAACATGAACAAGCAAAATTTAGATAGTCAAGCTGATCCCTACTGACACATACAAAACCTGATTCTAAATAACTTGACGAAATGAATGATCATCGGAACCCTAAGGCATTTCACTTCAACATAGGAAGGAAGATGCGTCTGGTCACTTTCATCCAGTGCTTTGGAAGTTTATGTGAGAAGAGTCCATTTCGGCATTAAAAACAAATAAAAGCAGACCATACCT…
Mcarcinus.id598.tr128374	id598	tr128374			hypothetical protein BOTBODRAFT_127680 [Botryobasidium botryosum FD-172 SS1] KDQ18741.1			1_of_1_in_tr128374 len=210 id=598 tr=128374	AAAAAAAAAAAAAAAAAAAGAGATGGATAGTTTCTTTAACTTTACCTTCTCGGGAGAATATTATAGGATCATCTCGTAAGGTGTTTGCAGATATGACCGTTGTGATAGATGATTTTCGCAATTGCTTTTATCAGACGGGGAGGAAAATAAATGATAGGTTGTATTTTCACGTTGTGATGGATATATTAATAAATTTGTTGTGTTTGTGAC
Mcarcinus.id599.tr28348	id599	tr28348						1_of_1_in_tr28348 len=490 id=599 tr=28348	GTGATACCTGGCAAGCTTTCTGTAAGTGAAGGCTAATGTAACAGGATATCCCTGCCTTTCCCTACACAAGGAAGAAAGTGAAAAAGAAAAGCATGGAGACTTATCCTAGTCCAGGAAGAAGAAAGTGGAAAAAAAAAAGCAGGGAGCTAAGTCTGGAAGTGACGATCTACTTGCTAAGTATGAAAGTTATATGAACTGGGGATAGCAGAAGGAGATAAAGAATTCCAAAGTTTGGTGAAAGAGGGGACAAAAATGGTCACAAAATTAATCAGTCAATAATCACACTGCTCTCATGAAAATTCTAAGAAAAAAACATGAAAAAACATTACGTGTCAAGCTGGCTATTTTCTTCAATGGAAATTAATCCAAAAGTACTGTACTGTACTTTAACGGCTCTAA…
Mcarcinus.id600.tr226596	id600	tr226596						1_of_1_in_tr226596 len=1755 id=600 tr=226596	GGAAATGTGTAGATTCTTAGTGTGTCATTTGTTTTGGTATTATTAATTAATCTTCTACATCATAGGTTATTGTGCTGTAGCAAAAAATTTGGCAAATTCGAGATGCTTATTTCTGATTGACTACCAAGCTGAGAACAGGCTGAGACGTACATCACTAAGTAGGGAAGCTACAAACATCTTGACATTTGACGATTATGAAATACACTCTCTCACCCATCAAGATCAGACTTATGCTGCCCCTCAGTTGTTGAAGGAAAAGATGGATTGTAAAGACTCTTCTTTCATTGGCTAGTCTAAACTTTAGGGCAGGCATTGGTGCTCTGCATATTATGGACTGCAGAAAGTTTTTTTCAGATTCCCACTCTCACATGTATAGGTTTTGGTTGACTTTCTATGTGA…
Mcarcinus.id601.tr71432	id601	tr71432						1_of_1_in_tr71432 len=485 id=601 tr=71432	AGAGAGAGAGAGAGAGAGATACACTCTGTTATGACTTGAAAGCAGGGCCTGAAAAGATTTCAAAATGACAAAATAAATATCGGGATAAAAGGTTCAGAGAGAAATATCTTGCGAAAAGGAAAATTCAATTTAGCTTTTCCTAAAGTGAGTGTTTGGGGCAGCTACTGAATTCTTTTGATAGTCGAGAGGCAAATTTAGCAAGCAGAGCACTCAGATCGGGTTGACATAAAATGTATGACGGTCTATCTGATGGATTTAAGGACAGAAAAAACGGGATTGATATGCTACAAAAATGACAAAATAGAAAGCGTTTTGTTACAAATACATAAGGGTATAAAGGCGAAATATAAACTATTACTACATAAAAAAATCTTCTCAGAAAGGAAGCTGACAGAGTAA…
Mcarcinus.id602.tr81605	id602	tr81605						1_of_1_in_tr81605 len=1320 id=602 tr=81605	CAGGCTTTCAGGGCAGTTCAGGGATCGATAGGACAGTGTCCTTTTTGGCGCGCTACGCAGCCGCTTCCGTCCGGGCTTGGGTATATTAGCCTGGGCATCGTTGGCACGCTGTCACTTATAGTCGTCGATCTGACTTGTCCAAGGCTAGGAGTCAGTGCCCCGGCCATCGCCTTCGAGGAATTATTGGCAAGATTAAAAGAGCTTCAGGAAGGTCATAAATCATGGTCCACGAGGCAACACTTCACGAATCCGGTGAATCAACGATTCACTTGGAAATGGGACCCAGAATACAGCCATTTACAGACATCACGACAAACTCTCGAGTGAGACGTTCGACGCCTTCCGAGGCCTCCTCCGACGGGAACGGTCCAATAAGCCACACGATCAGGGTAGACGGAG…
Mcarcinus.id603.tr904415	id603	tr904415						1_of_1_in_tr904415 len=227 id=603 tr=904415	AAAAACGATGCTCCCCTGAGGCCTGTTGGTCTAGGGGTATGATTCTCGCTTAGGGTGCGAGAGGTCCCGGGTTCAAATCCCGGACAGGCCCTTGAGCATCGTTTTTAAAACTGATCGATATTGCGCACTGTAATCTCACAGCTACGTCACTACAAAGAGATGCACACTTATCACAATGACACGACGGTAGCTATACAACTGCACACAGTCCAATTGGAGTGGAAGAG
Mcarcinus.id604.tr202460	id604	tr202460						1_of_1_in_tr202460 len=407 id=604 tr=202460	CAGAATCCTGCAAATTTTCCTATCCACAAGGAACTTCAGTTCCCCATCCTCTTGGATATGATGTTATTCATGGTTTCTGTACACTTAGTTGTTCAGAAATTGTTAGTCCTTCCTATGGTAAAAATGTGTTTCACTGCTTTGCAATGGTTTAGAGATTTGGCTAAGATACTGGTCTGAGAGAACCTTAGGAGTATAGATGTTAAGTTAAGACTAAGGAGGGAGTCACACTCTGTGCATTCTTAACTATTAAGAGTACTAGAATATTACTGGTGTCTGCATGAAATTCAACAAAGGAGAAGCTGTTTTTATGGTATGGTAGTGCATTTTATATGATGCATGAATGGAAAGTTTAGATCTATTTGATTTCTAGCATTGGTCATCTTTTCCATTTTAATCCCA…
Mcarcinus.id605.tr139178	id605	tr139178		8	Zinc finger protein 600 OS=Homo sapiens GN=ZNF600 PE=1 SV=2			1_of_1_in_tr139178 len=1300 id=605 tr=139178	ATCAGGTGAATCTGAGATACCCATGGATGTGTCTTGTAACTCTCATGAAACTGCCACAGAAAAACAAGAAAACTTACATGTTGAGGTATCCCCGGAAAGTGACACTTCACAGTCCATTTCCAACTTAGACAAAGAGTCTGCTGTTAACCAGAAAAACCATAAAGCTGCAAGAAAAAGAGTTACAGAAAGGAGCTTTGTTTGCAATATCTGTGGTAAGAAATTTTTGCATGCTGGTCATTATAGCAGGCACTGTAAGATACACAAAGCAAATACTCTTAGGAGGAAGAAGTCAAAGTCTATTAGTGTCCGTCCTGTTTTGAGTGGAGAAGTCTCAACAGCCCCTTCCTCATATGGTTACCCAAAGCAAGGGCTGTATCAGAGTGATTTTTCACTGACTGA…
Mcarcinus.id606.tr1001351	id606	tr1001351						1_of_1_in_tr1001351 len=608 id=606 tr=1001351	CAGGTTTCCTGTCTTTGTCACAAATTCTGTTATAAAAGAAAACAAGATCAAGTCCTACCCCTCTGATTGTCTTTTACTGTATGTGAGACTGTTATTTGCCTACTCTCTGTGCCAATGCACCATTAAAAAGTCAGTCTTCAATGTCACGTGTCTGGACAAAGGTCTCATCAGGGCCTCAAACAATGGCCAAGGGAGGCCTCAGAGAACTAACATGACATCCGACTCTAGTTTGACAAGGAACCCCGTCAACTACTGAATAGCGGCTCTGACCACAGAAATACTCCTTGGACAACACCATCCAGCAAATGTGGACACATCTGCTTGATAGATACCTGCCATAGACGTCCTGACTGAGCCTGACATCTCTTCTGTAACTCAACAAGAAAAACCTTGTTTTGT…
Mcarcinus.id607.tr17287	id607	tr17287						1_of_1_in_tr17287 len=311 id=607 tr=17287	AGAGAGAGAGAGAGAGAGAGTAAATATTAAAGAAAAACCTATTCTTGATGAATTGCATGTGCTTGAAGAATGTATAAATATATTCATCAGGAGTCAGGAACTGACTCTAGTAACTACTAGAGTCAGTTCCTGACGAGCTGAAAATGAATACCAGCATCAGGGATGATTGTAACCAATAGGAAGCGAGCAACAACGCGACCTTCCACCAATCACATCGGAGGATATTTCACTTGAAGATCTGTAACCAATAGGAAGCGAGCAACAACGCGACCTTCCACCAATCACATCGGAGGATATTTCACTTGAAGATC
Mcarcinus.id608.tr43991	id608	tr43991						1_of_1_in_tr43991 len=477 id=608 tr=43991	CGGGTAAGAAGAAGAGGAGTCTCCCGACGTTTTTTTCTCCTCTCATTTTTCCGCATCAGATTGGCTTGGTACCAGCAATGCTTCGTCTCATTCTGATAGTATTTAAGCAAGTTTAAGCTGCCTTGTTGAAGAAGGTTGTTTCTACAAATTGACAGGCTCTCTCCGTTCACGATCAATTGCTGCATTTTGTTCAACTATGATTCGTGTAGTTGTCCAATTGTATAACTTTTCCTTCAGCAGGAAACGTTGACGAGGGTGAAGGAAACTGGAATGGTGCCTGTTGCGGCGGCTCTTGCCTTGCAGGTTCTTGCCGAGCGAATATTAAAAAAAATGGGGGAACCTCCAAAAACAAACCAACAGAAAACGGAGTATAACAAATTGACAATCTGCACCACCGAA…
Mcarcinus.id609.tr94155	id609	tr94155						1_of_1_in_tr94155 len=362 id=609 tr=94155	GAAAGCCACTCGCCCAAAGAGGATCTGAAACCTTTTGATGATGAAGTTAAAACTTACAGACTTTGGAAAAGAACTGTAATGTAAACAAATTCTACTAGTTGCTTGAACTCATGACACAGGCCACCAAATGAAGATTGTATTGTTGCAGTAATTCATCAAAAGCATAGTTCTTTGCAGTTATCTTTTTAACGTCAAAATTTCTTAGGAAATCTGTTTCTTTACTTCACACATTCAGTTTTCCTTCACTGACAAACTTGCAATATTCTGATCTTATTATATCGATAAGTTGTTAGATATAGGTTTTATGTGAAATAAAAAAAACAAATTGTATGTTTCATTTTCTGTTATCTTTTTTTTTTTTT
Mcarcinus.id610.tr474089	id610	tr474089						1_of_1_in_tr474089 len=378 id=610 tr=474089	GGAAGGTGACAGGTAAAAGGCGGTCTCCAGTTTGAATATCAAGTGGGAATGACTTTACTAAAATCTGTTGTGATACCAACTTGCCAGAGGTACTAATATCCTGCTGATTCTATGATGCTATTTTTCTTACTACTTGTCATACATACGATGTTTGGTTAGGTATCCTATGCCTTTAGCTAGTCCAGAATGAGAAGTGGATTTTGCTCTAAGTGGGATAGAAGTTCCTTGGAAGACTAAGCAGTATAAGAATTCCAAAGCTTGGAATCTCTACTTTGCAGAAATAGTAATATCCAAAAGTTGCACAAAAGTAGAAGGGACCTAACATGTATCAGGATGGCTCTTCATCAGTTCACGGGGCCAGAAAAGTGTAGAAAGCGG
Mcarcinus.id611.tr724223	id611	tr724223		17	Putative hydrolase Mb2248c OS=Mycobacterium bovis (strain ATCC BAA-935 / AF2122/97) GN=Mb2248c PE=3 SV=1			1_of_1_in_tr724223 len=321 id=611 tr=724223	ATCGCTTCGGCTTTCCCCGCGATCTCGTGTCTTGACCAGGCCGATTTTGGCTTGAAGCACGCGCGTCAAGAGTGGCCTCAAGAGGTCGCCAAGGCCCCAACATTAGGTAAAGCTCTGGGGGTGGCACCGATCTGTGAGGTATGGACGGCTCGCCCGGCTCCCCAGCTGTACCTGACCGCTCGGGGAGCGGCGCCGATCCTCGTGCTGGGTGCCACCGGCGATCCTGCGACCCCTTACGAGCAGGCCACATGGATGGCTGGCCAGCTCAAGTCTGGCGTGCTGCTGACGTGGCGAGGTTCCGGCCACTCCGCGTGGGAATTG
Mcarcinus.id612.tr274721	id612	tr274721		21	Neuronal acetylcholine receptor subunit alpha-9-II OS=Oncorhynchus mykiss PE=2 SV=1			1_of_1_in_tr274721 len=279 id=612 tr=274721	TCGGCCTTGGCATCAATGCCCTCTTGGCCATGATTGTGTTCCTGATGGCTATGACAGAGAATCTGCCACCAACAGAAAAACTCCCTCTGGCAGGTGTTTACTACGGGAGTTGTATTTCCATGATTGCCGTGAACATTACTGCCACTGTCTTCGTCCTCAGTCTGAACGGGATGGGCTTAAAAGGATACCACGTTCCAGAATGGATCCAGTAGGACTGTTACTCTCTTTGTGGCGAAGATCACTTTTATCCAAATTCCCTTCATGATTCGAGAAAGTTGG
Mcarcinus.id613.tr393592	id613	tr393592						1_of_1_in_tr393592 len=223 id=613 tr=393592	GGAAAATGATTTATACGAAAGCAAAGGTACATCCCATCCAAAAGTAAAGTGCAATCGATGATGTGTCCAGTGGGCAGAAGAGGACTCTATAAATATGTCCTGGCAAAAGCTAAAGTGGTCCTGTCCTTGAGCTGTCCTAATCTACCTAGCTACTCAAGCTGGTGGTTCCACCTAGAGGGAGCCTGGATAACCCACTACAACTACCAGGTTCAATAGATTTTCC
Mcarcinus.id614.tr28804	id614	tr28804						1_of_1_in_tr28804 len=291 id=614 tr=28804	GTTTTGCATGGAAAGGATATTTTATTGGTTTTTTTTCCAAGAGTTTTATTTATTTTTGAGTTTTGAGTGATCGTAAAACTACACACAGTATTCATCAGTTAAGGAAGGAATGTAGCCTGAATTATGTCTAATGGCTCCATTAAGTATTAATTCTCATGGTGCCTAAGCAAATTAGTTGCATGAGTAGGATCAAATGGTTGCTGTATTCACTTCTCCATTAACTCGCTGGTGTGGTTGAATAATAATAATAATAATTTCCCCTCTTCTGAGCCAACAGCCATCTCGCTGAAA
Mcarcinus.id615.tr292527	id615	tr292527						1_of_1_in_tr292527 len=569 id=615 tr=292527	AGTATGATTTTGCCAAAGGTGCTAGGTGGCAAAACATTTCAAAGGAAATATCATCACCATTGAAATGAACCACTGCTCTTGCTTTACACCTCTCACTTAACTTAACACTGTTCCTAAGAGGAAAGAAAACCACAATGCTTATTTCTTCATCTGCTTACTGAAGCATTTCAAGGGTCTTATTGATGGTTTCCAGAGTTTGACACCCTATTTGATGATTGTCCTCTACTCAAGTTTCAGTTAAATAAAAAAGAAAATAAATACATATGTAACATAAGTCCTACAGTTGACTGTAAGGCATCATGCGCCATATGAAGCCTTAAAAGCCACTGACCTACTCATGCTGCCTGCACATGACCTACAGAACTCCCTTTGATCGGAAGGTTGTTGGAACTTTCTGGT…
Mcarcinus.id616.tr175270	id616	tr175270						1_of_1_in_tr175270 len=577 id=616 tr=175270	TGAAATAGCCTTATCAATTAATATTTACGAGTAAATAAGCCTTTATAGCTCTAAGTCAAAAAGAATTCTGTCAGATACAAGTCTCTTTTGGCCTCTTGATCATCCGTTTTCTATGAAGTTTAATATAGAGTAAAAAGACCCAATTTCTATAATACTTAAGAGAGAGACTCGTGGTTTTCGGGTCTCGATGAAAACGAAAACTAAACTTGGGATTCTTTCGGTCATTATTCTTCGGAACGAAGTTCTGGCGTTACAAATCTACGAGTTCTTCACGCCATTTTACACTAGACCCTATAAGTCAAGCAAGCAAGCATTTGCCTAAGTACGAAATCACACAGGCCTTTTAGAGCGAACGTAGGCCTAAGGTTCGTCTCAGCGGTCACTTGCATGGCAGCCATC…
Mcarcinus.id617.tr272428	id617	tr272428		9	Metabotropic glutamate receptor 6 OS=Homo sapiens GN=GRM6 PE=1 SV=2			1_of_2_in_tr272428 len=851 id=617 tr=272428	GCCTTGTTTTTGCAAGCTGCAGCCAGGCTGCGAGAGGAAGAATTGCTGCATACTGGTGATTTTGTTTTCATAATGGCAGAGTCTCCTTTGCCATACATCAAGAATGAAAATGAAGCGTTGGGTACATTAGTAGTGCAACCCATCAGCGGAAGTGTCAAACCATTTCATAATTACTTCAGGAGTCTTTCATTAGCCAACCACACTGTGTATCCATGGTTCCATGAATTCTGGGCCGAGGTATTCAACTGTCGTGGTGCTGCCTGTTTCACAGGAACTGCTCTGAATCTTGCTGGACATAAATATCGGCAGGCTGACAGTGTTGTGAGTACTGCAGATGCCATTTCAATAATTGCTCGAGGTCTTGAAAGATGGCGAAGAGAAGCATGCTCAGGAAAACCT…
Mcarcinus.id618.tr272428	id618	tr272428		6	Metabotropic glutamate receptor 4 OS=Macaca fascicularis GN=GRM4 PE=2 SV=1			2_of_2_in_tr272428 len=1945 id=618 tr=272428	GCCTTGTTTTTGCAAGCTGCAGCCAGGCTGCGAGAGGAAGAATTGCTGCATACTGGTGATTTTGTTTTCATAATGGCAGAGTCTCCTTTGCCATACATCAAGAATGAAAATGAAGCGTTGGGTACATTAGTAGTGCAACCCATCAGCGGAAGTGTCAAACCATTTCATAATTACTTCAGGAGTCTTTCATTAGCCAACCACACTGTGTATCCATGGTTCCATGAATTCTGGGCCGAGGTATTCAACTGTCGTGGTGCTGCCTGTTTCACAGGAACTGCTCTGAATCTTGCTGGACATAAATATCGGCAGGCTGACAGTGTTGTGAGTACTGCAGATGCCATTTCAATAATTGCTCGAGGTCTTGAAAGATGGCGAAGAGAAGCATGCTCAGGAAAACCT…
Mcarcinus.id619.tr82168	id619	tr82168						1_of_1_in_tr82168 len=632 id=619 tr=82168	TCAAGAACTCTGTTCAATAAGGTTTGCTACAGGACAGCATTTTTTTCTTTCTCAAGATAATTAAGCTTACCAGCAGCCCAAAGATCTATGTTCCAACACTGCAGCAGGGTACAAAATCCCTAAGGCGAAGTTAAACTACCCACAAAGAGTATGACACATCAATAGCTTTGAGTTCTATTTAGGAGTAAATGAACACAAACAGCAAAGTCTACGCCGATTACTGAAAAATTATTACTGAGACTAACCTCTCAAAATCAAAAAGGAAAGAGCATTCTAGAGAAACCTGAAGGACTTCTTGTGATAAGCATTATATTCCCCTTCTATTCCTCCTCCCATAAGGAAGAAGTGGAGAAGAGGTGGAGGAGGAGAGCTCAATTACAGGAAGGACAGAACTTCCCC…
Mcarcinus.id620.tr901774	id620	tr901774						1_of_1_in_tr901774 len=302 id=620 tr=901774	TTCAGTATCATCCTCCTTTCTTCCCCTTCCCTCCTTTAGAGGACGTGGCTTGTTATGGACTGTGAAAGAGCTGGGAAGACTCCCTGCCCTTTCTTGAGGAAGAAGAATGTGCTGCTGGTCTGTGTTTGGAAAGAGCAGGCTTCCTCCCTCCCTTAGAAACTGCAGGCTTATCCACACCTGAATTTTGGCCACAGCAGACCTCGAAACCACTGGAAATCTGAAAGAAACTTCACAGTAGATTAGGGAATCTTTGGACTGAATACTGTGCATTCTGTCAAATACCATTTACTGAGGAAAAGTGA
Mcarcinus.id621.tr161018	id621	tr161018						1_of_1_in_tr161018 len=543 id=621 tr=161018	GATGATACTGAAGCTGGCATTCCTCCTCCTCAGCTGCCACAAGCAGGGGATACCCATCACGTAATTGGTCAATGTGGCAGAGAGGGGGAGCAGAACCCTTGGTAATTTTAGTCCTTTAGGCCAGCTACTGTACTCCCCCCTCCATTCAATAACTGGTACTATTTCCACCTCTTCCTGTTGAAGGAGGTGACTGGAAGGTTGTTTAGCAATCTCTCTTTGCTAAACAAGTTTGTCTTGCAGATGTTGGAGACAGCAAACTTGTGTTTAGAGTCTCACACCCAACTTAAGTACTCTGATGCGATGTGGTGTCCAGTAAGGATTTGGTAGCTACACAAATATTTGAGCAGCCACCACTGGTAGACTTCTGAAAGGTGGTTCAGTTACACCAAGCCCCTCGCC…
Mcarcinus.id622.tr812616	id622	tr812616						1_of_1_in_tr812616 len=492 id=622 tr=812616	TCCGACAGCGACAATGATGAAAATCTGTCACCTACGAACAAAAACAGAGGGACAACAAGGCAGAGAGCAAATTGAGGTATACTTTATGATGATTGTGAACAGGGTGCCAGTAATTTTCGGGCCAGAGAGTGGAATACCTATTGAACCATTTCAGTGCATCGTTTTCAATACCTATCCATTTTAAGTCTTATCTATATCAAGCCATACGTCTAGTGTACTAGTGTCTAGTTAGGCATATAAGACAGATAACTAAGGTATGTAAACAAATATGGTTTTCTGTGAGCTATAATGCCCTGGGACAGGTTAGGCCGATGGGCCAGGGCAGGTAAAGTTCACAAGTTGCATAGAGCCTGATACTCAAGGTTAGGTTAGTGAAGATTAGTCAGCCCCTTGTATTTC…
Mcarcinus.id623.tr122006	id623	tr122006						1_of_1_in_tr122006 len=701 id=623 tr=122006	GGGGAATTTACATCATAATTATTGTCTTTTTCTTAACATTTAAATTGTTTATTCTAGTATTTACTAATGGTTACCAGGACAGTTTACCATACCTTGTCCAAAGTTTATTATCAAAGGGTAATACTTGCCTCCATTAATATTTGAAATTTTTGACAAATTTTGTAGAACAGAGCTATCAGCTTTTCAGATTAGGACCTTATTGTGCATACCTGTTGATAATATAGCTGGTGTAGGAGTTAGTTTCTTGGTTTTGTATTGGTTTGCAAAAAAGGTCATTTATTAATAATTTCCGTGCTTTGAAGGTGTCATGAAATGTCTTTTAGCTTATTATTAATTGCAAATATATGGTGAAGTCTACTATAGAAATGCTATGTTTTTCAGTGATGAACTGTCTGTAAA…
Mcarcinus.id624.tr293446	id624	tr293446						1_of_1_in_tr293446 len=221 id=624 tr=293446	GAGCAGGAAAAACTGCAAAAGGATTTTAGAGGTCACAGTTTTTGTATCTATCTGTTAAATACTGGTTAAAACATGACATACCTTCATGATAGCAACTTTGAGGATGTTAATCTTACAATGTACAAATGTTACTAGTGTTCATTACACTAAACACAGATGGGGTAGGGTGTATGGTTTCACTTTCTATTTGATAAAATGCATTTATTTTTGGAATATCTGAA
Mcarcinus.id625.tr61568	id625	tr61568						1_of_1_in_tr61568 len=254 id=625 tr=61568	TACCATACAAATGCTTTTAAGGAGATATATCTGATTGCCAAGGGTCTCAATGAAACTTTATTGACAGCAGTGTAAAAGTCTGGAAAGGACAAATAGCGATTACGTCCAGTTGGCAAAGCTCTGATGGAAGGGTAGTGGGTTGGTAATTCTGTTACATGATAAGGACTGCAGGAACCTTCAACATTACAAGCACCTGAGCTAGGATTGTTAGCTGCTGAGGACAGCAACAAGTTTGTTATAATGGCTGCTTTTTG
Mcarcinus.id626.tr148803	id626	tr148803						1_of_1_in_tr148803 len=328 id=626 tr=148803	GTAGGTCCCGTTGCTGAATAACCTGTTGGTTCCTGGCAACGTAAAAAATGTATACAAACTTTGTTTTGCATGAATCGGGATGCGCTGGGCCTCATTACCAGCATTCCAACATCGGACAGCTCAGTAGTAACCTTCAAAACATGCTCACTTGCATCAATGACAGTTTATTTAGTAGATAAATGCACTGACAGGCTGACCACACTGTTTTGACTGTATAACTTTCCACTAGGAAATAAATGACGTTTTAGTCAAGTCTACTAACAGGCTGACCTAAACTGTTGTGACTGTATAATTTCCCACTAGAAGAGTTAAGTATACATTAGTTTAA
Mcarcinus.id627.tr141668	id627	tr141668						1_of_1_in_tr141668 len=335 id=627 tr=141668	ACTCCCTTTGAATAGTTCCACCTGAGAAAGGCAATGAAATATGACACAACTCAAATGACAAAATTCTTAACAACCATGAATAACATCATTACGAAAAGAACACTATCTTAGTACATATAGCAATTCAGGCTGAGACCTTTCCACAAGTTTGGAGAAAAACTTGAAATTACAAAGTGCAATTAACCTTTCAGAACAAAGCCACAAAAAATAGATGCTAAAGGAGAGATAACAGGTGGCATAACTTTTATTAGTACTGTAGTTAAATATGACCACCAAGTCATTTTCCAAGGTAGACCAAAAAATTTCTATAAGCACTAGAAGCAATGGAAGTTAGA
Mcarcinus.id628.tr91063	id628	tr91063						1_of_1_in_tr91063 len=656 id=628 tr=91063	GGACAAGTATTGTTTAGAGATATTAATAATGTTCATTGTTTTTTTACCCCAAAAATAGAAATTCTGCCTTTCTTGTTAGCATCAAGGACCATTTCCCTACTGACACCAACTAATAGCTGAAATCAATCCATGACCTTTCATGACTTTCAGTAACTTGATATTGCTTGTTTTGGAATTTCATTCAAGTCTTCCTGATATTCAGTAAAACTGAAAGTAACTATCCGTTATTAGATTTAATCACTTATAGTGGACACTTCATGTAAGGTAAAAGAACACTAGGATAGGCAATTCAATGGTTTTAGCCAAGCTACAACAGAACCCCATAGGGGAGAAGGAAAGAAAAAATGTGGCTTAACTGCAAAAGAAGCAAAAAACCTGCCTCTTAAATGAACTAAAGTT…
Mcarcinus.id629.tr447303	id629	tr447303						1_of_1_in_tr447303 len=735 id=629 tr=447303	ATAAAAAAAAAATATATATATAAATATATATATTAGTGGGAGCTGACTTATGTCTTCTACCCATAAGCAGTTACGAGTTCATTCGCGACTACCTCGAGTGTCAAGATGTGTACATTCAGAAGCTCATTCTGGAGGCAAAATCTGAGAATGGAACAAAGCAAGAAACAGTGATCGTTGTTTGTTTTTTTTATAGTAATAAGTAGGAAACAATCTTCAACTGCGAGAGAAGTCAGCAATCACACTTTTGTATCACGTGACTGAATGAAAGGATTATAAATATTAAAAAGTCTTCATCCAACTCTGGTCATTGTGGTTTTGTTCTGTTTTCTGTTATTTGCCTCTAATAGTGTGTCATTTGTTTCTCCATGAGAACCTTTTCAAATGTAATTTTAACTTGTA…
Mcarcinus.id630.tr543054	id630	tr543054						1_of_1_in_tr543054 len=217 id=630 tr=543054	AAAAAAAACACACACCAAATCCTAAATCATACAGCGAAATTCACGAGAATAGAAAACTAAACGCCCTTCGATAGGCAGTCAACAGCTGAAGCTGAATCATTCCTGTACACAGGTAGATGTGAAGCATCAGCATATATACAAGGTCCTTTAAATATTCTCAGAGTATATTTAAAGGACCTTGCATACAGTATTAAATTGCTGTGCCATTATTTCCTTG
Mcarcinus.id631.tr424003	id631	tr424003						1_of_1_in_tr424003 len=413 id=631 tr=424003	ATATATATATACATACATATACATATATGTATATAGTATACAAATACCGATGTGTGTATATTTGTGTATGCGTGTATGTGTGTGTGTCTGTGTATTTTTTTTCAGTAGCAAAATGCATTTTCTTTGTTTCACATCATCTTAATTCCCCACCATATGTGTAATCTGTCTCTGGAAGCAAAACAACCTTGACCATTTCATTACCCTGTACGATGATGTCACCCATGATTGTTGTTGTTACGTACCAAATAAAGTCTCTGTATGACAACGCCTGCTGTTAGTTGTGACTCCCTTGGTATGCGACGGAAAAAACAACAAGCAATATAAGTACGCAAGGCTATACAAGCAAGGTACTCGTCATGCCAACTTCAAGACTAGAAGTTAAATTTGAAAAAAAATATT…
Mcarcinus.id632.tr108113	id632	tr108113						1_of_1_in_tr108113 len=257 id=632 tr=108113	GAGAGAGAGAGAGAGAGAGTTTCTGGGGCCTTGGGAAGAGAGATGCTGGTGAGAGAGAACCTAGCTGGCAACCTGCTAATACACCATCATGCAGGATGTCACTGGCTCCTGCACTCCCTCATATTTTTTGTGTCTCTCTCTCGTCAGTTACAGGGGTTTATGTTCTCCTTTGTTTCTTACGGCAGTCGATGGGGGATGGTCGAATGATCACTGCTTTCGACATGAGCGAGGCCCGAACGAGGCCGACACTGCTGAAC
Mcarcinus.id633.tr316778	id633	tr316778						1_of_1_in_tr316778 len=489 id=633 tr=316778	GGTTAACCTGCCAGCACCCCATGTCAGAGGTAAAAGGTTTCCAACTGAAGTGGGTCAAATATTACATCAAAGAATTTCAGTCTGATGTGTGGGTATTCAGAGGACACTCATCTTGATTTCAATTTCACAATTGTTCTTCCGCATTCTTCCAACTAAGATGTACACTGAATATCAGAACTTTTGTTTCCTCTACAGATAACTGTATCTTACTGATGAAGCCCAGGTATTTGTTTTCATTATATAGTGGTGTTGAGGCTATGCTCAGAAAGCCATACACTTGATACTATAAGAAATACAGCATCTCTTCCTTGTGTATACAGTATTTTTTATTCCAGAGGGCAAATGAATTGTAATGACATTACTAACATGAACAGTACGCTTCTTAGAAACTTTCTTGAG…
Mcarcinus.id634.tr275665	id634	tr275665						1_of_1_in_tr275665 len=507 id=634 tr=275665	CTGCGGTCGCATAACGGCTCCCGGGAAGTAAGTGCTCTAAAGAAACGGATCGATTACCGATCCTCGAATTGAAAAAAACAAAGCAGACACTGATATTAAAATCTAACATGCCAAATATTTTCGACAAATGACAATGATGCATCTGTAGGTCAATCAGACTGGAGAATTATAGGAAAAGTGTGCGTTTTGACTGCTACATCTGACTGCAAAGAAACCACGCAATCAATGACCTGCGGTCGCATAATGGCTCCCAGGATGTAAGTGCTCTAAAGAAACAGATCGATTACCGATCCTCGAATTGAAAAAAACAAAGCAGACACTGATATTAAAATCTAACATGCCAAATATTTTCGACAAATGACAATGATGCATCTGTAGGTCAATCAGACTGGAGAATTA…
Mcarcinus.id635.tr644860	id635	tr644860						1_of_1_in_tr644860 len=579 id=635 tr=644860	CGCCCAATCTGTATAATGTCTTTAACTGTCAAGTCACTACTCTGAGTTACCATATCCTCCTCATGGACCTCTTTGACAACCACATCGGAAAAAGTTTTGGTTCCTTCTTCCCCAGGCTGCACAACCATAGACACTTCATTACACTCCTCATTACACAGCTTAATGCTAAAAGATTTTTCTGTGTCGTCTTCATCGATGCTTTTCCCAAACTTGATGATCACCCACTCATCCTTTTCAATATTACTTTGATTTTTGCTAATGTGAGTGTTAGTCAGCTTTTCGTCACTGCCACCCCCAGTTTCAATAATGACACAATCATCACTGCTGTCCTCATTGATCAGATCCCCGTCTCCATGCTTGATCGAATGAATCTTCAGTCCCTTAGTTTGCACGAAACTT…
Mcarcinus.id636.tr888892	id636	tr888892						1_of_1_in_tr888892 len=873 id=636 tr=888892	AAGCAACGTGGGATCATGTCGTTATGTGGATGGGAGACTATCGGTAACAAAGGACGCCGTCGACACATAAGCCCCTTGAAAACCCATAAGATGGACGTGGGGCTGACAGCTTCATCCATTTTTCCACTTGTAAGGGTTAGCTCTCTCAGGTGTCCTTTTGTTTCTGCAAGCATTTTGGGATGAGGTTGCTAGCCCCACGCCTTTCACCTCCTAGACTGCGATCCTCTGCATTCGTCTAACTTCTACGTGCATAATTGAATGTTTAAGTCAACAGAGGCATACTGTTACTAGAACATGCCTAAGGCGCTTCGTCTCGCCCGTAAATCGATCCCGGGCCCTATTGTTAATAAAATGAGTGTCATAAAAACCAGACTACGAGGTTCATATATGCGTCGTCAT…
Mcarcinus.id637.tr576411	id637	tr576411						1_of_1_in_tr576411 len=281 id=637 tr=576411	CACAGTGTTAAAGAGGTCGGACACCTAAATGAGGAGAGGCCAAAAGAAAACCTACGAAAATTAGAAGGCAGAAAGCAACGCAGCTGTGGACCGAAGTTGCGCTTTAAAGATTCTATAGTTCTATTTAGAGTTTGCCGTAAAAGACCTGTTGAATTCAAACAAGAAGGAACATAAATTATGAAAAACACTTGATTGAAAAAAAAAAAAAAACTTTCAGAAATACCCAAAATTAATATGTGTTAACAGGTTGCCACTGCTTCATTGTCCAGAGTTGGGGCAAG
Mcarcinus.id638.tr54113	id638	tr54113						1_of_1_in_tr54113 len=1637 id=638 tr=54113	GTTACACAAACGTTCGAACGTTTCTCCGGTTCGATATAAATCCTTTTCTATATCACGAAACACGTAACTAACGGAAGACTATGGAATATTAGAAAAGAGACACACAGACGTCTTTGGGAAAGGTACAACGTTACTTCAGTTTTCAAAGGAAAATCCTCTCTACATAGTGGAAGACGCAAAAGAAACCCAAAAGAGTATTTAAAAAATTGCATATTTGTAACTGGGGGAAAATTGGAATTTTTTAAAACTGGTTAAAGAGATGTTTGTTTCACAAAATACTCAACTAATGAAATCACACACATGTATGAAAAAAAAAATACGCAGAACATTACCAAGGAAAAGATGAACCACTTGGAGATTTCGTTCAAATACCCTGTCTGCATTCCTATGACAATGGAT…
Mcarcinus.id639.tr177855	id639	tr177855						1_of_1_in_tr177855 len=354 id=639 tr=177855	CACACACGCACACACACAAACACATGAATATACAAATGACTTCCGAGTGAAGAGGGAGTAGTCATTACATTCAGGTTAACCAAAAGTTGCTAATTGTTTCAGAGTTAACAGTTAAAGGAACTATTAACTAAGCTCGTATGAAGAGAAACAGTGAATGGAAACTGCCAAAAACCAGACTAAGTTTCGAAAAATATTTCACTTAAAGGTAGCCAACGATTTTCAAGTAAGAAGTCAGTTATACAACTACCCTTGTTTGGGTTAAAGCATTTTATCACCACTGGTTGAAAATTATAGATCAAATCTTTGGGCATTTTCATATATTTCAAGGTTAAGTATTAAATTGGATGAGTGTAG
Mcarcinus.id640.tr377078	id640	tr377078						1_of_1_in_tr377078 len=764 id=640 tr=377078	GTAAACTACAACTTTTTCACTATTGTAAGACGATCGGTCAGAACAGGTGCTATCATTGTCCAAATCTATCAAAGGTGGTGGCTTTGGCAAAGAACTCAGTACACTAATTTTGGGACTTCCAGCAGATGACAAATAAGCTGGAAGGTCAGAGCCTAATTGTGAAGCGGCGGCTTCTACATTTACTGCCTCTTTATTAAACATTTCATGACCTTTAAAAGCAACTGAAGAAGAGGAACCACAAATACCTGAAAACAACCACAGTACTGTCAGATTAACACTCAGAAGTACTTATTTTGTTTTTCTCCGATTCACCAGAAATCACAGAAGGTTTGCTTCTTTGGAAATAAATTTTAAATAAATATTTTTTTTACAGTGTTCGTTATCTTCTTGTATATTTTC…
Mcarcinus.id641.tr205203	id641	tr205203						1_of_1_in_tr205203 len=691 id=641 tr=205203	CTTGAATAGAATGTGCAAGTCTGCACTCCTGTAAAATCTTCTCTCCTTGGGTTATCATAAAGTCTAGAATGATTCCCTCTTGAATGCTTTCCTAATTCTATAACTGCACAGGAATGTTCCCGCATGCCTCTACAAGCTCTGAAGAAGCCTAAATATCTGAGTGAGTTGACTTCACAATCAGGTATAGTGCCTTCTATGCTAATGATTATGTTACATCAAAAGCAAACAACCCCTCCCCAACTGGGTGCAGGCACATCAATTTGGGAAAGGAGGTTCTTACTGAATGGAATGAGGGTGAGAGATGTAGAGGATCATTTTCCACATGAGGGATCTCTCGCAACACAGGATAAAAAGATTTTATTTCAAGTACTGGGGTAAACACTTCTCTGGTTACCCAAT…
Mcarcinus.id642.tr255818	id642	tr255818		17	Glutamate receptor ionotropic, kainate 3 OS=Rattus norvegicus GN=Grik3 PE=1 SV=1			1_of_2_in_tr255818 len=290 id=642 tr=255818	AAGAGAGATTCGTAGTTACTTCCGCCTAAGGTTCCCACGGTAAAGCCATCCTTGATGGCTCTGGGAAGGTCTTGAAGAGAGTCTATGGGAGTCTCGTAGGCTGGGATGGCGAAGACGGCTGTTAACATTCCTGAGTACAATGCTATATTTATGGCGCAGAAGAAAAACCAGAATAAAAGAACAAGTCTGACTTGCAACGAGTCGTCATTTATAGAGGAGCCCTGATTGATAATGCTTCGAAACATGTTAAACTGAAACCACTGGAGGTCAATCTTCACGTCAGCTGCCAT
Mcarcinus.id643.tr255818	id643	tr255818		5	Glutamate receptor 3 OS=Homo sapiens GN=GRIA3 PE=1 SV=2			2_of_2_in_tr255818 len=828 id=643 tr=255818	AAAAAAAAAAAAAAAGTCAAAGAAAACGATTCCTGCTTCATTCAATATTCCTCTGTACAAAATAAGGTTTTGTTCTGTCTGTCAATACAGAATGTGACTTTCTCCAGCAGCAAGACCACGGTAGATATCATCATTCCCAGGGCGAACATATAAAATGCAGCCTGCAGGTGCGCTAAAGTAATTGCGATGTCCTTCACCTCTGTTTCTTGACCTGGTCGATTGCCCATTGGTATTCTGTAACACTCATCTGAATATTTCTTCATCAGACCGGCCTCTACTATTCTGAGTAATGCGCGACTGAGTGCACCTGTGACAGGAGAACCTTTCTGACAGACAAACCCAATATACGACGGAAAAAGCCTTTCTCTGCTGAGGTGCAGCTTCTCCTTTCCATACTTG…
Mcarcinus.id644.tr712906	id644	tr712906						1_of_1_in_tr712906 len=280 id=644 tr=712906	TTTTTTTTTTTTTTTTTACCATTAATAAGTGTAAAAAGTCGCTATTGCGTGATGATTTACAGTGATTCCTTATTTCGTTGCTTGTTGTTGATGTATTAAGCAAACTGTTGTTCGGCCCGTAGGTTTCGTTACTAATAATTCTCCACTTTTCACATTTTTTTCACAAACGAGTACTTCATTCCACTGGTTTTCTCTCATGAAAGCATGTGTTCGTTTCGAATAACAATTTTAATGAAAGTACAGAAGTTTGTCCTTCCTGTAATAATAATAATAATAATAA
Mcarcinus.id645.tr182342	id645	tr182342						1_of_1_in_tr182342 len=1472 id=645 tr=182342	GGAGTCTCATTTTGAATAAAGTTTCTTGTACATCATATAAGATACAAATACCTCTTCAATTTCTCTCATATAGCACTCATAATGCAAGTTGCTTTACATAGTGACAATAATGCTGAAACTTATCAGTTTCCCGTGTTGTCTGAAATAGTTTGTGATCAGACTTGAAGCATCTTAGCACTTACTTAATGTAACTTGAGCTTTCCTGTTTAGCTTCCATCTGATATTTCTGTAGAAATGAACTGAGGCTGTGTAAAGAAGGGGAGATCATTCTGGACAGTACAACTAGTTTTGTATAAATACTGTATTCAAAGTTCCATTTAAAAGATGGGCATCACAACATAACTGGACGATTATTGCAAGTTTTGACAATCTAGTAACTCCACATGGTGTCAAACGCCT…
Mcarcinus.id646.tr228077	id646	tr228077						1_of_1_in_tr228077 len=2504 id=646 tr=228077	ATCCATCTCTTCCAGGAAAACCTGAAATATAAGAAATATTTCAGAAAGTTACAAGATGATCTGAAAAAAATATTTATTTCAAAATGAACTGGCCTTAACATCAATAAACCACAGTACTGGACATCACTACTACATAAATAATGAAGATAAAATTTTTATATGGATAAATAAATTTAAAACACCTAAATGCAAAACCACAAGGATCTCACCTACATAAAAATGTCAGAATATAAGCCAAAGTTATTATTATTAACCCTAGTTGATAATAATACCATAATTCCAAGGGCTCCAACAGGAAAAGCAACACAGTAATTCAAAAGAAATACAAGGGAAAATATATTGTATATAATATAAAGCATGAGAGAAATATAAACTATAAAAGAGATATGTTGCTCATGA…
Mcarcinus.id647.tr262810	id647	tr262810						1_of_1_in_tr262810 len=1013 id=647 tr=262810	GTCGTAAACTGGAGACTGCCTGTAGTCATACTTCTACAGGTTGTGCAGTTTTGATTTAAACGGTGTTTTCTTTAGTATTCCAAAATTTGTTTTCTCAATACCAAAGAACCACTCAAAATCATTCCTATCATTTCCATGGTTAGCTACCATCACTACGTTACTTTGTCACTACTTGAGGTAGCTTGGTCATCTTGGGTGGCACATTTAGTTGCCTAATGTTATGATGTCTATGTCAGCTAGTGTTCCAACACCCTAGGCTGTGTCATAGCCCATGCACCATTGCCCTTTAATTTAGTGTTTGTTTCCTCGCTCAATGGTACTCACATGTCAGCCTTGTTACTGCTGCTTTTTTCTTGATCTTTATTCCATAAACAGTGATTTGTATTAGATGGGTAGAGT…
Mcarcinus.id648.tr380123	id648	tr380123						1_of_1_in_tr380123 len=288 id=648 tr=380123	GTTCCTTGTGTGGTCAGAAACTCATTATGGTAACAGTTGTTTAAAAAACTGATGAGTTTTGGCGCGTGCAATATGTAATGCTGTCACCTGGCTTTTTAAGTATTCGAAAAGATAAAGCACTAACTCTGTTGGATTCTCGAGTCTCAAAGGCCTTCTGCAAGTTTCTAAGAATTAAATTTATGATGAAGTTGCTACCGCAAGCCTATATTTCCTAAGATGGGCACGGGAGGTTTTATGTCAACAATGCTGTTTTCAAAGCTGTTCAGCAATTCGAGTCCTGATAAATGC
Mcarcinus.id649.tr848334	id649	tr848334						1_of_1_in_tr848334 len=233 id=649 tr=848334	TGAATTCCCACGACGATGAACTAAAGGAACATAAATATGAAACTAATATGTAGTCATCATTATGCAAATATACTTTCGAAGACTACTGATTTTCGAGAAGAATTACATATTGCTTTCCTATTATTTTGTGGAAGAAGATAGGAAATAAAAAATTTCTTTTATAACACTAATGGCGTTAGAGGTGCACCCGGTAATGGCTAATACGAAATCTTTCACCGGTGGATATTATCGTG
Mcarcinus.id650.tr771701	id650	tr771701						1_of_1_in_tr771701 len=563 id=650 tr=771701	GACAATGTTACACACACATTTTCTGTAGAGGTCACGTCAAATGAATATATTTTCTTATGATGCCAGTTTTACGAAAGCATTCTCCATAAAGGTGTCACATGGCTACGTTTCCCGTAAAGGAAGTAGTACGTGAACATGTGTTTTGTAAAGATGGTGTCGTACAAACTGTTTTTGGACACTAAAGAGTGTTACACCATCTTGTTTGCTGTGAATGAGCAGTCACATGTCCACAATGTCTGGTATGAGGCAACGTCCTGCGAAAGCGTTTGTTTTGAAATCGGTGTCACAGAGGCATATTTCCTGGCATCTTTCATTACCAAGTAGCCAATATTCCTCATAATCTGGTAAATTGGAGTTTCTTCAGTCACGTAGGTGTTGTCACACAGGAGAGAACGCTCA…
Mcarcinus.id651.tr359836	id651	tr359836						1_of_1_in_tr359836 len=321 id=651 tr=359836	GGTCAAATCAAATGCTTTCAGAGAGAAAGGGAAGTCTTGGGTTACCTTGCGCAGGAGGGATTTGAGTCAATTGGATTGTAAATCTTTCAACTCCTTAGGGGAGAGGTCTTGGATTGCCTCAGGCAGTAGGGAAGCTTTGATGAGGTTGGGAGAGAGATCTCTGAACTCTAGGGAACTCGGAATATAATTGAGCAGGAACTGTTTAAAAGAGTTTGATACGGGAGTCTTTGTGTGGTTATTAGGGAAACTCAAGCTCCCTTTAGAGGGAGGCTTGAAAACGTGTTTTTGTGGTGTTGTGTGTCGGTTAACTGTTGGAATGTG
Mcarcinus.id652.tr257885	id652	tr257885	Thioredoxin, mitochondrial OS=Bos taurus GN=TXN2 PE=1 SV=2					1_of_1_in_tr257885 len=1105 id=652 tr=257885	TTTTTTTGTTAGGACGTTTTCAATCCTTTATTTTAAGCCAACAATAATTACATCACATCTGTACACCTATGGCAAGTAGATCAACGTATGAGAAAAATGTTAAGTACAATCATTAGAATAGCAAAATGTGTACACCTAAATATAACATTATGCGATGTGTTTGTTAAGTTGGTCCACAAGGGATCGAAAACAGAGATATTACAGCTTAGTAAAAAGTCATATACACTTTATACAGAAAAGCACTGCATAGCCAAAGAATGCATTGCATATGTTGTTTTAAAAGATCACAATTAGTACATATTACCTACACAAATAAGAGAAAAATATATGAAAGGAAAGTAGTACAGTAACAGGTTCTATACCAAACCTGAGACAGAAGAGTACACTGGGATGAAATTC…
Mcarcinus.id653.tr759170	id653	tr759170						1_of_1_in_tr759170 len=518 id=653 tr=759170	GTGCTCATAAGGTGGATTTAAGAGACTTCACACTACCAAGGCGTGGTCCCAACTGGGTGGTTTGAGAGTATTCCTTAGAGCAGATTTTGTAAAATTACTGATCAGATCATTCGAATGCTTGTCATCACTCAGGTCCAGTCCATATTTGCAAGAGAGCCATTCTGTAACCTTTATTGGCATATAGACCTTCCCTTCTGAAGCCACTGGGAGATGAGGAACATATTGCTGGGCTAATGGCAATGAGTGGATCAAGGCTGGCAATAGCTGTAGCAGTAACCTCCGAAAAGCCTTTCGCTTGCAGTTGACACTGGTTGATCCCCAAGCATTAAGATGCTTACTCCAGCCAGCTGTGGAACCTGTGGAAGTGAGGCTGTTCGAGTAGCTTCTTTTAAAGTGGAA…
Mcarcinus.id654.tr55823	id654	tr55823						1_of_1_in_tr55823 len=663 id=654 tr=55823	GCTAAGGGTATAGAAAACCTAAGTGTTATGACAAAATTAATGTCATGACCACCCACATCACCTCCGACTTTGACAACATTCAACTATTCAGTACAATAGTGCCATCCACCATACATTTAGGCAAATTTCATTAAAAATGTTGAGTAAATATCTACAAAAGTAAAAACTAAAGCCATACAGTAACACATAGGTAAAGAACATATATACCTTATGTAGTTAAGTCTCCTGTAAAATAAATACAAAACTTGCACCCCACTGCAATCAGTCTATACTATACCTATGGGAATACTGCACTGAAACACACACCTGATCAAAGAATGGACCAAAGTGCTCTGCCTGTCATAGGCTCAGATAAACAGATTTAAAGCAGAATTCAACGAATAAAATTTCTTTTGAAGA…
Mcarcinus.id655.tr341105	id655	tr341105						1_of_1_in_tr341105 len=2370 id=655 tr=341105	AGAGAGAGAGAGAGAGAGGCTCTTATGTCTTTTGTGTTTATTTTTTAGTACAACAGCAAATGTTTTACTTCAAGAATATTGTTGAGTAATTTATGACTTACTTTTTTCAATTCAACTGGCAATAGAATAAACTGCTGTGTATACATACTATTTAGTATCAGTGGTTTTGCTAGATGTTAGAAATGAAAAACGGCTGTTTGGAGGGAATTAATCCGGCTTCTTTATGGCTCACAAATGACAGGTAAGTGCTCCTGGGCAATGATTATTGCAATGATAACTTATTCTGCAAAAATATCAATTTTGGTATTCCTTTACGTTTTCATAATTAAACAATTTATTTGGCACTTGCAAACATTATTAGCATTTGTAGGGTTACAGACTGAATAAACTGAATGGCCA…
Mcarcinus.id656.tr808028	id656	tr808028						1_of_1_in_tr808028 len=323 id=656 tr=808028	GGTAATGTCTATAAGGCACTCTTCTGGTGCTAGCCACTCACGTTTGTCTTCACATCATTTGCTCAAAATGCGGGAGATTCGTTCAGGTAGCTGGGATCAGGTGAGTACACATGTTTGTTCTCCATGTTCTCCTTCCTTTTACTGGTGTTCTCACCATCTCTTGATGCCATGTAAGACAGCATAAATTTCTTGTGCAGGTCGTGACGGTAGGAAGTTGTATTGTTCTCCAACTTCTGTTTCATGGTCACCATTGGTGCTACGTACAGTAGTTCGTGTTCTCAGGCATCATGCCAGAAGTCTTTTTTCCCTTCCTTTTTGCCTCA
Mcarcinus.id657.tr659676	id657	tr659676						1_of_1_in_tr659676 len=338 id=657 tr=659676	GGGAGAAGTAACCAAACAAGGCTTGGGAATAACTGGAGTCAGAAAAAGATCCAAGATAGGGATCACTAGGAGTATGTGGCCTACTGCAAAGCCAGGGGAACACACAAACAGGTTCAGATCGTAAGCACACACATATATCTTCACCTAAAATACCTTCCTCCTATCTAACTGAACTATGTTTGATCTTGCTGCATGCATCCTTGGCGACTAAGTGCCAACCTGTACATGACACATCCCAGGTTGGCCAGAAGATGAAGACAAAGGGTACTAACTGCTTTCACTCTCAGACATGCCCCGCATTTCAGGGCATAGCCAACAGGGAGGGAGGGCATTGGCAC
Mcarcinus.id658.tr405321	id658	tr405321						1_of_1_in_tr405321 len=313 id=658 tr=405321	AACTAACGTCTATAGAAACGCAAATTTCAACAAAGATTTACGTCTAAGGAAACGCAGACGAGCACATACGCCTAGTTTATAGGCCTATGAAGGCGACGTCCCGACGTGATTTTAAATCATTCCTACGTCTAAAATAACGTAAATAAAACCACCTATCGCAAATTTCAACAAAGAATTACGTCTAAGGAAACGCAGACGAGCACATACGCCTAGTTTATAGGCCTATGAAGGCGACGTCCCGACGTGATTTTAAATCATTCCTACGTCTAAAATAACGTAAATAAAACCACCTATCGCAAATTTCAACAAAGAA
Mcarcinus.id659.tr19737	id659	tr19737						1_of_1_in_tr19737 len=779 id=659 tr=19737	GGTGAAGTTCCTTTCACATGGTAACTTTATTTTCAGGTGTTCAGATTACTGCAAGTAAGGTTTCCTCACTGTTCAATGGTTTTGTTTGGTGGAATAGTGATCTATTATTTTTGTGGTGAACATTTTCATTCATACACATACTTATGTGGTGATGGCTTAGTTAAATGTTTTAAGTATGCAAATGTTCCTTGTACTCTTGCATGTTCTATACTTAGAAAATAGGTTTTGGTGATACTCTTTCACACTGCTAGTAATTTACTATATTTCTTTCATTACCACTGATATTACTGCATGATAACACTCTTGCTTCCATGTTTAACATATGATATTAATAATTTTTACTGTGATAAAGTTTACTTTGATATTGCATTAATGAATTTTTTGTATTTTCATAAATAG…
Mcarcinus.id660.tr67345	id660	tr67345						1_of_1_in_tr67345 len=420 id=660 tr=67345	ACGTCAAAAATGCATACAAACAAATAATAACCTAGCCTAACCTAACCTGAAGTAGTCACTCGGTCCTCCGTCACTTTGCTCTCTTTGTGTGATTATCTGTTTAAAGATTGGAAGATATCATGAATGATTTATATATGAAAAGTCTTAAATAATAATTTATATAAAAAAGACTTAATAGCCATTTACATAAAGAAGGCTTAATGAATTATTTATAAAAACTAGTCTGAACTCATAACTGATATCAACAAATGGCTTCATTAATCATTTACGTAAAAAGGCTGAATGAATATTTCATATAATAAGGCTTAATAATGAATATTAAAAAGGCTCAATGAATCATTTATATTAGCAAAGGCTTAGTTTATCATATATATCAACAAAAGGCTTGATTAATTAAAT…
Mcarcinus.id661.tr54406	id661	tr54406						1_of_2_in_tr54406 len=1114 id=661 tr=54406	AGATAATCAATTTTTTCCAAATGAACCAAGGATACCTCAAGTGACACATTTTTATTATAAAGATGAAGCTAAAATGTTTACCCTTTAAGTCTTATAGTATGGTTATCAGTATTTGTCAAGATTTTGCACTCATACTAGGGAACTAAAGTAATGGACTGTGAAACAACAGTTTGAATGAAAAACCTAAATTTTTTATTATACTAGCAAAGCTACTAGTATTACCTGGGTAGGTATTGTCTTAAAGATTGAAAGAACTCAGGTTCAGCACTGTCACCCAACAGAATAATAATACGAAGCAGGGTTATTTGAATGGTCATATATGAATGCATGCAGTTGAGGAATAAGTGTTATAGAAATATTTAATGTTACAAATTTGATATTTAAGACTGGAATTTTGGG…
Mcarcinus.id662.tr54406	id662	tr54406						2_of_2_in_tr54406 len=257 id=662 tr=54406	ACAGGTAACAAGTCCCACCCTCAGACATAAACACAAACCATTGTGGTATCTTATAACAAAGCTAGATTTCACAGATTTGAGAGCCATGCTGCAAAATACATTGCTTTACAATTTGGAATGTCCTGTTTCCTGTTACACAGGTAACAAGTCCCACCCTCAGACATAAACACAAACCATTGTGGTATCTTATAACAAAGCTAGATTTCACAGATTTGAGAGCCATGCTGCAAAATACATTGCTTTACAATTTGGAATGT
Mcarcinus.id663.tr148569	id663	tr148569						1_of_1_in_tr148569 len=640 id=663 tr=148569	GCAAACTCTGCAAGATACCTGTGGAGAAAATACGGCAATTAAGATATATCATCTACTTTTGCTTATTCTTGTCCCTGGAAATATCAGGTGACAACTTAGAAGCAGCAAAAAGCTTTAACACATCTATACCACCTTAAAACATCCCAGAATTAATCTTTAGTTCTCTTTGGTTGTTAACCAATCAAAGCATCCCAGTGATGTTTTAAAAACAATTTGCTTCCCTAATGCACACGTAGTTGCCGTGTGCGAGAAAATAACTGGAATAAAAAACACTAACCCACACAACGCACAATATTTAATATGCAATTAAAACCTTCAAGAGAAAATTCCCAAAAATAGTAAAAATTCAATGATAAAAAGAGCTCATTCTTGATCTGGAATTATTTTGCCAAGCTATTA…
Mcarcinus.id664.tr468243	id664	tr468243						1_of_1_in_tr468243 len=206 id=664 tr=468243	ATTTTATGAATTGTTATTTTGAGATTAAAAATTTAAGTGATGATAAGAAATATCATTATATTCTCTTATCAGCTGGCCATAAAGGTCATGAGTTATGGAAATCTTGGATGTTGTCAGAAGATGACAAGAAAAATCTAAGAGTTGTGTTCAATAAATTCAAGGAACATATGATAGGTACTGTTAATAAATGGGTAATGAGACTTGAA
Mcarcinus.id665.tr205265	id665	tr205265						1_of_1_in_tr205265 len=321 id=665 tr=205265	GGCAGCCGAAAATGTTTGACGAATGTATAAGCTTATGTTTGTATCTTTTAATATAGCTAACGATAAATGCTTTATTTTCTATGACTAATTGGCCTAGATATGATATTTTGTATTGTTAGCCTATACTGTATTACTGATTTGTTGTATTTGAGTTACGTCTACTAAGTTACCTAACAGGGAACCTACCTAACCTAAGTTTGTGTATGTATTTTGATGGTATCAGTTTTGCTTTTGGATGTCTGATAATAACTCAGTGCCACTTCCATCTCTTAACTGGGATGCTGTTGATCAAATAAATGCATATGAAGAATGGTATGATTT
Mcarcinus.id666.tr685145	id666	tr685145						1_of_1_in_tr685145 len=634 id=666 tr=685145	TAGTAAGAAATCTTGGAAGCATCTTTGCACATCTTAGCAGCAGGAAATTGACGGCCTATTCCCACAGCTGAATGATGCCCCACTCAAACACTCTCTCGGAAGAGAAGGTTGCTGTGACAGCCGTTAGTCCTTTTCATGACTGAATTTCAGTTGTCTTGCGTTTGGGTGTTCTTCAGAGTCAGTAACTTGGAGTTTTACCTGTGAGTTAATTGTGTTTTATTCCTGGATTCACGTTAGTTTGTCCTAAGGGTCTTGTTTGCTGTCCATGCTGTTTGTTTTGAGAGGATCTGATGCAATTACCTGGTTCAGAATTAAGAAAGTTGTTCTATTATATGAATTATTGTGGGTTGTAGACATGAGATGTTTATTAAGAATCATTGAGAGAAATTGGCAGAACAC…
Mcarcinus.id667.tr81438	id667	tr81438						1_of_1_in_tr81438 len=765 id=667 tr=81438	GGCGCACTGAACCTATACATAAATGAAAATGAAAATCAGAAAAAAACCAGTTTGCAAAAAGGATAAATATCTGATTTTATTTTGTTCATTAAAATATATTGAAGGAACAATTGAATCATCTTCAGGAAATTGGTGACATCAAGGTCATCTGCGATGCCAATGTGGATACACAAAATTTTGAAACAGGTTATTCAAACCCTTCAATACTGAGGCCTTATACATAACCAACTACGTAGGAATGGTAGAACGACAGAAGTTAATGTTGTCTAGCGTTGGATTCAGGATGAAGATATTTGTTTTAAATCATAGGTTTGCTAAGCAATATAAAATGGGTGCACATTTGAGAATTATGGGCCAAGGAAGCGAAGGATTTAAAGAAAAAGTGCTGCTAGATACATC…
Mcarcinus.id668.tr86104	id668	tr86104						1_of_1_in_tr86104 len=228 id=668 tr=86104	GCCATTCATACCTCTGATTTAGATAATTTGTAAATGGAAATAAATGAATATCCTGAAAAATCTCTACTTCAAATGTTGTAACGTGACTTTATTACCACATAACAAGGTTAAAACAAGGCATCCCTTCTTTGAGATTTCGAATTTCACGACGAGCAAGCAGTGATGAAATGCAATGGCTACCCGACAGCCAACAAATAATGCTTCACGTTAGCAGACACTGGTTCCGAG
Mcarcinus.id669.tr345462	id669	tr345462						1_of_1_in_tr345462 len=545 id=669 tr=345462	ATTGTGTGTGTGTGTGTGTGTGCTTACTTGCACCCACGTTCCCTTACTCGCGAACATGGGGGTGAAAGGGATTTCAGGTGTGCAATCATTTATACGCTAAACCATAAATAACTATGCATAGTTGACAGACATCATAACAAGAGCACCAAAGGCAGGTCGGGACAAAGTATGGCATTTTACCAAAACTCCTTGAAGTCTGGCTCATGGATGCCGAAGTAAGTGCTGATTGCCCAAGCATTAAATAAATCGAATGATCAAATGACCAGAATTTCCACCAACTACGACTGATTTCAAGTGAAGACCATCATTTCTGTTGAAATGACCGGGAACCATTGCACATATGTATATGTAGCAGTCACTTATTCAAGTTCTGTAAGACTATATAAAACACAAGGCTTC…
Mcarcinus.id670.tr311644	id670	tr311644						1_of_1_in_tr311644 len=403 id=670 tr=311644	TGACTTGGATGTTAAAAGTTAGCATTAAATATTATCTTTTTTAAGGCGTCAGATTCATTTGTTCTACTAATATGCGTGTTGCTTAAAAGATGGCATGGTGAACTTCAGTTACTTTGATCTTTAGTGAAGTAAAGGAACTCCAGTCTGGGGAAATTCCTTTCACTGATTCATGAAAATATCCTAGTGTTAAATGTAAGAAGAAATATCAGTTGTTTATCCTCCAGTAGAGTCACTGCTTTCATGTCTCTTGATATTAAAAGTAGTGATATACATATGCAGTTTTCTTGTAATATTACAGTAGTCATAATTCAATTTTTCTGCAATAGGGATGTTAGTTCTGGAATAATGTACATTAGTGAAATTAGACCAGAGTCAAATTTGAGGACACCTAGTGGGCCT…
Mcarcinus.id671.tr164937	id671	tr164937						1_of_1_in_tr164937 len=338 id=671 tr=164937	TCACAACTTGATCTCGAAAGTTCATTATTGCACTGCATTTCAGATGACCGTAATCGTTGATTGACTGTGTATGAAGCAAATAGACTTTTCTCATTCATGTCACATTCCATACTCGGGGCGTGACCAGCTTCCAAAAGTTTGGACTTTTCAGTACAGATTTTTTTCTTTTTTGAGGTTCCAAAATTTGGGGATTGTGGAGACGAAAATGATAAAGTAAACACACCACCAAACATTTTAGAATATTGCTAAAAAAATAACTTGTTTTCACTGATATGCAGAGGCGCAACGAACCTGGTGCACTTTACAAATATTGTCAGGTACGCTGGATAAGACGTTCG
Mcarcinus.id672.tr31043	id672	tr31043						1_of_2_in_tr31043 len=259 id=672 tr=31043	GGGGCTTAAGGAGGGGCAAAGCCTCCTTGCCAGGTAAGGACCCAGTGTCATAGGTTAAGTGTACAACCTTTTGTTTCACTTTTGTGTTTTCCCCCCACCTAAAAAGCCTGCTTATCCACTGGGTCTTTTATAATTGTATGACGTAAGATGATGTCCAGAATCTCTTAAACTACTAATTTGCCACCAAAATGAGTGTCAGAAACATTCAAAGCACACATTAAAACCTAGGAAAATCATACTTTCAACTCAGAAATGCGAT
Mcarcinus.id673.tr31043	id673	tr31043						2_of_2_in_tr31043 len=206 id=673 tr=31043	CCCACTGATAGCTCTCATTCAGAATAAGGAAAGTTTATGGAATGTTTTCTAACTAATATCATACACTGGGGTAAGGACCTGGTAACCCAGGTTAGGTTGGGTCAAGTGTGTTTGGGTAGGTCATTTGCCAATGTAACAAATGTCAGAAACATTCAAAGCACACATTAAAACCTAGGAAAATCATACTTTCAACTCAGAAATGCGAT
Mcarcinus.id674.tr30895	id674	tr30895						1_of_1_in_tr30895 len=477 id=674 tr=30895	AAAAAAAAAAAAAGAAAAAAAATCCAATATAGGCATGAACACTTAAGATCTTATATGCATGCAATAGCAAATAGGATTGGTTCCAAATACACTCATTAAAACTATGGAAATCTTTTCCTTTCAACATCACCACAGTCTTAGAACTGGTGCCAGATGTGTTTTTACCCAAACCTACTCTATATTATAACCCATCCTAGACCTTCTGTACATCATAATTTGCTTTTGGTGTCTTAATGTACGCAACTGTCTTCTCTGTTGCATCTCACCCGTCACAATTTAGTCAAGACATCTACGTAAAAATAAGACGAGATCCTGGATATCTTGCAAGATGAACCAAGGTGTGCTGTAATGCCACTGGTTGTTTCAGTGATGTCGAAACAGCCTGCAGTTCTAACTCAG…
Mcarcinus.id675.tr84595	id675	tr84595						1_of_1_in_tr84595 len=286 id=675 tr=84595	GGCGTCTGTACTTTTCGAAGGCAAACATGAAGTCCTACCCATAAACATGAATACAGTAATGCACATTACTAGAAGAATATTGTAGAATACAGTAGTTCCCAAAAGTTAATACCGTACTAATATCACTAGAGCTTCATCCCTCCACTTTTATACTGCATGACAGAGTTTTTCATAAACAACCTTTCCTAAATCCTATTTTACATCATAGCTTCCACTTCAAACCAGTTTCCACAACAGCCAACATTATCTTCATTGGTCTAAAAAGGTAAATTTAGCACTGCAACAC
Mcarcinus.id676.tr16416	id676	tr16416						1_of_1_in_tr16416 len=338 id=676 tr=16416	GTTAGGCCCAATTCATCTTCCTTCCCCCTTATTTTCTTGTTTCCAACTGGACAAGGCTAGACATGGGCATTAGGTTACCCTGGGAATGAATGTTTGTGATTTTTCAGAAATTCCCTGTTGCCAGGGTTTTGAAAAGTCAAATGTAAAACTTTGCCTTACCAGGTGCTTCGGAGTAAATGCTCACAGAATTTACATGTTTTGTTAAGGCTTTGCAATATGGAGATTTTTTAGTGTTGCTTTTTAGTCCTTTTTCTAATGTTTCTTGTAGTTTCATTCATTTCATTCAGTTTATCTTAGACATTATTTATTTCTAACGAAATGAGAGAGAGAGAGAGAGA
Mcarcinus.id677.tr396818	id677	tr396818						1_of_1_in_tr396818 len=342 id=677 tr=396818	GTCATGGTGTTTTCAGCGGTACCGGTGGTAACATGGGTGTCGCTCGCTGATCGCTAGTAACACGCCTGCTCTGTTGCCGTGCACATAACGCACCGTTCGGCGGCGCCCCCCCCTCCCGAGTCACATTCACATCCCATTCACATCACGTTCATTCCAAAAACACAGTCAGGTAACATCGCAACAATTTTGAAGAGAGACACAAAACTTGATGCGTGGATTTAACGTGGTCCTTGTCCTCACCAATACATGATTAACCTTTGGCTTAGTGATGATGTTTGCGTGATGTGTGATACTTGAATTGCTGCAAACGTCAAAGATCGGCAAGATGCCGCGTCCGTGTCG
Mcarcinus.id678.tr291697	id678	tr291697						1_of_2_in_tr291697 len=1146 id=678 tr=291697	AGAGAAGATTACGTCCCATTTATGGTGAGGCCGAGCTCATTTCCCCTTCCAAGTCGGCGCGGTTTTAGGTCAGAGCAGTCCCTTCGACGTGAGACCCAAATCCTGCGAAGGGAGGCCCTACCCTTCGAATACGGCCAGGGACAAAAGCGGTTGGGTCACGTATCCCCGTCCCCTGGCTGTGTCACTCGGTCGGGGCAATGGCACGAAATTTATCCAGATATTTGCGAGGGTTTCGTGACAGCGGTTCCGGAGGGTTGCCAATGGATGGGGGTTGAGGTTGCAGCCGGAAAAGGATAGGGAATAGGCGGTAGGACAGCCTGGGGAAAATCAATCCAGTTGGTGGTTTGGGCGAAGGGCAGACTGCGGTGGGGCCTGGGTGTCATGCGACAGGTCACAGGA…
Mcarcinus.id679.tr291697	id679	tr291697						2_of_2_in_tr291697 len=329 id=679 tr=291697	AGAGAAGATTACGTCCCATTTATGGTGAGGCCGAGCTCATTTCCCCTTCCAAGTCGGCGCGGTTTTAGGTCAGAGCAGTCCCTTCGACGTGAGACCCAAATCCTGCGAAGGGAGGCCCTACCCTTCGAATACGGCCAGGGACAAAAGCGGTTGGGTCACGTATCCCCGTCCCCTGGCTGTGTCACTCGGTCGGGGCAATGGCACGAAATTTATCCAGATATTTGCGAGGGTTTCGTGACAGCGGTTCCGGAGGGTTGCCAATGGATGGGGGTTGAGGTTGCAGCCGGAAAAGGATAGGGAATAGGCGAATGGTTGGACACTGGCAATAA
Mcarcinus.id680.tr623209	id680	tr623209						1_of_1_in_tr623209 len=681 id=680 tr=623209	GTGGTGGTGTGTTTGTAGTCAAAATGTAAAAAGATTCAAGTGAAACAATCGTAAAGACAGACATCTTTCCACAAAAACAGCCGCAGAATACAGTGCCCTAATGTGACAAAATCCGGAAAAGGGATAGCAATGAATAGCCAAACAAAATCAACAAACATAAACGCTAAAGTGAATAACGAAGACATTTAATTTTCTAATGTCCTTTGGCTGTGTTACTGATGCAGAATAGACATTATCGTTACTTTTCTTGACTCAAAGACTTTAAAGATGATTTCTCCTTCAACACTCCTATACAAGACGATAATGAATCGTAAAATGTACACTATTTTATGCCAAACGTTTGGCAGTCAGTATTTCACAACTTATTTATTAGCATCCCTTTAATATTCATAGAATTAT…
Mcarcinus.id681.tr243044	id681	tr243044						1_of_1_in_tr243044 len=274 id=681 tr=243044	GAAGGTATATCATCCATTTGTCTGTAAGTCTGTCTTTCACATTTGAGTTTTTAAGAGCCCTGGTCCCTGACATATTTCAAGTTTCTAAGGTATTTCAAGAACTCTGCAGTCTTTCACCAATACTCTAGGACTGCCATTGGACAGTGTTTCCCACCTAAGTAGGCATTCACATGTTAATGTGATAGGTGGGTTGCAGTGAACAAACTGAAGCACACAAAACAATTGAAATTAAGGTTTTCTACAACCTTCCAAACCCTCTGATTTTGTAGCTGTT
Mcarcinus.id682.tr97969	id682	tr97969						1_of_1_in_tr97969 len=295 id=682 tr=97969	TGCATTTCTTCAGATGAGCAGGAACTGCAATACTGTGTTTGCTCCAAAGGGTAATCAAGAGTGCTTGTTACAGTGATTACTGGCAAATCCCAATTCTTCCATAACTGTAGGGCGGCTGAAATTTTTTTCTTTAAGCTCTTACGTGAGCAAAGTACCTTGTATTAGAACAATTGTTCCTTGAAACCAGAATATGCAAAGAAAGTAATATTGCACTGATTATACTGGCCTCTGATGGCTTTTGTTAAAGGTGTCTTGCCAAGTGAATTTGCAGGAAATAAAGAGTGCTAGAGGGAAG
Mcarcinus.id683.tr848366	id683	tr848366						1_of_1_in_tr848366 len=554 id=683 tr=848366	CCACTCGCCCAAAGAGGAGCTATGATATTCGTCTTATTTTTTGTTAGTCAAAATCTTGAAGATATAGTTTCATGGTCATACCATGATTCATTTCCATATAGCACCAAAGATTGCATTAAACTGAGGTAAAAACTTTATTTTTGCATGCAAATTCACGCTTTGACTTGGCTCTTTTATTTTTTAAGTATCATCACTAACTCCTATCTGAAATATTTGTTGCCATGTATTTAAAAGAATCAATCCCATTAATTCTTTCTCCTACTACTGTAGTGTTATTTGATATCTTTGTGCATAATCTGTCTACATTATTTGTTTTTCTCATATTTATCTTTAGTCCCAGCTCTTCTGATATATGATGCATTCTATTAAGAATGCTCTGTAAAGCTCGTGATGCTTTGC…
Mcarcinus.id684.tr134600	id684	tr134600						1_of_1_in_tr134600 len=398 id=684 tr=134600	TGGGGAATTAGAAATGGAAAAATTCAAAAGTATTATTACAAACCATATCTACTGAAATAAAAGCAGAACAAAACCAGTATTTGAAGTTTATTAAAGAAAACCTTTACCTCCAAATGAAGTTCAGTGAAATAATAAAGAAAATTACAGTATGCACAAACATATCTACGTAACCTGAGCAGGTAACCTGTGATGTGTGTTGACAGAAAAGTGCTGAGATGTCATTTGAGAACTAAAATGGGACTAAGGCAGATTTATATTTCTGTAAAGATATGAATATCTGCATAATGTAGAGGATATTGAGAGCAAGATTTCATGCAGTTTTGATTTACCAGCTGCTGGGAATATTAGGTATTACACGTTGAAATGTGATCTAGTTGTTTAGAGAGAGAGAGAGAGAG
Mcarcinus.id685.tr21379	id685	tr21379		29	Protein krueppel (Fragment) OS=Manduca sexta GN=Kr PE=2 SV=1			1_of_2_in_tr21379 len=218 id=685 tr=21379	AGCAGCAGTCTCAGCAGCAGATGGATGTGACTGGGAGAGATGCGACTGCTAAGGTACACTGGTGTCCCTACTGTCCTTATGCCACCTCCAAGAAGATCCATCTGAAGAGTCACTTGCTCGTTCACACGAAGGAGAGGCCCTTCTCATGCCCCTATTGCCCAGCTTCATTCTCCCAGAAGGGCAACATGAAAACCCACATGAGGACTCACACCGGAGAG
Mcarcinus.id686.tr21379	id686	tr21379		23	Protein krueppel (Fragment) OS=Manduca sexta GN=Kr PE=2 SV=1			2_of_2_in_tr21379 len=284 id=686 tr=21379	ATAACCTCTATAGCCTGCTAGTTAAATTCCAGTTTTTCATTGATAAAATTATTTGTGTACCTCAAACTGAATGTGAATCATTGCCTCAGGATGTGACTGGGAGAGATGCGACTGCTAAGGTACACTGGTGTCCCTACTGTCCTTATGCCACCTCCAAGAAGATCCATCTGAAGAGTCACTTGCTCGTTCACACGAAGGAGAGGCCCTTCTCATGCCCCTATTGCCCAGCTTCATTCTCCCAGAAGGGCAACATGAAAACCCACATGAGGACTCACACCGGAGAG
Mcarcinus.id687.tr42727	id687	tr42727		15	52 kDa repressor of the inhibitor of the protein kinase OS=Homo sapiens GN=PRKRIR PE=1 SV=2			1_of_1_in_tr42727 len=418 id=687 tr=42727	GAAGAAAGTCCGTGAAAATCGACATTACATAAAAACTCTTGGTGAGATTATATTCCTGACAGTAACACAAAATATAGCACAAAGAGGACACAGAGAAGTTGACGATGAACAAAATCCAGGAAATATCCGTAAACTTCTTAGACTCATTGCCAAACATGATCCTGTTATAGCTGAACGTGTCAAAAGTGGTCCAAAAAATGAAAAGTACACCAGTTCTGCAATGCAAAATGAGATGATTGATACATTTGCATCAATTGTGAGGGAAGAAATAGCTGAAAACATAAAATCCTGCCATTACTTTTCTGGTCAAGCCGATGAAGCCAAGGATGAGAGCAAAACTGAGCAATTAGCACTAGTAATACGATTTTATGGTGAAATCTCATACTATTCAGGAATGTT…
Mcarcinus.id688.tr128352	id688	tr128352						1_of_2_in_tr128352 len=242 id=688 tr=128352	GAGAGAGAGAGAGAGAGAACCCACCAAACATGACATTAACTCATCCAAAATTTTATTGCTTTTCTGTTTGATTTCTGCATGCTAAACTTGTTAAATTTCAGTTAAAATACTTTCATTTGTTGTATTTTTACCTATGGGTGGCCAAACACTATGGCCTCCCAGAAACTGGAAAGAGCATTCACCTAAGTCCTACAGAACTTCTTTTGAGAGAGGCCTGCATGGACTACTACTACTACTACTAC
Mcarcinus.id689.tr128352	id689	tr128352						2_of_2_in_tr128352 len=302 id=689 tr=128352	AGAGAGAGAGAGAGAGTTTTATGGAAGAGGATTCCCCTTCCAAACAAAACTAATCTTTTCCTCTTCACCTTTCTCACCACCCACCAAACATGACATTAACTCATCCAAAATTTTATTGCTTTTCTGTTTGATTTCTGCATGCTAAACTTGTTAAATTTCAGTTAAAATACTTTCATTTGTTGTATTTTTACCTATGGGTGGCCAAACACTATGGCCTCCCAGAAACTGGAAAGAGCATTCACCTAAGTCCTACAGAACTTCTTTTGAGAGAGGCCTGCATGGACTACTACTACTACTACTAC
Mcarcinus.id690.tr37473	id690	tr37473		7	DNA-directed RNA polymerase III subunit RPC1 OS=Plasmodium falciparum PE=3 SV=1			1_of_1_in_tr37473 len=642 id=690 tr=37473	GACTGAAACCCTTGCAGGTATTGGCAAATCGTGGTAACGGTGCTGGAATTCCTGTTTTGCGAATGATGTACATTAGTACAGTTCGCTCCATTATTGATTATGCTGCCCCTGTGCTTATGTGTTACTCTGAGAAAGAACTAAGAAAATTAGAAATTATTCAAAATCAAGCGATGCGTATCATTCTAGGATGCCCAATGAGCACTCGAATTGAGATCATGAGGTTAGAGTTAAATCTTCCAAGTATCATGGATAGGATTCAGGAAATAGTTTCTGTTGCTGTCGTCAGAAGTATAAGAAGAGGGGAAAAAATTCTGAAAGTTGGTATTGATGTTATGTCTGGTGTTCGCAATTCCTTAAATAGACCTAATGGTCATTTGAGGAAGCTTTATAGAATATTGG…
Mcarcinus.id691.tr336998	id691	tr336998						1_of_1_in_tr336998 len=382 id=691 tr=336998	GTTGTGGAGTCATCATCAGGGAGTATTATGACAATGATGTTAGTGTTGATGAAATGATTTCTAAGAGGATTGAAAATGATACTTCCTCTACAGCAGCAGAGTTACATGCCATTCTTGAAGGTTTGAAAGTGGTGGTATGTAAAAATAAAAGTGTCTTTGTTTTTGTTGATTCTCAGAGTGCATTGTTTGCTCTGAACAGTAAAACTCCTACTAATGATGATGTAGTTATTCATTGCAAGAGGTTGGTTTGCCAGCTTAAAGAAAGAGGATTTAAAGTTAAATTTTTCTGGATTCCATCTCATATTGGTATTATGTTGAATGAAATTGCTGACAACTTGGCTAAACAGGCAACGCAAAAATCTATTGTAGATGTAGAGAGCAT
Mcarcinus.id692.tr735633	id692	tr735633						1_of_1_in_tr735633 len=423 id=692 tr=735633	AATGTACTATGATTGATGATGGCTTCAGGACTTTGGTACTGAAAGAATTATCACTCCAGAAGAATGTGGAAGGTCATACTTTTTCATTGGTAGGATGGAAGTCTTTGTGGTTTTCATGGCTCATTATGCTATCAAACTAAGAAATTAACCTGGTATTGCATGTCTGCCTGCCACTGTTAAAACAGATGATCCAGTTTTCATAGTTGATTGGCTGAAGATTGCTTATTTAGGGCAGCAACCTTTGCTGCAACAGATATCTTTACCCCGAAGCATTGGTAGCAGTGAGACTGAAGGAGATGATTTCATATTTGTTTTTCTTTATAGATTTTCCAGTTTGGAAAAGAGCTATAAAACATCCCTGTAACTACAGAGAAGTTACTAGGACACTGGAAAATCATT…
Mcarcinus.id693.tr700449	id693	tr700449						1_of_1_in_tr700449 len=287 id=693 tr=700449	GAAAATCATTTTGTAAGAAAGAAGAAAAAATTTAAGGAATGCCTACCTTTCAGTTGCCTGATTGTAAAGGCAAACAAACAAACAAGCTCATGACTCACTTGATTCCAAGTAACTTGTCTTTAGGTCCTGGAAGGCCTATATCCTTGAAATAGTACATGGACCTTGAATTCTTGCATGTTTATCAGTGTCCCTATGTGGACCAAGTCTCATTACCCTGCCAATGACATGCAATTATTAAGTCATTATATCCAAAGAAGTTCTGAATAACTGAGATATGTTCCCGTGCT
Mcarcinus.id694.tr141780	id694	tr141780						1_of_1_in_tr141780 len=1395 id=694 tr=141780	CTTCTTCTTCTTCTTCTTCACCCTCTTCTTCTTGGCTTTGCGTACAAATCACGTGAAGGGAAGATGGCGAAAGTAGGGGTCGTGGGGCAGACCTCGTCCATATCGGAGAGTTTCCACCGCCAGGAGATCAAGACCGAACGTTTGGAGCGCCTCGATCTCAAAACTCCCGAGGGGGACCTGGGCGATGTAGAAGCCGACTTCCAGAGCCTGGTCAACGAGATGGCGAAGGACAGCAGCGTCACCTCGAGTTTCAGAGGGTCCTCGCAGCAGCAGTCCTTCACTTCCTCCACCAAAATGACGCAGCAGGAGTCCTTCAGCTCTTCGAAGGTCTCCCATCAGTCCTTCAGCAGCAGTAGCAACAGCAGTAGCAGTAGCATGTTTACCAGCATCAACGGGGGC…
Mcarcinus.id695.tr119727	id695	tr119727						1_of_1_in_tr119727 len=497 id=695 tr=119727	TCACTAGTTCTTGTCATGCCTTTGTGATTGGGTCATATTCCTACTTTAATGAAAACTAAAAAGACATGTAATTTGGTCAGCAGAAAACTGCTGTCAGTTTTATGGATGATTTAAAGAAAATCTTGTAGAAGAGGTTACCTTCTATTAAAAATTTGCTGCTGCAGTGAAACACAATTCAGAGAGAGAGAGCAAGCCATAAATTTTACTTTAGTGTATTGCAATTTTATTTCTTAAATTAAGCAAAATTTCATAAATTTTATGTGAGAAGTTTCAAACTAATTCCTTGTGTATACTGTATAGTTCCTTGTGCCTACTGTAGGCCAGTGTAACTTGGAAAGCAAGTACCCTTTACTGGATGTTAGTATATCTTAATTTTGTTAATGCTCCTCAGATTTTTGT…
Mcarcinus.id696.tr1031367	id696	tr1031367						1_of_1_in_tr1031367 len=212 id=696 tr=1031367	GAATTATTTAATCATTTATGGGGATGGTGTTGTAACCACGTACGTTATAGGTCAAGACTGTCACAACCCCGAGGATCGCCTGTAATTCCTTTTTCTGTCAGGGTAGATAAATTCTGTGAGTAAAATTGTGTGGTATGTACAGATTTAGATAGGTTTCTGAACTTCCACATAGCCCATGTTCATGAACAATATTTCCATCCTCTCACTAGTTC
Mcarcinus.id697.tr52303	id697	tr52303						1_of_1_in_tr52303 len=547 id=697 tr=52303	CTGCATGTCTTAAGTTCGTCACATTTCTGTCGTTCCTCCCATCTGAACCGTCTCTTCCATTATAAACCACTTTTTTTAATACGAAATGCCTTGTAATCCCCTCCTATTCACGTAAGATTCACTTGTGGTCAGGATCCCATCAACATTAGCTTTGCATATTTATGGGATCGTCAAAAGTCACCTGCTGGCACAAAGTACAGAACAGAACTGGAAACAACAACAAAGGGGAAGAGCAAAAAAAAAACAAATATAAAAACAATAGGGTAGAGGATGACTGTGAATATAATTCAGGGACAAGATGTTTAATTTTGAGTGTTTTCTGTATAAGCTAATCAGTTCGATCGTTTCTTTGGCCAATAGCGGCAAAGTTTTCATTTTTAATTCCAGCCTTAAATATTT…
Mcarcinus.id698.tr938006	id698	tr938006						1_of_1_in_tr938006 len=203 id=698 tr=938006	TTCAGTTGACCCAGGCGAACTAAAAACTTGGCTAGTGTCAGTGTTGCCTGTTTTTCCATCCCCACTGATGCAGTAATAATGCACAGCGTTTGATTTTGGATTGTTTCATTTGTTGTGGCCAATAAAGAAATGCAAGGATGGTTCAAGTTATTTGTAGTATTGCAATGGGAGTAGTAATAACAATATTGTTCCTGGTATATCGG
Mcarcinus.id699.tr498599	id699	tr498599			no			1_of_1_in_tr498599 len=695 id=699 tr=498599	TGAAAGGGCACATGCATTGCCATGCATGCACAACCTTGAGGCCAATGGCAAACCACGAGAGTAAGGAGTGGCATGGTCACAAGTGAACTGTTTCTTCCTGGTGCTGGCTTGTACAGAGAGGAGACCTGTCACAAGCAAACCCCTGGCTGAGCAGGACAGACCCCAGCTAAGCAAGAGTAGTGCTTCAGGTGTGTTCCTTGCAAAATACCCATGGAAAAGCTGAGAGCAGTTCTCATGTCCAAGACAGACCAAGCCGATATGGTGATTGAATGTGCTCAGGAAGACCCATCCTAGTATGGCCAGCAGCTGATCAGTCACCTGTAGGTGTCCAAGAGCTACTGCTCCCAAGAGAAGCTCCCAAGAGACTGAGAAGAGTACTCACTTGAAGCTCTACAGGAC…
Mcarcinus.id700.tr1048480	id700	tr1048480		64	DNA-directed RNA polymerase subunit beta' OS=Propionibacterium acnes (strain KPA171202 / DSM 16379) GN=rpoC PE=3 SV=1			1_of_1_in_tr1048480 len=290 id=700 tr=1048480	ACCCGCATATTGCGGTAGACCTCCAAACCAGTACCGGCCGGGATGAGCTTACCGAGGATGACGTTCTCCTTAAGACCAACCAAGGTGTCCGTCTTGCCATTGATCGCGGCATCAGTGAGAACCTTAGTGGTTTCCTGGAAGGAAGCCGCCGACAACCACGACTCGGTAGCCAACGAAGCCTTGGTGATGCCCATCAGCACCGGCCGGCCCTCGGCCGGACGACCTCCCTCAGCAACCGCTTTACGGTTAGCAGCCTCGTAAGCACCGCGGTCCACGAGCTCACCCGGCAA
Mcarcinus.id701.tr337215	id701	tr337215			no			1_of_1_in_tr337215 len=895 id=701 tr=337215	GCTTCACATTCAGCCAAATCTATTCAGGCTTCATTCATGACCTTCCTACAAGAGATTACAGTATGCAACTGTACTTCATTTGGTTAATGACCCAAAGGGAAGTATCCCCTAAAGTGTGCCTTGTAATTCACATTGTAAAAGAATAGGCTACAGGTTCTTTGCAGCATTTTTTTTTGGCTACCAGCTGCACTACTCTGTGCCTGTTAACTTTAATTAATTCCCTTACATTTTTTTCTTATTTTGTTGTCCAACTTCCCTCACAGTAACTCATTTCCAATCTCAGCATGAATCCTTCAATCTACTCCAAGGAAATGGGTATTGGTTAAATTGCATCATCATCATAAATGTTTTTAAGTCAGCCTTCCACTTATGGGATTAGAGAAATTAGTTCTCTCTCCT…
Mcarcinus.id702.tr39116	id702	tr39116			no			1_of_1_in_tr39116 len=980 id=702 tr=39116	GTAAATATAGAAACATAGGCCTCATCATCACTCCATAAATCATGAGATCACCAGAGGTGGACTTTAAGATTGGAGATCATCACATTTATAAGCCCAGCAGCAAAGTTCTTAGGTACACTCTTTGACACATACCTGAATTGAAAAGCCCACATAGCCTCTATAAAGGCTAAAAGCGCAAAAGCTGAAGATTTGATAAAGAAATTATCTCATACAGATTGAGGAGCTTACAGACCAACCTTGACATTGCTGTACACGTAAGTGTTAAGTCAATTTTAACTATGGATATCAGTTATACAGTTCAGCCTCAGACACTACTTTGAAAAGCCTGGATCCAACACAATGAGGGCCTCAGAATATGCACCGGAGGTTTTAAATCTTCCCTAAATTCTTGTATCCAAG…
Mcarcinus.id703.tr427486	id703	tr427486			no			1_of_1_in_tr427486 len=634 id=703 tr=427486	GGAAGAAAACATTTTACCTGTTTTTGTTTTAAGTAACTATTATCTAAAGTGACAATACATTCCAACTGTCTTTTCCTTATATAAATGTCTAGGCGTAAGGGTTTTCACATATCCCGTAGGTAAAAAGCAACTAGGATAACGATTTTAAACTGTAGTCATAATGCATCAGCTATTTGATGTCTGTAAATATTATTCAAGGTGACAATACACACCAGTCATCTTTACTTTGTACAAATATTTACTCATAAAGGTTTTATATATTACCCATGTAATTAGCAACTAGCTTCAATATTTGTAAAATGTAATCATTATACAATAGTCATTATGTCTCTATGGAGCAATGCATTTCTGTAGTTGAAATGGACTTACCCCTGCTGCTTATGTTGCTCCTTTAGTGTG…
Mcarcinus.id704.tr188163	id704	tr188163			no			1_of_1_in_tr188163 len=441 id=704 tr=188163	ACAGGTAAAATGTTTTCTTCCAAAGTTGGAACTTTAATTCAATTTAATTTTGTAATTGATTGTATTCAATTTTTTTACATTATCTCTGTAATAAGAAACAGTGTGTTCCAAATTGCAAAGTAATGTGTGTCCTTAAATGACATATCTGTTAAGTCTAACTTTGTTATATCAGACCACAATGGCTCATAGATTAAACTTGTATATTTTGACCTTCACCTAATAAGGTGCACCATGAATATTCCTTGATCTTTATATAGAAAAAAGCGCATCTTATATGCCAACAAATATGGTATATTAGCATTTTAGCCTTTTCCTTTGACTGGAAGTGACTCCAAAGAAAAATTAAAAATCAGTCATGTACACTTCAACACTCTGCCTGCTGAATAAGAATAAGTACCT…
Mcarcinus.id705.tr170661	id705	tr170661			hypothetical protein [Solemya pervernicosa gill symbiont] WP_078477237.1			1_of_1_in_tr170661 len=320 id=705 tr=170661	TCTTGTAAGCACTCAATTCCTGGATTATGATCATGACTTCCTCTGCTGTAGCCCTTAAACCCTTGCAGTTCCATTGCAAAATGTCCTTGAGTAAAATGTTAATAGGGTTTTTTGCCAGACACTTGTTCATGAGGGAAAAGGGAAGTATGCTAGTCATAATAATTTTGATTGGAACTCTTCGTTCAAAAGAGATTTAGGTAGCTGAAGATTTGGCTGTCGTGAGGGATGGGATTTATGGTAACAGTAGGACATTTAACAAGCAGAGGGAAAAGAAATGGATGACTGAAGGGTTTTAGTATCTTTGGGCAAGGTAGCTCTTG
Mcarcinus.id706.tr474433	id706	tr474433			no			1_of_1_in_tr474433 len=469 id=706 tr=474433	TGGAGGAGATGGAGAGGCTCCTATTCATTTGGGTTAATGATATGAACAGGAGCCAGGTTAGTATATTTATCCAGGTGATAATGACAAAGACTTTATCTTTGCCAGTCTCACAGATAGACTTGGAGGACTAGATTACAATAGGATATTTGTCGCAAGTCATGGCTAGTACCATAGTACAATGTGAAATCTAATGTTCTTTTTATAAAGGCACTAGTAGAGGGAGTAATGAAAGAGCTTCACTGTTAAAGCTGCGATGTTTTGTTGAGGTCTGGCTATCTACGCAATAAGATATGACATGAATTTATCCACATCTTAAACTTCTTCTCTGTTAAGAAAATAAGGTCATTGTGAAGTGTTATTACATGATGTCGGATTCAACTGACCATGGAATAACAGCTA…
Mcarcinus.id707.tr178276	id707	tr178276			no			1_of_1_in_tr178276 len=209 id=707 tr=178276	TTTTGACAAGACCACTGAGTACCATTTTGAGACTTGTGGTTTTTGCCCATACGATTCACTATTAAGTGAGAATTGTAAAGTACACTCACGTTATAGAAATATAGATTTATTCCCACTGGTGTGACCACTAACTAGAGGCCTCTTCATGAAAGAAAATCAGCTGACAAATAAACATAGGAACACAGTGTACGAACAGCAACCATTGAAAG
Mcarcinus.id708.tr147650	id708	tr147650			no			1_of_1_in_tr147650 len=213 id=708 tr=147650	AAAACTCCCATAACTTTAATTCTACTGATTTACTACTATGTATATGTTTTTAGAATTAATTTTCAAGTACTGTAATGACTATTCATATTATTCAATTGGTGGCAATGTGATTTGACCCATTAGATGCATCATTTGCTTATCTTCATTGAAAGTAATCAAGAGTGGTTGCTAAAGTATTTTCAATTTTTTAATTAGCTCCTGGTTCCAGTGACG
Mcarcinus.id709.tr171368	id709	tr171368			no			1_of_2_in_tr171368 len=882 id=709 tr=171368	AATTAAAATGTATAGAGGACTTAAGATTTCTTTGATTTCGTCCTAAATAATTTGACGATTTTAGGAAATTTGTTTCTTAGCAGATTTTCAAGCATGGGAAATAATTATAGAAAATAAATCATGTTTTGTTGTGAAACAACTACCAAATATCAGTTTGAGAATTATTGTGCAATGCAATGTGTAGATGACTCAAACATTGATGTAACAAATTAAGACAATGGAGATAGTGTATGTAGAACAAGTCATTGTGCCCAATAATGAGAAGACAAACCAATTTGAAAAGTGTTACACCCTCTTAAGAAAATGTGAAAGATTGTGAAATCTACATTACAGTATTCCAAGCTGGAAAAATCACAAACTTTAAAAATAGCATAAAAAAGATATTTGAAGGACAAGTGT…
Mcarcinus.id710.tr171368	id710	tr171368			hypothetical protein ST47_g976 [Ascochyta rabiei] KZM27882.1			2_of_2_in_tr171368 len=320 id=710 tr=171368	AAAAATACAAATTACTTTAAAAAAATTTGCTACCGGTATTTATTCCTTCACAAATACAAATCTTCATTCTTTGCATAGGGGACTTACCCATTGGTGGGAGGAACCTGGGTATTCTCTGAACTGACTGGTAGGTTTGCCCAACCTGGGATGTTGCCTTTGAGTTCTGTCAGAGCAGAGGGAGGGATCCTGCACCTCTAGCATGCTCAACATATGGGATGTTACAGCTGCAAGACTTCCAGGCGTTAAGTAATATGTTTGCTGACATTACATAATACAAGCAGGTGTTGAGTTACAACGGGGTTAGGTTCTTGCATGCATGT
Mcarcinus.id711.tr608615	id711	tr608615			no			1_of_1_in_tr608615 len=223 id=711 tr=608615	GCAATATTTAATACTTGGAGAACCTGGAATTTCGTTGAAATCATGAGCAAGATCCTGAGTGAGTGCAAACGCATCTGAGAATTATTATGAAATTGAGATCTTTTCCTCAGTGTGCTCTAGCTGAGAAATACGAGCCAGTGATGGAGAAGAGATCTCTGCTAACAGTGGTAGCAGTGTGAGAATTATTAACCCGGCAAAGATCAAATGCGCAGCGTGGGATGGC
Mcarcinus.id712.tr169984	id712	tr169984			no			1_of_1_in_tr169984 len=615 id=712 tr=169984	GAACAGGAAAGTACATGACTCATGTAAGTATTCTTTTTATGATATCTTTAACCTACTTTTAGTGAATTTCTACGTCTTTTAGTTTTTGGAATCTTGAAAAGGTGCAGGTAATGGCCTCAAAGACTGCTTGTAATAAGATGATAATCATACTGATGTTTGAGTAAAATTTTATTAAGTGGACTTTGAAATGTTTCAGTTTCAACTGTTAAGTTTTGGCTTTCGTATAGAGCCTAATTTATTTCAGTAGAAATATGCCGTACCTCTTCAAAACATAAAGTTGTGATTTTGTTTTAATGTTTGCACCTATTGCAACTTGCCCTGGTTGCAAATGTTTATACAATAGAATGTAAAAAAATTACTGTCATATACGTATAGAAGATTGTAGTCTACAAGTTTTCA…
Mcarcinus.id713.tr454969	id713	tr454969			PREDICTED: dnaJ homolog subfamily C member 13 [Thamnophis sirtalis] XP_013923459.1			1_of_1_in_tr454969 len=892 id=713 tr=454969	GACAACATGCTGAGCAGTCACTACCATTCCTTTGGGAAACATATCCAAATACTTATGGGCAACATCATATAGGCAGAAAGAGGTGAGGGTGGTTTGGTAGCACTAACACCTGGTCTTAGTACTTTTGATACCGAGAAGCTTCTCCTGAATTCTACAGACAGATCAATACCCCTAAAATTTGTGAGCTCTCACCCAGGATATAGGGTCATTATTTTCACCAGACGTCTCATACAATCGTTTGACGACTTTCTGAAGCCAGAATGAACGTGTTCATGGACACATTTTTCTTGTGCCTGCTAGTCCTGATGAACAGGCACATACAATCAGGTCTGAGGTGTCTAGTGCTGTGCAGGTAGTACCTAAACATTTGCAGAACACACAAAACACAACAGTATCTTG…
Mcarcinus.id714.tr877974	id714	tr877974			no			1_of_1_in_tr877974 len=446 id=714 tr=877974	AATGACATCAACCATAAAAGATGGCTGACTTTGCCAGGTACACATCTGCTGTAAATCTACGAGAAAATCCTTTCACTTGCACGAGATGCTAGATACTCCACTTGAAGTACAAGCACCTGCACTGACTGGTGAAACCAAAGATGTGGTTGACACAGCAGAGTAAACCACATGGGTAGTTCTCTCAGCACCTCAACAAAAAGAGAGCAAATCTAGGGGCTATTCAGCTTGCAGCCAGTAAGGAACCATCAGGGTCTATCCTGTGATGGGGGTGACGAGCACTCTAGATGATCATCCAGGCATCAGAGAACAGTGGAAAAGCTAAAGCATCAAGGTTATCCCAAGGGTGTTAGGAGTTTTCCATTCTAGCTGATCAATGAAGTTCTCCAAACCTTGAACAGC…
Mcarcinus.id715.tr675063	id715	tr675063			no			1_of_1_in_tr675063 len=427 id=715 tr=675063	AATCCAGCATTCAGGCTTATGCAAATAATTATTATCAGTAATGTAGGGATTTTCCCTTTTTTGGGTCAGTTATGGAAAGATTTTTCTTCACTCTCTTCTGTCCTGTGCAAAGTCTGTGAATTTAGCATGTCTAGGTCTAGGTCCTGACTTATTGGTCTGTCTACTGGCCCCACCTCCTCTCATCAAGTATCCAAATTACTAATGAGTTACTATTCTGCTTCATCACAATCCCATTAATTATATGCTGTGTATGCTTACAATCATGCAAAGAATGTTCCCAGGTTTACTATCTTTTCCTCTGTCAGAAAGGAGGTAGTCCTTATGAACAAGCCTTCTGGCTCCTTGTGCATCGCTTTTAGTGAGCATACAGTGCTGCAAACATCACTGTTGTCATTCCTC…
Mcarcinus.id716.tr297759	id716	tr297759			no			1_of_1_in_tr297759 len=904 id=716 tr=297759	ATTTATAGATATACAGCATTCCAAGACTGGCAATAAATGTAAAATAAACACTAATATCGAGGTAATGTTTTGATCACAGTCCATTTCATATTAAGATAAATTAGGTATTGTGTATAGTTTGATACCGTATTTGCCATTCAGGTTCATTTGAAATTTTATCAAATCTTTGTAGATTTAACACACTATTCAGGGAAGCCCTGATGATTTACAATTTTCAAAACTTTTATAGTTGTTCATTTAAGGGAAGAAAACTATAGTTCTCCGGTGGTTTAATTCTCACAGCACATTTCACAGTTATGTATTGTTTTTTATGGACCTTTGTTGAGCTTACTGGAAAGGGTAAATTTGGATAAAGCCAATTTTAGGTATCATTGCAGGTTTTGTGTCTGAGTGGCTCAT…
Mcarcinus.id717.tr653808	id717	tr653808			no			1_of_1_in_tr653808 len=1402 id=717 tr=653808	GAGAGAGAGAGATAGAGAGAGGGTAATATACCATATTCAAAGTTTTAACATTTTCTTTGTCGTCTTGATGTTGTGAGTGTCTAGTAAGATTTTTGGTGTCCTAGCATTTTTGGCAATTCTTAGAATCACAGTTTTATCAGTTATATGCAAAACCATTACCGTTTAGGTAAAGCTGATATGTCAAAGGATGACGAAAATGTCGGGCGTTATCGATAGAGTAATAGATATCTTTAAGATAGATAGAAGAATTTTATTGTTTAGAACATTAGAGTGACTCAAGTTTTATAAAACAATGGTGAAAGGAATTAGACTCCCTGAAATGAACTTTTCTTCGAGTGGAAGAAACGCCGTTCTCCTCCTGAGTGTGTTGGCCTTTATGGCCAGCACCTCTTCCTCACA…
Mcarcinus.id718.tr428664	id718	tr428664			no			1_of_2_in_tr428664 len=344 id=718 tr=428664	AGGCCACGAAAGCGATTTTTCGATGTAGGTTGGGTCATGGCGTGAAATATTGAATTTTCCAGCAGTGGGTTTCATGCGCGCGCGCCCTTTTCACTTTAATTTGTTGGAATCAAGGCGTTGGCCGAACGGAGCTAACCATTCATTGTATGTTTATCCTTTCCTTCCATCGATGCATCAGATATATGGGAAAAGACTTGATTTGATGTTAGCGAAAGTAATATCTGCAATTGGAGATTTTCCCTCGAGTTCAGCCGTCGGCTTTGGGCAAGGCATTTCCATCGCTGGGCCTAATCCATTGAACCTCGTTTCCAGTACCTCTAGTATTTCAGTATCAAAAGTTGTCG
Mcarcinus.id719.tr428664	id719	tr428664			no			2_of_2_in_tr428664 len=408 id=719 tr=428664	AGGCCACGAAAGCGATTTTTCGATGTAGGTTGGGTCATGGCGTGAAATATTGAATTTTCCAGCAGTGGGTTTCATGCGCGCGCGCCCTTTTCACTTTAATTTGTTGGAATCAAGGCGTTGGCCGAACGGAGCTAACCATTCATTGTATGTTTATCCTTTCCTTCCATCGATGCATCAGATATATGGGAAAAGACTTGATTTGATGTTAGCGAAAGTAATATCTGCAATTGGAGATTTTCCCTCGAGTTCAGCCGTCGGCTTTGGGCAAGGCATTTCCATCGCTGGGCCTAATCCATTGAACCTCGTTTCCAGTACCTCTGGTGTAAGCCGAGACAGAAGTGGGACTTGGGTTGTGCAGTTTTTACAGTGAAATATACGAATAACCAAGATTTCAGTATC…
Mcarcinus.id720.tr46611	id720	tr46611			no			1_of_1_in_tr46611 len=494 id=720 tr=46611	CCTTACTGTCAATGTGCTTGCCTTCAATAGCCCTATCCTTGCCAATAGGCAGGGCTGGTTAAGGTACTCTATATTAATCATTTTTGATGACCTATATGTTAATCGTTCTTGATGACCTATAGATGTTAGAATTTTGAGAATAAGACTTTTTCCAGCAGACAGTTCCTTTCCTTCAAATCTAAATCTTGCTCTTGGATATAGCAAGGTGTATTGAGGAGTTGCTTTTACTTTCTGTCACATGTCTCTGTGGAGGTAGATCAATCTAACAGTCTCATTTCTTAACAACAGGGAGCTTAGAATGTAATATGACATTAAATTTTCTGTAGTGCTTGCTTTCATATCCTTTAAAATTTCTATTGATTAAAAAGACACCTAATATCAGTATGCAACATTATAGAG…
Mcarcinus.id721.tr948601	id721	tr948601			ribonucleoside-diphosphate reductase subunit alpha [Klebsiella oxytoca] WP_064383461.1			1_of_1_in_tr948601 len=228 id=721 tr=948601	TGCTTGGCCTTTGGCCTAAGTTTTCGTATTCCATTCCATTCCATAAGTAAACTATGATTACTGTTCTCTGGTGTGGACAGCTGCTTCTGCCAGAGTTTTAATGCTTTTAGAGTTTGGTGGTAGGTTTCTGTTTCGTAATAATCACAGTTATAACTTTGACCATCGACGGATGATCTCGTTTATATTTTTCATAAGTTTTATTTTCACAGAGATCTTTCACATTCACAA
Mcarcinus.id722.tr281122	id722	tr281122			hypothetical protein g.18313, partial [Pectinophora gossypiella] JAT81640.1			1_of_1_in_tr281122 len=753 id=722 tr=281122	GGGGTAATACTCGGATATACCTCTAAGTGAATAGTCCCCTCAATACAGAGTAATCCTTCAAAAACATCAGAATATTCAGAAATCAAATCTTTAACATTTTCTCCAGACCTCCCTACATTCACAGGTTTTACGAATTTAATAACTCCTGAAAGTTCACATGCACCTTTGCTAAGCAACGGTTTACAGTCAATATCTACAACATAAACCACAAGTTTATACTTCATATGATCATAAATACATTCGACCCATATATTACCAATTTGAACTATTTTACTGCCGGTGAAAGACAAGAGTACAACCTTGGTCTTATTCATCTTGGCTTTAGGCTTCATCGTGTCAAAGATCCTCTTGGGCAATACACTAACTTGAGCCCCCGTATCCACTAATGCATTAAGTTCT…
Mcarcinus.id723.tr76087	id723	tr76087			no			1_of_1_in_tr76087 len=592 id=723 tr=76087	GGGTAATTTACGGCTGCCACCAGAATTGTGATAGTGTTTGTGGAGATCTTTGGAATAAACAGAGGACTGTTTATTCTCAGATAGAGTCTCCCTGTAAATGTCCAAAACCGTCAATCTCTCTGTTTGCTGTCTGTCACAAAAAAGACTATGCAGACAACAGAAGTTTAGATGAAAAATGACACAGAAGTTACTTAAACATGATTGAAAATCAATTTTAAGATTGATTATCAGCAAATCTTAAGTGGCAACTCTTAAATGGTAACACGTTAAGTGGAACAACAGTGCTCTACAATAACTTTTCTTCTTTTTGGCTCATTCCAGTTATTTCCGAATGTATCAGGGAGGGGGTTGTGTCACTCACGAAGTAAGTGACGTCATCGCATTCCATGGGATGACAGC…
Mcarcinus.id724.tr686721	id724	tr686721			no			1_of_1_in_tr686721 len=354 id=724 tr=686721	GTTTTACAAGAAATACTGTATTGCAAATTTTAGCCATGTATACAAACCTGACGTCTTTTTCAATATACCTTCCATATATGCAGTATCATTCCTGAGCATGCACTGACTAAATATGGGTGGTACCAGGTGGAGATGGGGGGAAGAGGGGATTACCCATTCTTACCCAACTAACACTACTTGTTCTTGTGGTCATGATATAGTTCAGATGTGTGTCTGATGTTCTGTTTTATTTTGTGTGTTGGTGATTCTTTTGTATGATTCACAAAAAGAACAAAATTCATGCATTCACAGTGCATATGTACGTTACTGGTGGAGTTTTATAACCAAAAGTTCATGTTTTTTTTTTTTTTTTTT
Mcarcinus.id725.tr498519	id725	tr498519		16	ATP-dependent RNA helicase glh-4 OS=Caenorhabditis elegans GN=glh-4 PE=1 SV=2			1_of_1_in_tr498519 len=308 id=725 tr=498519	GAAACCCTCTCTTACATTCGCCATCTTTACACTATCACTGAGGGTTCACCCCCTTTATACTCCATTTCCCTGATTTGGTAACCCACTTTCGTCATTCCTACCTACGTTCAAACTCTTCCTCCTACATACTGTGGCTATATGTCCCTCTACACCGCATACAGCATATGTAGCTCTTGGCCTGACACACATTCGGGAAAAATGGCCAGCTCTTCCACAGTTTCCACATACACACCTTGCCTGGACTGGCATTTTGGCCTCACACACTCTGGCCATGTGCCCCATCCTCTGACACTTACAGCACTGCTCTT
Mcarcinus.id726.tr314364	id726	tr314364			no			1_of_1_in_tr314364 len=1662 id=726 tr=314364	TCCTGGGGGCATGCTTAACATGATTTTTAAGTTCATACTTTTTCTTTGGTTAGTCTTTTGAAATCAGTGTTGGGTAAGAAAATGGCATCCAGAAACTGCATATTGACTCATCATCCAGAGTGGGGCCAACAGGAATGGTGTGGAAACTTCCATCTCAGGCTAGATCTCCCCAGACAACTCCCATTACAGCCCAGTCTTGTTTGCTTCCCCAAATAAATTTATTTAGTTCTGTTTTATCTTGTGGCTCTTTGTTTTCCATCAATGTGCTATCAAACAAGTTTCTGGTAGAAGAGGTTTCTTCTAACTAGGCTGCCAAAGGCATTTTCAGCCTTCTGAGCCCTTCTTCCTCAAGGCTATCAAAGGCTATACAGTGTTTCTACCACTAGATTTTCTCCAGGG…
Mcarcinus.id727.tr437933	id727	tr437933			no			1_of_1_in_tr437933 len=758 id=727 tr=437933	AAAAAAAAAAAAAAAAAAGAGAATCCGTTAATCTAAAAGGGAAAAATTCACTTTTTATTGAGCCACTTGAACTTATTAATCTCCAACAGCCCCTTCACTTCGCTAGTTAAAGGCATGATCAGGTTATCCAGGATTCTTGGGATGGAACGACAGGAGAGCTTCACAAAGGTGAATATCCAGCCTTACCAAGCGTGCCAGTTTTTACAACTCGGCGTGTTAAAGTTAGCAATGGCACGTCATACTACAAATACCATAAAGATGTTTTGTTATAGACGTCACTATGAAATAATGGATCTTTTGTAATATATCGCTGTAAATTGGGTTAGGGATTATAATTCTGATTATTCAATATGTTCTCAGTACTAAGAAAATAATCTATTTTACTAGACTATGCATTAC…
Mcarcinus.id728.tr799067	id728	tr799067			hypothetical protein OCBIM_22032785mg, partial [Octopus bimaculoides] KOF76869.1			1_of_1_in_tr799067 len=225 id=728 tr=799067	AAGAGGAAGAGGAATCAGCTCAAGGACAACAAGAGGAGGACAAGGGTCTTTCAGTTGAACGTCTTGGAATAATCATGAGGACTCAGCAGTTGCAATCCTACACAGAAGAGTGGGTTCCCTATTTTGAATGTGCTTTGAAAATGATGAATGGCTTAAATTCAGTCATGGAGACATACAGAACCTTCTACACCACTATGAAAAAACAGCAGCAGCAGAGCAAAATAA
Mcarcinus.id729.tr578533	id729	tr578533			no			1_of_2_in_tr578533 len=1062 id=729 tr=578533	TTGTAGCTTTGTGGTGGCCTCAGAAGAAATAGTTTCCCAATCTCCTTCCCTTCGCCATCGATATTCCCAGACTGCTCCCATTGAGGAAGGGTTTGCTAAAGAAGTCTCTGACTCGGAGGTTCCACCAAAACCTCCACCTGCTTCAGCAGCCAGCTAGCCACCTGGAAACTATTGAGCTTGAGTCATTTTCGAGTCTTGAGGTCAATATTTGTGTTCAGGAGAGAATCTATCAAATCATCTGTATCAGCAACAGTGGGCAATTTACCGTAAGTGGTGCCTTTTCAAGGGAATTTCTTGCACCCATACATTTGTAGATAATACAATTTTTCCACTTTGTGGTATGCAAAAGGCCTGTTGGTACAAGCTGTAAAAGGTTTAAAGTCGGTCCCATCTTCTGTT…
Mcarcinus.id730.tr578533	id730	tr578533			Uncharacterized protein APZ42_013018 [Daphnia magna] KZS20322.1			2_of_2_in_tr578533 len=328 id=730 tr=578533	TTGTAGCTTTGTGGTGGCCTCAGAAGAAATAGTTTCCCAATCTCCTTCCCTTCGCCATCGATATTCCCAGACTGCTCCCATTGGGGAAGGATCTACTCACGCAACCTGTCTCTAAGGTTCCACCAAAACCTCCACTGACTTCTAACTGCTTAGAGACTATTGGCCATCTCTTATGAGCTAGAGGCTTTTCGAGAGTCTCTAGACTATCGATACTACTTAATTCCAGAAGGGAATCTACCAACCATCTCTTTATCAACAACAGGTAACGGTTTACCAAAAGTGGTGCCTTTCCAGGTTGAGTTTCTTGCACCCATACCTCTATAAATAA
Mcarcinus.id731.tr269834	id731	tr269834			no			1_of_1_in_tr269834 len=619 id=731 tr=269834	GTGTGTGTGTGTGTGTGTGTGATGGTTAGGTGATAATACATATATCACTATTAGTAGACGGATCAGTTATCTCAGTCTTGCCTTCAGTGGTTTGAAAAAGTTATATTCCTTTATGGCTAAGTACTAATCTTACCGTTGAAATTAACCGACATTACATGGGAGATATCTAGTACCACATAGAAAATAACTAACCCATATCACATGGGAGATCACTAGTACCACATGGAAAATAACTATAGGTTCCCTCATAATTAGAGCAAACTTTGGGTCACTAACCCTCTTAAAAGAAAGGACTCATATACTATGGAGTATTACAAAATGGATAAATAGTTAATACCCTCCCACGGGTATGAAGGCGCAGATCACCTCTAGACTTACCTCCTCAAGCACACGACTCTA…
Mcarcinus.id732.tr737068	id732	tr737068			no			1_of_1_in_tr737068 len=725 id=732 tr=737068	GGGTGGAATGTTCGTAAGTAGGGTTGAATGTTCGTAAGTAGGGTTGTGTCTTTTAAGGAAAAAAAAAGTTATAGTTACGAAGAAACTTGTGATGTCATAGAATTCCAGCAGTGAGCATTGTCACTTCGGAATGAAATTTCAAGTTACAGGTGATTCCAACCGTCAGCTTTGTCACTTTATTACTTCAATTTAGACTTTACAGGTAACTTCAATAACAATTGAGGACAAAATGACACTCTTTATCCCAACAGGTTTATATAATAATATGTCATACACTCCCTGCACAAGGTGACAACAACTACTGAATTTTTCCAAATTTCATAACACAGAGAAAAAGAAAAAGTTTGAAAAAATCAGATACTAGTACATTAGTGAAATATATTTATTTTTTTACCAATA…
Mcarcinus.id733.tr170607	id733	tr170607			no			1_of_1_in_tr170607 len=305 id=733 tr=170607	ATGATATTGGGTCACCATTTTAAGAACTAATAAAAATGTTTATGCTTCCATACTGTCTACAAACCAACAGCTGTCAGCATTTCCCTTTTTTGAAACAGGGGCATATTCATTTTTCAAAGCATTGCACTTTGTGTTATCTGTGGTGTAAGGATAACTTTAAGGTAGAATATCGTGTTTCAAGTCTAGCAGCTAATTTTTTGCATTGTTAATTGGGTCTGGAAACAAGTGTATCACATGCATACCATAATAGTAAAACTTGTAGTTTCTCTACCAAATTATTGGAAAAACTCTGCTCACAATTATTT
Mcarcinus.id734.tr61853	id734	tr61853			hypothetical protein XELAEV_18030655mg [Xenopus laevis] OCT75475.1			1_of_1_in_tr61853 len=514 id=734 tr=61853	CCAAGGGACCAGGTTATAATTTGTGATTTTGTATCGTTTTTATTTTAGATTATCGCTTAGTGTTTCTTATTCGAAGCGCCCTAAATGAACTAAAATAGCTAAAGATGATACTGAGAGGAATTGGTTATTCTTTTGGTGTCACAGATGACAAGGAAAAAGCAGACGTCTCATCTGCCTAACTGATGCGTTTTCCATCATTCTGTCCATTCCTCTACTTTCGACTCTGTTGGATGGACCTCTTCCGGAGGTCCACACAAGGGTTCGTAATCTAAGCAACCAACCTTTCGCTTACTTTCAATTCTTACATCCTTTTTCCGCTGACACATCATCGGCAAGCGACCGAGATAGGAAGGCAAAGGATTTTCTAAGCCAATGTAATGAATGCAGTCTTCTTGAGGA…
Mcarcinus.id735.tr405696	id735	tr405696			no			1_of_1_in_tr405696 len=842 id=735 tr=405696	AATAATAATAATAATAATCATGAACAGCAGAGAGAAGTAAACCTAAGAAAATACAACGCACTGTTACGAGTACACCAAGACAAATATGGTATGACTTACTGTTTACTTTGGTTTGATGCTAAAAAATGACTAGTCCCTAACGGTATGACGAGGAACTCTGGCCGGCTAGCGGCCATTTTCACTGGTCGTGTAGTTCGCTTCTCAGTCTGCGGCATTCCTGGAGATCTGTGTTGCTTTTCTTGGCTATTCAGTTAGCCTGTCAGTCAACTGACGGACCATTTGTCCCTGTTGCTCAAGATGACTGGTTTCTGATGCCCAGAACTGGTCTGGTATATAGGCGAGTAACCGTAGAACTCTACGTTTTATTCTAGAATCTTCAGAACTGGTCTGGTATATTGG…
Mcarcinus.id736.tr830207	id736	tr830207			no			1_of_1_in_tr830207 len=416 id=736 tr=830207	GGAGAAGCACTGGCATTGGCTCCAGTGTTGCTCCTCTGTTTCTTTGATGGTAATCTTTTGATGAAGGAGGAAACATCACCTGCCGAAAAATGCTTCTAAAGTGACAGAACTGGAGAATGAGACTGAACCTCAACCAGCAGTCAAAGAATCCAAAGAAATGTCCACTGAAGACTGTGCTAGGAGAACCACAGATTGACTGACCAGCCTCAGCATGTTTCATGTGTCAGTTGTAGAGAACACTTTGCCCTTGGCATGAGGAACACGAGAGATGGGTTATTTATCCAAAGGTGTTACGAATTACATGCTCCTCTGGGAAACCCTGAAAAGTATGAGTCATAAGAATTCACCACGTCAAAAATAAAAAGCGCAACGTCCTAGGCCTTAAGCACAGAAAAAGGC…
Mcarcinus.id737.tr231452	id737	tr231452			no			1_of_1_in_tr231452 len=370 id=737 tr=231452	AAAAAAAAAAAAATAAAAACCAATTCAGTGTTGCAAATATCTGTATAAGATTCATTTACAAGAAGGTAAGAGAGGAGTGAATGTGCAAGACTGCCAAAACATCAAGATGAGGGTTCCAGCTTCAGGTGGGTCTGTAGGAAAAAATGTCAAAAAATGCTGTTGATGGGATCCTGAGTTTAAAAAAATGTTTTTGTAATGAATTGGAAAGATGGAGCTCAGTGAATAAGAAGTTTAACAGCTGAATAAAAGTCTGACAAAAATACGCAAGTTTTCTCCGATAGTAGAACTCCGGAGGGAAAAACCGATGGGATAGTATATTGGAAATTTTCGAGGGTGCTATGAACGATCGTAAGTTTAGTCGGGACTTGGA
Mcarcinus.id738.tr85190	id738	tr85190			no			1_of_1_in_tr85190 len=310 id=738 tr=85190	TAGTTTTCAGATAACTCATCATTTTCGATATAGATTCATTGGTATGATAATGCTAAGGGTCACAAGGTTATTGCTGTTGTTAACAGCTGTTTATGCCTTAGGGACATTAATATGACTTCAGCAAGAATGCAGTGTAATGCAGCATATCATTGTGGTATTATAAGGTTTTGTTTTTATTTAAAAAAAATGTTTTACAGTACAGTACTATGTATTTTTATAAGAACAAAAATTGCATATAATATTCATTAGAAACAGATGGAGTAGTATTAACCAAAACCTCTTCCTTCTCTCCCTTTTACATGTAGCAGAG
Mcarcinus.id739.tr343641	id739	tr343641			hypothetical protein PHAVU_004G120900g [Phaseolus vulgaris] XP_007152331.1			1_of_2_in_tr343641 len=361 id=739 tr=343641	AAAAAAAAAAAAAAAGTACTGTATAAATACATTTTGAAAAAAAACAGTGAAGCCCCTATTTTCTCTTGTATGCAGTTCACAATATGATAGGTACACTTCTGAATACAGTAACATGGGTAACACTTTCTTTTTCCTATTTTTCCCATACCCATTAAACACTACAGCGCAGTATAACACTTTAAAATACATTGTACACATACCAGGCAAGGTTGACCATGCAATGCTGTACCCATCCATGATACATGGCACAGACCATCTTGAAATCTCTTGATGATTTCTAGTTCTTTTTGAAGCGTCAACACCTTCCTTGCTGTCTTAGGACATGGCGAGGCCATACGTAGCACACACACACACACACACA
Mcarcinus.id740.tr343641	id740	tr343641			no			2_of_2_in_tr343641 len=368 id=740 tr=343641	TGGGAGTTGACTTCCTTTTCCCTAGTAGGAGCGTCTTTGTCCACATTGAAAGGGCTGCTGTTGCTGCTGTTGTCCCCTCTTCTGTTGTTGGAAAGATCCCTTAGGAGTGACTGGTGCCTTGTTTGGCTCTGAGTCATGCCAAGCTGTCTTCATTGTGTACAAAGTCTGTTGTGTATTTCTTCAGGTTGTCCTGGGGAGTCTTGATATCTTGCAAGGTTGACCATGCAATGCTGTACCCATCCATGATACATGGCACAGACCATCTTGAAATCTCTTGATGATTTCTAGTTCTTTTTGAAGCGTCAACACCTTCCTTGCTGTCTTAGGACATGGCGAGGCCATACGTAGCACACACACACACACACACA
Mcarcinus.id741.tr188243	id741	tr188243			PREDICTED: uncharacterized protein LOC108672887 [Hyalella azteca] XP_018016131.1			1_of_2_in_tr188243 len=1172 id=741 tr=188243	GGAGTATAACTGCATAATTTCTCGCTCTACATAGTGCCGCTGTCGTCTCGTTTCCGCAAATTGGGTGGTTCCAGTGCAATATGGGGTTGAATGCACGGGACAGGAGATGGTTGTCCGCGTGGACGCAGAAGGCGTCGAAGGTGTCGCCCTAGAGAAATGGGGCGAGCTTCCAGGCTGTGAGACTTCGTTCCAGGACAACCAGTACGTACTGAGGCTTCCTCTCGACAACGAACTTGTCTGCGGTACAACCAGGGTCAAGAACAAGCTAACGGGTGAGACCGTGTATTACCACAGAGTAGCTGTGACATCAGACCACAGGACTGTTGTCAAGTTAGTGAAATGTAGGATCGCTCCTGACAACTCCACCATTGACAACATCGTCAAGAGAGATGTTCTGCC…
Mcarcinus.id742.tr188243	id742	tr188243			PREDICTED: uncharacterized protein LOC109040191 [Bemisia tabaci] XP_018911563.1			2_of_2_in_tr188243 len=427 id=742 tr=188243	GCTACTAGTAGTATCATAAAATTTCAAGGAATAATGGATTTGTTTAATTTTCAGATTGCCTGTAGTAATGGCCAAATTGGATATGGACGTCGACGTAGAGGCGTGGGTGGCCGTCAGGCAGACCCAAACAAGATCTTTGAAATTACAATGATGACATTCTTGAAAATTGATGAAAAACTTAATGGAACACGAAAAAGCAGCTTGATAATTGAAGATGACATGGATGGCATTACAAGAATGACTAATAAAATGACTGATGATTTGCCTAATGGTATGTCCAACAGCATGGTTGCTGTAGAACAAACCATTGAAAGCACCGATGATGCTTTGACCTGGAAATCATCAGATGATTACATTGCTGTGAAGTCATCACGAGGGAATGAGCCAGCTTTCATCTAT…
Mcarcinus.id743.tr720872	id743	tr720872	Trypsin-1 OS=Astacus astacus PE=1 SV=1					1_of_1_in_tr720872 len=1398 id=743 tr=720872	ATCGAGTGAAAGGGAGAAGGAGATTAACGGCAGTCCTCCGACGGCAGCGTCACTGAGTGAACGAGAAGTTATCGAGCCTTGTGTAACGCTAACTCCAGTTTTAAAAAAACAACGCTAAAATGAAACTGGCATTGCTGTGCGCTCTTCTGCTCCTTGGAGCTGTGAAGGGAGCCCCCAAGGATGAGGAGGAAGAACAGCAGCTGGAAACGGTGGCAAAAGATCCTGAAGGTCGAGCCATTCTCATACCGCCATCTCTAGAGCTTCTGACACGTCAAGAGGGGTCGTCAGGTGCAGTGGAAAGGAACAGCGATATCTGTGGAATCCGACGCAACGCAGTTCCGGATGCCATCATCAGGATTGTCGGAGGATCTCCAGCGGAGGACCATGAATTCCCTTGGC…
Mcarcinus.id744.tr98836	id744	tr98836			no			1_of_1_in_tr98836 len=539 id=744 tr=98836	GAAGATTTACATACTCTAAAATTAAAAGATAAAGGATTAGCTAATTCTGGACAATACACTAAACATTTAACAGCAAATATTTGAGAGCAAAATTTAAAAAAAACACCAAAATCTAGTAGCTTAACAGATACAGATCATTCACTCTAGCAAAATACCGTAAAAGGAAACACTTCCACATGATAAAAACACACCCCACATGAATCCCGGTAATGAAAAAGCACACCTGGTCAGAGAAAGAAAACAACTGCCATACATGAAGAAAATGGCACTTGAACAAAACAATAGCAGAACAGTAAATATTGTCCTAAAAACTACTTAAATACAGACAAAACAGCAACTGTCACACAACGGACATAACACAGAAAAGATAAATGGGATGGAAAATATTTGAAAATTATG…
Mcarcinus.id745.tr369600	id745	tr369600			no			1_of_1_in_tr369600 len=662 id=745 tr=369600	ATTGATTTCATTCCCTATTCCATGTGATTCAGTTCAGGTAGGGCATGAAATCAATATACTATCTCAATATATATACTAAAATTCTGTTACAAAAATGACTCACTGTATTTAGCAAAACAGAAAATAACAATAATTAGCCACAAGATTCTGGAACAACCTAAATGAGGACGGATTGCTGACACCAGATATACATGACTTTGACAAACCATTATTGGAAAGTTCTGCCACTGGAACTTTCATATGCCTAAGCAAGGTTTGGGGTATTCTGAAACTCTTAGTTTCCTCAGCACAGAAAAGTACCAGCCTCTACCTAAAATTCACAGCGACAGTAAAATATTAAATTTGTACTGTATGCCTATACTATACATTACAGTACTTTGCAGAAGCAAAATGTTTCAA…
Mcarcinus.id746.tr71085	id746	tr71085			no			1_of_1_in_tr71085 len=1236 id=746 tr=71085	TCTGTGTGTATACGTATGTAGGTAATCATTTGATGCTTGATTAAAATATTTGTTTTGTCCCATTTCTTTCCAAATGGACAGTTTTATGACATTTTAGCCCCTGTGTTAGATGATCCAAAAGCACGAAACTAAAGCGTAAGAGCAACTTATAATTAGGATAAGAGCAAAGGAATTTGAGAAAAAAAAAATTTTGTATATCTAGTGGAGGCTTTTTCACATTGTTTACCAAATTTTGAGAACTTTTGTTAAGATTCCTGAAAGTTAATCCAACAGCTTACGCACTGTTCAAAGACAAACATGCCAAGCATTAGCAAAAGGAGAACCTTTACTTTTTTGGCATAATATAATTATATTTTGAACTGTAGTATCAGTATGACAAACTCATGTGTAAACACTATC…
Mcarcinus.id747.tr81519	id747	tr81519			no			1_of_1_in_tr81519 len=508 id=747 tr=81519	AGAAGGGATGAGGAACAGTTAGTCGGAAAGTAATAGATATGAAGCAGCAATATGAGGACCTGTAGGAATGTCCAAGAAATCATGGAAAAATTAAGAGGAATGATGGCCAAGACTAGATAAGATTTTGAGAGGAAAGTGCATGAGGCTGAAGAGTGGAAAATAATTTCATATTCAACCTATAATACAAGAAACCCACATAAAAATGAAAATGATGGTGAGTTTGAACTTTCTGCATTACATTTTAATCAATATGCTTGCAGATGGAAACTTAGAGTTTTCACATTTCTGTCAAGTAAATCACTAGTCATAGTAACATGCAACTTAAAAAGTCAAGTTTCACCTTTTTAACTATCAAGACCATCAATAACAGATTTCTTTTAGTTTGTAAATGTTAATCAC…
Mcarcinus.id748.tr702657	id748	tr702657			no			1_of_1_in_tr702657 len=265 id=748 tr=702657	GTGGGATCCGAACCATATCGAGAGGTGAATTTTTCTCATCGGAAATAAATTCCTCTGATTCCACGTTGAAAAAATCGAAATAAGTTACTGAGTGTTGATGATTTCTCAACAATAAGAAAGGTCATTTATATACAATAGATAAGCAAATGTTCATTATACGCATAGGCCTATACTTGCTTGCTTCGTTTCCAACAACTGTTCACCATCTCATTTTTTTCCCTTTTTTTCTTTTCATGTTGACAGTACGTCAGTGTTCGCTGTTGTA
Mcarcinus.id749.tr15269	id749	tr15269			no			1_of_1_in_tr15269 len=455 id=749 tr=15269	ACTCTCACACTCTCTCTCTCTTTTCCTTTCTTTTGCTAGTCCTGTCTCCCTTTCTGTATGTAAATATATATATGTGTTCATATATATATTTATCAACCTTGTATGTATCATATATCTGTTTTTATCTATCATTACCGTCTTGTTGTATCTCTATACACCTCTCCATTCTCAAGAGAGGGTGTGGGGTAAATATAAGCCTGGTTATTTAAAAAGAATGTGATAATGCAATATGTATACATATATGACATATAAATTACATAAATATATATATCAGGTGGAGATCACAACTTTCGAAAAACATTAAAAAAAAAGAGAATTAGCAACTGGTGTGTGGCCTGCCCAGTGCACTCTGTTCACGAATAAAGTCAGTTCATCAAAAGTAGCAAAGAAAGAAGTTAA…
Mcarcinus.id750.tr179815	id750	tr179815			PREDICTED: uncharacterized protein LOC107162857, partial [Diuraphis noxia] XP_015365455.1			1_of_1_in_tr179815 len=236 id=750 tr=179815	TCACCTCCCTAGAACCCTGAAGATGCCTCCTACCATATCGGGATGTATATCCTGTAGTAGATCAGAAAATCAAAAGTTTCGTCAGTCCCTTTGGGAAAATATTCTAACAAACCAAAAAATGCACAGTATTACCTCATCAGTGCCTCCTTGGTCATATCCCTATATGCCAAGGAGACAAGAAACGGTGTTGTGCAGGTTGAGGATTGGTCAGGCAAGACTCACTCATGGGTTCTTGA
Mcarcinus.id751.tr498792	id751	tr498792		10	Putative protein TPRXL OS=Homo sapiens GN=TPRXL PE=5 SV=2			1_of_1_in_tr498792 len=496 id=751 tr=498792	GGAAGAACTGGCCTGAGAAAGAGCTGAAGGACCCCTTTGAGAAATATATGCATGAGTTCCTCTGGTGAGTGAAGCTGCAGATTGTTCATGAACTTTGGGAGATCTTGCTGAGCTATGTAAATCTGACCTACTCCCGTGTGTTACTCGGCTGTAAGCAGCAGGTGACTTATGAACCGAATCCAGACTGGCTGCTTTTCTGTGTAACTGTGATGCATTACTTCCAAAAGCCAGTCTCCATGGTTCTGTGTGTGAATCAGAACTGCTGGAAATAGCTTGACTCCTCTCAAGTCCTGTGTCAGAGGAGGAGCTATGAACAGCAGTTGCATGCGCTTTACTAAAACTATCATGTCTTTCTAAGTGTGAGGCCTCTTGTGACACTGATTGCGATGTTTCAGACCT…
Mcarcinus.id752.tr291110	id752	tr291110			no			1_of_1_in_tr291110 len=811 id=752 tr=291110	CTACAGTATATGCTGTATGAAGTGACTATTAATTCCCAGTATAAAAAATAAAATGGTGATGTATTTAGCTGTATCATTTTTTCACAAGAGACAAATAGTGGACTGAACTATGTTCATTCATGAAACCTCATTGGATAAAAATATACAACAATATATATAAACTGCAATACATACACTGTATTAAAGCAAATTTGAAGAACTGAAGGGCAGTTGCATTCTTGAAGGACGATGGAATAAAATAAGACCCCTTTCCTGAGTGTAATTCCTGATGTATTGCTAAACATACTCAAAATCCTTAAGCTTTTACTGTCCTCAGGAAGCCTAAAGATTCTCCAAGTTATCATTAGCAATACATCACAAAGTACACCCAAGAAAAGGGTCTTATTTTATCCTCACAAA…
Mcarcinus.id753.tr732597	id753	tr732597			no			1_of_1_in_tr732597 len=300 id=753 tr=732597	GATTCTTTGACTTCAGTTCTCTGCTTTTGTTTTACCCTTCTGTTCTCTTCTTTGATTACAGGTATGCGTCTATTAATGGGTTTTTAGTGACCGGTGGTATTATGAAAGCCCTTACCCTGTGGCTGATCGTTGCTTTCAAGGATCTATTCTTTTCCTTTTCATTTTGCTGTTAAGACTTTATTTGGTCCGCAAGAAGTGGTTTGCAAATGTCGAAAAGTCGTTTCTCTTTCATCTCAAGCGTCTGTCTTGAATGCGTTTTCAGTTATTAATGATATTAGAAAGCATCTGTTGAAGTCTGGG
Mcarcinus.id754.tr957715	id754	tr957715			no			1_of_1_in_tr957715 len=291 id=754 tr=957715	TATCAGTAGAAATGAGCACGTCTGAAACTGCAATCAGGAAGCTGGTGTCAATGGAACTTTTAAAGAAGACACCCTTGTTGCCCACGTCTGCTCCATTACCCTTCCAAGGCCCTCAATTGTTTGTCTTTGATCTTTAGATACTAATAGATTTAATTGACTGAAAAGTTTAGGTCTTCAAATAAATCTTGCTCTCTGAATGGCTATTCGACAAGAGATAAGATAGAACTGTGAACTTAAAACCTTGAACCACAATAAGTTTTGTGTACTTCAGAGAAACTACCCAGACTTCAA
Mcarcinus.id755.tr435793	id755	tr435793			PREDICTED: uncharacterized protein LOC108718065 isoform X9 [Xenopus laevis] XP_018121136.1			1_of_1_in_tr435793 len=1036 id=755 tr=435793	GAAATGAATTTCTATCATCAGAAAGTTTGTAGCAACTGAGCTAATATAATCTTAGGATTATGTGATGTAGCATATGAGCTAATATAATCTTAGCATCATGTGATGAATGACATCTGGTATACTCTGGTTACTCGTAATTTATAAGTTTTTGTCGCAAAAGTTTCACGAATCGATGTGTTTTCTTTTGTAGAAAAAGTGATGCAAGTCTACACATTGGCTACATGTGCACTCCTTTCCTTGGCAACATACAGCCTTGCTGAAGTGTACATACATTATCTCATTTTACAATAAGGATGTTTTATGAATAATTGTTTTGGAATGTTCTCCTAGCCATTATTTTTTTCATAGTTATTCCTTTTAGATCATTGAAGCTTCACAAATATCATATTTTAATTTTGA…
Mcarcinus.id756.tr522884	id756	tr522884			no			1_of_1_in_tr522884 len=527 id=756 tr=522884	GCAAACCCCCATCCAGGATTGTGTGTACTGATATATAAGGGGCTCTTCCAGAAGAGGAGCCAACTCATGCTTTTGGGGAATTAGGATCTGAAGGTCCTCGTTCAGTACTTCAGGCAGAGCTAGAATTGTTCATGACATCATTGTGCTCATGAGGATATTTTAATGGTGTAAAAATTAACCATTGCTCCTCATCAAATCCATACTGCACTCCAGAAGCAAGGCAGTTATTCTGACTGCTGTGGTCACTGCTTGTTCATGTCTAGGTCAAGTTAATGGTATGACCTGCAGAGCAGGTGGTTTCCTGCCATCCAGCAGATTGAGCTAGCTACTCTCCCTGCCATTGACATGTGAAAGGAAGTTCTACATGCAAGAGGAGACACTCCTCTAAAGTTCTTCCTT…
Mcarcinus.id757.tr462819	id757	tr462819			no			1_of_1_in_tr462819 len=739 id=757 tr=462819	GTGTGTGTGTGTGTGTGTTTAGCACCCTGATTTTAAATTCTCAGTTTAATGGAAGGTCTCTTATTGAGAACATATTTATTCATTGTCCTGATAGCTTCGAGTATTTAATGTCAATAATAAGTTAATATTCTTTAAATGCTATTTTAGTTACTGGAAATTATCCTAAATTTACCATATCTTTACTTAATCCTAGTACCTTTGACAAGATTGTTCAAAGTGGCAGTTACCTTTTTCCATTGATAATTACATGTTAGGCCATCACCATTAAATACAGTACTGCATTATATTTGGCCATTTTGTAAAAATTTATCTCAGTAAGTAACCTCCATTACTGGCTTTTTGCCTGCAACCCAAGAAAAAAATCACCATTGGCAATCTGTTCAGATGCCACAGTCACAA…
Mcarcinus.id758.tr274062	id758	tr274062	39S ribosomal protein L48, mitochondrial OS=Homo sapiens GN=MRPL48 PE=1 SV=2					1_of_1_in_tr274062 len=1060 id=758 tr=274062	GTATTGCATACTTTGCTGACATGCATTGCATGAACGATTGTGAAATCACTCTTTAATATATCAGTGAATGACAGCTCTTCGTTTATAAACGTTATAAAAAGAAACGCGAGGAAAAATGTCGAGCACTCCCATAGTATGATTGGCGAGCATCTTGTTTCGTAAGGGGCTAAACATTAGCAACTTAGCGAACTGGTACCGACGTGTTTGTGGACATCTCGAAGTCTGTGCGCTACTCTTCGCTTCCGTCTCCCTCCTCCTGCCTTCCAATGATGTTCACTGTAGGCAGAGCAACACCAAGGGTCTCTTGTTTGGCCAGTCGACTCTTGTCTATTACTCAGCGATGCAGCTCAAGCCAGTTTGATCCTCCGTACTTAGATGTAACAGTAGCAGAAATTCCTG…
Mcarcinus.id759.tr873368	id759	tr873368			no			1_of_1_in_tr873368 len=458 id=759 tr=873368	AGAAAAAAAAACAGTGGTTTTATAGGTTTAGAGTTTTTTTAATCTCTTATTCGATTCTAGATGTGGCTGCATAATGTGCTTACTCATTTGTTTGCTTTTGGTTTGTGTTTAATAATTAGGTTTTATGACTGTAGATTATGATTTTGCTTAAAATTCATCATTCATACTGATTCTCAGTATACCAATTATCATGAGAGCTCTAACTAGCATCATTTCCCTTAGAATGCATGAGGTGGATGTTAATAGTAAACTTTATAATTAATAGATGAGGAGTTCTTTTAACTTTAAATTCTCAAATATTTACTTCCTGGAATATAATTTTGGCATTTCTGTACTTATTTTTCACATGGTAAATTCTTTACCAAATTACTTAAACAAGTTCCTAAACATGTATTTGTC…
Mcarcinus.id760.tr738534	id760	tr738534			no			1_of_1_in_tr738534 len=450 id=760 tr=738534	AACTATTTTATGTTTTAGTTCTACAATTTAGTTGGAGCACTATAGTGATAACCACCTACCCTCATTATTAAAAGAAATGTTATCTAGGTGGTGATACGGACCTCCTCAGCAATGTTGGTAACCTTGCATCACCTCACCTTCCTTCTTCAGAATGGAGCCTCATTTCAAAAAGAATGTGTGTACACCATTGGAAGGGAAGGAGGGACTTTCCTTGGCTTCGTTGTTATTTCCAAAAGCTTTCAGCACGTTGTTGTTGCCAGAAGTTGTGGTCTGGAATCTAGTCATTTATCCAGCTGGTATCTGGTTACTGGACAAGGTAACTTGAAATTGTAGAGAGTGGTTATGCGACGATTTCTAGTGACCTTATTACTTTACTTCTTGCTTGTAAGTTGCAGCTGC…
Mcarcinus.id761.tr103948	id761	tr103948			no			1_of_1_in_tr103948 len=277 id=761 tr=103948	AGTTATGAAATTTTTAGGGCAAAAGGTGAATAAATGTAAGGTCTTTGATAAATACTGTCAGAATTCTCTCCATAGAGGATACGATAAAGCATCTTTTCATTTGAAGGAGCAAGAAAAACTGCTAAATACTTCTGAGACTTCCAGTACTTTTTTGGTTTAAGTTTTTTTTGTTGTTTATTTGGTTTTTTGGAGGTTTTCTGTTTTGTTTTATAAGTAGGTTTCAGTATTACTAAGTATTCAGTCATGGTGGATATTCAAAGAATAATTTCTCTCTTTG
Mcarcinus.id762.tr693701	id762	tr693701			no			1_of_1_in_tr693701 len=890 id=762 tr=693701	AGAGAGAGAGAGAGAGAGAATTTGGAAACTTGCATATTAAATATGGATAGGAGTTTTGATACATTTTCAAATGTTTGTGATTAATGAATGTAATACAGTAAAATAATGACAATATTTAAAGCATTGCCAGGTCTTTTGTAGATTGGCTGCCATGCAAGAATTCGAACTACTTGTTTTTAAACTTCATGTTTCAGTAATATTTTAGGTTTGTTTAAGAATATTGTGTGTTAAGTTTTCCACTGAAAATGTTAATCAGAACTGAAAATGAAATAAAGTTTTCCTTCCAATGACAGGATAAAACCTTGGCTAGGAGGAACAACAGTTCAGTGCCAGACTTCCTATTAATTTTTTAGCTTCCCTTCTAAATTAGGATTCTGGATTCTGGGTTTTCAGTCAAAA…
Mcarcinus.id763.tr854335	id763	tr854335			no			1_of_1_in_tr854335 len=589 id=763 tr=854335	GTGGAGAAAAAGCCAGAGAATTTGTGGATTGTCCAAATTCTCATGACCGGCGCCTTCCACTTTTGAAAGACCCACTACCTTTGCCTCCTGCCTCAGAGATGCTAAGCACAAGTACCTGGATACATTTTTGTACGGTCATGTAGTAATGGCTTTATAGGTAGTCCAGCAGCTTAGATCCTACCCCATAGTTCAGTCAACATCTTGCTTATCTCATGCTAATCGTATTCTCTATCAGATACTATTACTTATACCTGTCAGTTTGCTGTGATCAAACTCATATCAACCTTGACTCATCTTCTGTCTAAAATTCTCTGGTTTGTTGCTCACATCATCTTGATTGTGTCATCTTACCTAGAATGTTTCTTTCTTTAATGCTCTCCTCTTATTGCTTTCATTTTT…
Mcarcinus.id764.tr60526	id764	tr60526			no			1_of_1_in_tr60526 len=209 id=764 tr=60526	GGCTGGCTTCTATATCACCAGGCCAGCATTGAGCAGGTATCAATAAAAGTTGATAATCCATCTTTTCTATAATGACAAGATGGCCCCAAGGCAAGAAATCCATCTCTCCCAGAAGTGAAAGATCACTTTTAATGACAGTACCTAGCAAGTATCATGAGCGCCTGTTCCCTCAATCTTGAAATATTCTTTTAAATAGTACAATCAACATA
Mcarcinus.id765.tr7250	id765	tr7250			no			1_of_1_in_tr7250 len=261 id=765 tr=7250	TTTTTTTTCAACATTTTCAAATTTATTTCCGAAGGCTAAAATTACAGGGCCTGATCCTTTCGTGAAGGTTACAGACAAAACATGAAATTTTATACAAACAAAATATAACAACTAAATAAATAAAACTGTAGCACATAATTCCTCGGTGAAATACAATTATATACTGAGAAACTTAAGTTAAGACAATGGACATGAGGATGTACAGTTAGACACTTGGGCTAACAACAAAATGGATTAGGATTAGGATGACTGTTTTACGTC
Mcarcinus.id766.tr385536	id766	tr385536			no			1_of_1_in_tr385536 len=257 id=766 tr=385536	AGCAAGAGATATTGCAGTAGAAATCCTTGCTATAAGCTGTTAAAAGGCTGCTTATTTGTTTGATAACTTCTTCTTGAATTTACTGTGCAAGTACTCTGGAATAGGATATGCTCTGTACTATACCTTACAGTATATGCTGTTTAATTAAGCTGGAGAATTTTACAGTTAATGGATGACTTTGATTCTTAGGCCAATTGTACTATTTCAGTTTTATCATTGCATTGTTGCCAGTTGCTGCAATAAACTTAGATTTGGAT
Mcarcinus.id767.tr22260	id767	tr22260			no			1_of_1_in_tr22260 len=714 id=767 tr=22260	TGTACAATAATCTCCAACTCGGACAACACAATTCAGTAGAAGATAATACTATAAAGAAACTAAAAGGTGTCTGCTCAATACTATATAATGCACAGACCTTGTAAATTGTCCTACTACATATCAACTGGCTACATAATGAATCTCATATTCAGATTGCTGTGTGCTTCTTTTGAGACAAAACAACAAAAAACATGCAGATTCCACGTAACTAGCATCTATTACATTGTATTGTAGTTTCATTTTTATTAGTGTTCTCAATTTACATAAATAACTGTCTAGTAAAGTTAAAACTTTATAACAAGAGTGAACTTTAGTAAAATCTACAACCTGGAAACTTGAGCATGTGATGTAAAGGGTATAGCACTTTAAGAAAATGAGTCATAAGGATTCTAACAATAA…
Mcarcinus.id768.tr123743	id768	tr123743			alpha-L-rhamnosidase [Klebsiella pneumoniae] SBW41614.1			1_of_1_in_tr123743 len=249 id=768 tr=123743	ATCCAAAATAGAAAAAATAAAATAAATACTAAAATGCATTTAATACAGATATTAAAAATAAGAAAAACATTGTAACCTCTGAAACTCGATAATATTTTGCATATTATTACCATTAAATTTGTAAAGGTAAACAAGATATGACAAGAATATTTGGGGGGAGTGGAAATACCAGTACAGTAATACTGATATACAACATATAAGCTACAGCTCATTTGTTACTGTGTCTACCTTAGTCTCCCGATAAGGTAA
Mcarcinus.id769.tr175632	id769	tr175632			no			1_of_1_in_tr175632 len=374 id=769 tr=175632	GCTAATTCACTATTTTAAAGAAGTATAATTTATACACTTTATTCACAGATTGTATATGTAAATTTTGATTACTATTTGGAAAGCAAACCTTTCTCTCAGGTTAAGATAAGGCTATGAATCAAGTAGGCTTTGACCTTCAGAATACAAGAGATAAATTTTTGAGACCTATTTCAGGAAAAAACAGCATCTTCGACACCGGGAAATACAGTCATTTATATGTATTAATTCATATCTATGTTTGTATGTATTAAATCATATCTATAGACGAGTAATGAAGAAGTGACTAGAAATCACAACAGGAAAAAGTGTGCAGCAAACCAGATCAACAAGAAATAACTCCTACCACCAAGGACACTTTGGAGCCCAGATGCATG
Mcarcinus.id770.tr207242	id770	tr207242			no			1_of_1_in_tr207242 len=824 id=770 tr=207242	AGCTGGCCTGGATGAAGAAGGTATGTGATATATGAAGGCTTATCTCACTTAATGTTGGCCAAAATCTCCTTACACAGAAATATCTTGTTTTAGAACTTGTGGGTTATTAGAATTTCACCTGGTTAGGTAAGCCATCTGGGCTCCAGTACTCCTCGCATAGAAAATGGTCATACACTATGCTGCCTCACTCAACACACACCTGATTTGGTGCTTCCAGGCTTTGCTTTGTCATGCTGTATAGCTTTATATTTGCTTAATTTTATCAATAATATTCTTCAAATATCTTTCTTCCTAAAAATGTTTAGTTCCTAAAACTTTAGTATGTGAATTTTCTTATTTACAGCAAATGATAAAAGAAAATAATCTCATTAGCTCATAATTGGTAAGCCCGAATTTAGT…
Mcarcinus.id771.tr427238	id771	tr427238			no			1_of_1_in_tr427238 len=353 id=771 tr=427238	GCTAAATTCCTCAAGGCTAAGGGTATATCAATCCGTTAGGGTAGGCCTATATCGCCATACCCTACGTTAAATATAGGCCTATGGACGGGTATGATAAGGGACTATTACCGGCCAACACCGTCCAGTGGTCCCCCCCCGAAATAAAACGAAATACACCGCTTCCGGAGGGCGAAAATCACCGGCTCTTCGTGCAATCAGGCTCCATTAACCCAAATCTACGTGAAATAACACCCAATCGAAACCGACCCGCCACGAAACGGTCAAATTAGGCACATGCCCCCCCAAGGGTAGGCCAGGCGACGTAGGCCTAGACCTAACCTGAGCCCGCCCGACGGTTCCCACCCTCCCCAGGG
Mcarcinus.id772.tr78144	id772	tr78144			no			1_of_1_in_tr78144 len=2975 id=772 tr=78144	ACGAGTTTGGTGCACTCCTCGCAGGTAGTTTTTGGTAAAATGCAGAACAGCCAGTCAGTGTTATGAAAATATTGTTTCTTACTAGACAACAGAGGTTCAAAAAGTAACAAAATTTCCATCCAGGTTTAGTCTGCTTTACTGACTTTGGAGGAAACTATAAAAGATTTTAACTTCTATTGTCTTCTTGAGAATAAATTTTGCGTACAGAAAGTGGATGGGAAAAGAAGACAGTAATTTACTATTGAGACAAATGTTTACGATAGAAATGATGATCACTGCCGAATAGTTTTTATTTTTCATACTTGACGTATGGCTTATTCTGTTGTGTCTTTATCTTTGAAAGATTTGTCATTTCACAATAAGTCAGCTTCTGCATTTCCTGTTTTATATATATAAGAC…
Mcarcinus.id773.tr334670	id773	tr334670		7	Mucin-2 OS=Homo sapiens GN=MUC2 PE=1 SV=2			1_of_1_in_tr334670 len=670 id=773 tr=334670	TACAAATCCTTTTGGACCTCCTGGCTACATCCCCTCGGAGGGTGTCAAGTTAGATGTTGGTTTTCCAAAGCAGACAGAACCAGCAACACCAACCTTTACAAACCCTCTAGAAATAAAAGCTAAACTTCATGATCATCCCGACACTGATGACCATATTTTGCCTCCTCTTCTAGGGGAAGTTCCAACAGGTGTTTTTGAACCTAATTCAGGTGATCTTACAAGCAGGAAGAACCCTGATATTTTGATTCCATCGACTGACACTCACACCTCTGCCCACTTCCCCACAGCACACCCACCCACGGAGGATGCTATAATAGAAGCCAAAGATCAGCCTCAAATTGCTCCTATCAGCTCATCCGTTCCGCATTCGACTCTTTCAGAAGTACCAAACTTGAAAAA…
Mcarcinus.id774.tr79375	id774	tr79375			no			1_of_1_in_tr79375 len=389 id=774 tr=79375	ATATATTTGTGCGTATAGTACATACATATATATTAAATTCAAGCATTGGATTAATAGAAGATGTATATATTTGTGCGTATATTACATACGTATGTTTTTTGTATTTAAGTCTGTATCGCCTGAGTGTCCCATACTGTCCAGCGTATGTATGTGAGTGTCTTTGTTGAAAGTATGTAAATGCGAGTGTCTTTTTGTGTGTGTTTATTGTCCGGCAGCGGATTAGCCCTCGATATTTCAGGTGGACCACGTTTCCCCCTGGGGGCCACTCGAGGGGGTAGAGGGATCCGAAAAAATGTTCCCTCTGGGGTTTTCATCTCCCCGGGTTGAGAGAGTTCTGCTTCCGCCAGGTTGGATGAGAAGATATATATTCAGGTTTTTTTTTCTTCGTA
Mcarcinus.id775.tr711377	id775	tr711377			hypothetical protein DFA_04872 [Dictyostelium fasciculatum] XP_004360593.1			1_of_1_in_tr711377 len=1773 id=775 tr=711377	TACTGCAATGGAAAAGAAGCACAGGTAATAAAAACATTTTTGCTTTTATATTACAAGCTTCTCATACTTGTGCATAAAGAAAATTTGTATTTGCATAAAATTCATTGGCTTTTCTTTCAGATTTGCATGAATCTTTCCCAACACACTCGTTCATAAGGGTTTTGATAAATTTGTAGGCAATGAAGCAGCATTAACAACCATTGTCCTTAGAACGAGCAGTAACAACTGTTTCCAGAGCTAGAACCAGCACAACATCAAATGACATAGTCAACCATTGTCTGCATCAGTAATTATCCAAGTTGTCCCCTGCTACACTCATCTGTACCAAAAACATTCATCACATGAATCGCTGCTGTATATTAGAACAACAATGCTGTCATTCACCAGAAACATTTGTCA…
Mcarcinus.id776.tr339739	id776	tr339739			hypothetical protein [Ohtaekwangia koreensis] WP_079686509.1			1_of_1_in_tr339739 len=363 id=776 tr=339739	GAGAGAGAGAGAGAGAGAAACAAACCACACTGTCTTACATTTCAAGTAACAAGTCATTCTCTTTGCCTAATACTGCACGATCTTACCTCGTGACCAAGAGTCATTTTGGCGAGGAATACAAGACTTGACTAATTTCATAAGCAGTCCATCACTCATTCTTTTCAGAGCTTAGCCTCAAAAACAAGCTTAACAAGCAAATTGAACCCTAAAACTAAAGTGAATGAACAGGCAGACCGAATCCCACGAGAGAAACGAGAAGAAGGAAAAAAATGATTTTAAAAAGAAACACGGGTGAATTTGAGATCAGTCTCGGTCACCAGAACCGGTCCTGGGGCGACTTAGTACGAGAGAGAGAGAGAGAGA
Mcarcinus.id777.tr9945	id777	tr9945			no			1_of_1_in_tr9945 len=364 id=777 tr=9945	AGAACTTTTGCTTCTACAAATGGTGATTATTTCCTGTATCATGTTCCTCAATTGAGGATTCATCAGGCTTGATTTCAAGCATCTCAAGTTTTAAAGATTTGTATGGTCTCATGTCTTGTATATGATCTATGATCCTTGCTCTCATTTAGAGCATTGTGATTGTCGCCTTTCTTGGTTCAAAAGCTTGATCTTGTTCACATAATTTGCTATTTGGGGTAACTTACAATGACATTGATTGATTGTTTATGGACAAATGGAATTCTTATTTAATTTACTTTTCATTACTATTGCATATAATGAGAGTGGTATCCAACCTACCCCACTTGAGTTTTTGTAGTCTTATCTACAATACGCAAAATGTGAG
Mcarcinus.id778.tr9899	id778	tr9899			no			1_of_1_in_tr9899 len=1210 id=778 tr=9899	GGGTTGAGAATTTTTAGTTGGATTCCTCAGTAATAAGAATATACAAGTTTCACAAAATTACATATTTCTTGATCAAACTTTACAATTTGGTTTTTAAGCAGGTTATCATACAGTGTCCCAGTTATTATGTAATTAAAATCATATGAACTATTTCTAGACCTAAACACTTACAGGAGTATTTTGAAAATATCTCATTTCATTGTAAATGACAAAATTACTTTGTCTTTACTTGATCATTTTAATGTTAGGAACTATCTCAGATATTCTGTATGAATGACATGCAGTATTAGTAAACGGTTCTGTAGTGCTACTCTGTATTAGTAATTAGTGGAATACTGTACTTAATAGGTGTTAATTCCTTATTCTTATAGTGTACTATTTCTTACTAATTTGGAAATT…
Mcarcinus.id779.tr291696	id779	tr291696			hypothetical protein [Endozoicomonas elysicola] WP_020584138.1			1_of_1_in_tr291696 len=270 id=779 tr=291696	AACCGAGAGGATTTCTGTAATAAAACTGGGGATATAAGACAGGCCTATGCCTTTCCAGTTTTCTTTAAAAAATACCTGACTAGATATGGGGTGGTTTTCTCTTAATGAGCAGAAGTGAAGGCCGTCAAAAATATCGTTGTCAGTGAAGTCTGCTCCAGGAATTCATATGCTCAGCTATTCTAAAGGTTCAGATTTTCCGAAGAATTTAATATATGCCTTTACTCTCAAATACATGGGCTAAGACTTACCAGTAGCCTTAAATACAGGTGA
Mcarcinus.id780.tr623281	id780	tr623281			no			1_of_1_in_tr623281 len=633 id=780 tr=623281	AGCTTCAGTCACTGGGACTATCGGTAGGCAAAAGAATAATTCACACTTTTCGTTCGTGTTCTGAGACGATACGGTAAGCCACCTTTTGACACAATATCAACTTTCAGAGCTAGGGCCAGAAACTCGGAAACTACTGGTAAGGCTTAGATGAGAAGGTGGACTTAGTTTTGAAGTCTTTAGCTTTAAAAAAAAGTGACAGTCACACAAAATCTATGGTTGAATTGTGAGGAGCATGCATTTTCTAGATGGTCTGTGAAGGACCTTCTATGCCTGTATAGGCTAGCGCATCTCTGTAGCGAGTTGACTCTCCTGTCATATGATGTTGTGGGTTTGTATGATAGGAAAACTACAAATTTCTGTTTTAATTTGTTATATTTTCGACATACTTGGCTAACAAAA…
Mcarcinus.id781.tr443612	id781	tr443612			no			1_of_1_in_tr443612 len=895 id=781 tr=443612	TTTATGTCAGTCTTATTTGCAGTTCGAATATGAAATCCACCGTACCTGGACGCACACTCCACCTCTGTCATGACCTTAGAAGCAAAGGACTCAACGACAACGCTGTCTGTGACTCAGAGCTTCCCATACTGATATGACGACTTCAATATTGGGGAAGATTCCTCAGTATAATATGTACTGTAGAGCAATTTCCTCGCGATGACCTACATTCGCCAATCCTATATCCTCTCACTTGGACATCCTTCTCCTGAGGTGGGGGTCATGAGTGGTGTCAACTGTACTTCAGCAATCCAATTCCAAGTGTTGGGACTTCCGGATCTGCTGACTTTAGCTGGTTTGTGGGAAATAGAAGGCAAGCCCCACAGATTTCTCGCAGCGAGGGCGCTCCATAGCGCACGA…
Mcarcinus.id782.tr78560	id782	tr78560			no			1_of_1_in_tr78560 len=433 id=782 tr=78560	TTTATATTTCAGTCTTTGGGAATGCATAAAGACTCAAACTGTCCCATCTAATAAGAGATCTGAGTGAGGAAGATAAAAGTTAATTGAGGTACTCCTTTACTTTCAGGAGGAGATTTTGATGTTTCCTAAGGGAGTAATGTTTCATGTTTACGAACAAAATATGCAGTGTATTTGTGGGATAATTCCTACCTCAGATCCATAGTCTATAATCTTACATTCTACTGTTTTCTTATGGAACGATACTTAAACTTCAGTTTCATTCGTTTTGATTTAACAATTTACTTGTATTCAGACATCGTACAATACCTTTGGTTAAAAATGATTGTGAGTTTGGAAATCAAGCTATTCCTAAGATCGATTAGTTTTCAGATGTAAGCTAGCGGCATTTCCAACTCGCTT…
Mcarcinus.id783.tr95434	id783	tr95434			PREDICTED: regulator of nonsense transcripts 1-like [Octopus bimaculoides] XP_014781480.1			1_of_1_in_tr95434 len=317 id=783 tr=95434	TATATATATATATATATATGACTGCCCATTATTTCACGATTCACGACTACATTGATGATAATAAATTAGATAAATCTTCAGCAACAACGGCAAAAATATACTATCAATCCCTTCCTCAATTTTTTTTTTTAAATACTAATCTCCATTAAACTTTGTTTTTGTTCCTCTTGCTAGACAAGTCTCTGGCCCCTATTGTATGGGACGATTTCATTGTATCTTCCATCTACTTCCCCCAAACCAAGCCCCAGCTATGCCACCTCTCCCATCCTCTACGTTTCCTGAACCCATATCAGCATTCTCTGAACGTGGAAAGGTTG
Mcarcinus.id784.tr203715	id784	tr203715			hypothetical protein g.1232, partial [Cuerna arida] JAS45502.1			1_of_1_in_tr203715 len=642 id=784 tr=203715	GGAGAAAATAAAAGAGGAGATGTTATGATGAAAGGAAAGGTGAGTCACAGAATAGGAGAAACAAGATAGCTAGTTGGGTACGTGCAAAAAAAACTGAGAAGGGATTCTAATTATCTGTAGAAGCCAAAGTGGGAATGGAGGAAGATTGTTGAGCCTGTTCTCCTTTATGGAAGTGAATTGTGGATGCTAAATGCGAATGAAAGAAAGAGATTAAAGCTGTTTAGGCGAAGCGTTTGACCAGTATATGTGGCGTAAGAATGGTTAAATGGGTGAGAAGTGTGGAGAGACGTAAAATTGGTAAAAACGTTACTATTTGTGAAAGGATGTATCAGGTTGTTTTGAGATGGTTTTGTCTTGTGGAAAGAATGGACAACGATAAGTCTATGAGAGGAGTTTATG…
Mcarcinus.id785.tr722363	id785	tr722363			no			1_of_1_in_tr722363 len=533 id=785 tr=722363	AATCATATGTTGCCTTATTTCCATAAATAAGGAAATGCCTAGTCATACTTAACCTGCATAAGTCAAGATTGAGAGGCTCCGGCAGCATATGTATATGCCCCAATTTCTCTCACATTTGTGTGGCTGCTTTCGAGTCAGTTTTGTTAATCTTTATGGGAATGGCGTTATCATGTTCACTCAGTGTCTAACTTTTTTTCGCATAAAAAGGACAAAGAGTCTTTTGCTCGTGTGTACAATCTGCCCAAGGCAAAGTTCATATTTCACATCTTCAGGGACTTGCAATTGAAGATGAAATGTTTGGGCAAGAATCATGGTTATGACTGCCCCTTTGGGTCTTCTTGTTTGTTCTCATAGCTTGAGCAGTGCTGGTTAAAATTTTGAAGACTCTATAGGCAAATT…
Mcarcinus.id786.tr146012	id786	tr146012			predicted protein [Phaeodactylum tricornutum CCAP 1055/1] XP_002176599.1			1_of_1_in_tr146012 len=421 id=786 tr=146012	GGGAATCTTAACTAGTTTGTGAATTTGTGGAGAATAGCTCAAGTTGTCTCCTCCACATTGGTATGGATCTTTAATTGTCTAATATTATATCCAGGAATCTTTCTTGGGCCAAAAATTGGTCAAACAAACAATAACCAGAGGTTGATCCAGATAGCAACACATCACATTAATCACACAAACAGCTAACACTTACTGCTTACAGTCTGTATCTTTGCATGGACTGAAAGAACAAAAGAATTAAAACTAACAAATGAATAATAAATTACATTAAATTTACCCAAAGAATACATGAAAACAAATATGGTAAAATTTAGCAAATACACAGTTAAAAGTTCAGCACAAGGGTTTGAAAAATAACTGTAAAAATTTCAATAATTAACCCCTGAAACCAGATTTCAA…
Mcarcinus.id787.tr122679	id787	tr122679			no			1_of_1_in_tr122679 len=390 id=787 tr=122679	TGGAATGTTCCAATCAATTGAAAAAGCTGATTGAATTGGTAACAAAGGTAAAAAATAATCAGAAAATTATTATGCTGACTGAAAAATGTCATAGCTGGAGACCAACATAAGTTGGATCCCACCAACCCCAAAACACCAAAAAACAAAGAAACTAAAATTTTAGGCAACTTAGAAGGCAAAAATAATCAAATGAAAGGAGTTTGAATGAAAAAGAAAAAGGTTGGCTTAGTGGTTAAAATTATAACACTGTGAACTTGGAGAGCTATGAGAAGCTGTGAATGCTATGATGTTGCACATGGAATGAAGTGGGATGGAGAGTAGTATTATGGGAGGATCTGGGCATGTGCAGTCGGAGCTTTTCTCCTGTTATAGTGGGTTGGTGGGAGGCGG
Mcarcinus.id788.tr231481	id788	tr231481			no			1_of_1_in_tr231481 len=439 id=788 tr=231481	TGTTGCACAAGTTTATTAAAATATTTTGTGAAATGAAAGAAAATGTCATCCTGAGCAGAAAATTTTCTATAAACATATGCATTTCGAGGCTTCATTTGTTGGTGAGATGAATTTTTAAAGTAACCATCTATCTTAAGGGGCAAGTAAGTTGGCATACAGGATGATGTCAGAGTAGTCAGGGATATGGGGAGGGGGATGGAGCTGTTCAGTTCACTTGTTACTCTGAACAGTGTCGCTTTTCCACCAAGATAAGTGAGCATATCCAGGTTACAAGCGTCAAATTCCTGATTCATTTTGAGAGCAAGAAACTGGAGACAATGCCTTACTGTTCCGGCACTGTGTAATATGCAGATATGATGTTTATTTAAGGGATTTGCAATAGTTCAATTTCTAGATTAC…
Mcarcinus.id789.tr617495	id789	tr617495			no			1_of_1_in_tr617495 len=626 id=789 tr=617495	AGTGCTTTATGATGTGTTACATCCATAAAATCTATGCTCTCAATTCAAATGACATCCCATTTTCCTGACAGTTTCCTTCTCTTGAACTGCTCTTGGTAAATCTCAGTCCTACCACCTTGTCTCTCTAAGCACCTACTCTCCTAAACACTTGAGATGTCTTCTCAACTGCCTGTTTTATAATCATTTCAAACTATAATCAAAGAATATGTAATGAGCATTCTTTCCCAACTTTCTCACTCATACATTGCTAAACAGCACCAACTCCTGGCAGTTTCATTCATGTCATTTGAAGCATGTACCCTACAAAGTCCCAGATTTCCTCATAACAGTGTCCGTTGCCTACAAAATGTAGTGACAGCGGTTGGTTATCGTGACATTCCACTATAGTAACGATACTGT…
Mcarcinus.id790.tr110126	id790	tr110126	Glutathione peroxidase 2 OS=Sapajus apella GN=GPX2 PE=2 SV=2					1_of_1_in_tr110126 len=1056 id=790 tr=110126	TTTTTTTTTATTTCAAAAATTTTATTAGAAATCATAAATCTCATATACCCTGGAAACATTTCTTCCTCTGACAAATTTAAGGCGAAAAAACATCTGGTAGATTCCAGCCACGACCAGACTCTGGGAAACTTCTTTCAATAAGACTTCCAAGCACCTGCAACAGAGTTTTCCCAGGGGCTCTTCATATATCATTTCCTAGGATCGGGTTCGTGTTTGGATTCTACCTTGCTTTCACACCATCACTAAATATAAAACTTATTTCAAGAGTGCATTTATATCTTCCTCAATATTCTTGGTTTCGAACTTCTTGCTATACCTCTTGAAAGGCTGTCCGTCCTTGCCAATCAGGAATTTCTCGAAATTCCAGGCGATGTCCGTACGGCAGACGGGCTTCCAGAT…
Mcarcinus.id791.tr144048	id791	tr144048			no			1_of_1_in_tr144048 len=1971 id=791 tr=144048	TCAGTTAAATAAAAAAAAAAAAGAGGATCAATGTCTTAAATAATGTCTTGCAGTGATTTATGTTTGGTTTCTTTGGCTCTACCTAAATCTTTGATTCTAAATTCTGTAACTTAAATAATCTATCACTTACTTTTGAAGAATAATAACTGGAGGTCTTTCCATTGAAATTATAATATGCTTTAAAATACTTCAGCACCAAAGTGAGGCATAACAATTATGATCTCACTCACTAATCCACTTTAATATTCAAGATATGATCTTAGTAATTTGGTCTAACATTTAATGTAACCTTATATGGAATAATATATCAGGGTAGGAGGACAATTACAATAAATAAAATATGTACAAACTGTATGCACTTCCAATAACAAATCAATACACCACAACACCATGACCAAG…
Mcarcinus.id792.tr204194	id792	tr204194			hypothetical protein [Candidatus Desulfofervidus auxilii] WP_066062319.1			1_of_1_in_tr204194 len=405 id=792 tr=204194	GGCCCCACCAATATACTGCACCCTGCAATAAAAGGTTGAAATGTGACACAGTAATGTTAGTTACAGGAGAGAGGACCTCTAGAATGCACACTGAGACCTTGTTCTTGAAGCTTTTAATGTCAAGAGAAATTTCTGAAATCAAATATTCACCGTGTTCCATCATGATTGTCCCATTAACGGAAGTCATCAAGCAAAACAATTTCCAGATCTTTTTATTTGAATGACTTTCCAGGTTCTAAAATCAGTCATTACAGTAGTAATCATCTCCGGAGAGACATGTTTACACAAGAAAGAACGAACGAACAAATTCTGTTTCTTGCTAGAGAGAGAAACAACTCACGCCACATTGGGACCACTTATTTTTTTTTCGGTCTGTTGCCGATATTAGATATTAATGGA…
Mcarcinus.id793.tr1028927	id793	tr1028927			hypothetical protein [Candidatus Desulfofervidus auxilii] WP_066062319.1			1_of_1_in_tr1028927 len=736 id=793 tr=1028927	AATCAGCTAATAAATCTCCTCTCTGCCCTAATGTAAGCCGTATTAATAAGCAGGTAATCAAAATTACATGGGTTTTCCTCAAAGATTAATGTAAAAGGTAATCCACTTTCCTCTTGATAATTCAAAAGTTTTCTTAATATACTACAAAAAGCAAAGTATCTTAATAGGCTGGTACACTTCTTTCATTTTTCAAGCCACGTTTAGCCCATTTAACAGGGCATAACAGGTCCCCTTTTTGGGGGGCCTATTATGCGGCCAGCCTATCTTAAAACGAGATGTATGGAGGAAAACCTGAAATTAAGTAAAATCTAGGGCTTGAATAGGAATACTGCCTTGGTTCGTCTTTTCCCCAGGACATTCCAGTACGAAGAGATGAAGATGGAAGTAGGGCACACCTTA…
Mcarcinus.id794.tr216556	id794	tr216556			hypothetical protein [Candidatus Desulfofervidus auxilii] WP_066062319.1			1_of_1_in_tr216556 len=558 id=794 tr=216556	ACAAGCTTCAATAATGTGATCCCAGTTACTCTGTTACTCTGTGTTTATGAAAATCTTTAAATTTACTATCTTCACATGAACAATGCATACTGTCTATATTAATATTTAAGTTATAGCATTCCTCATTTAATTAAAAACAGTTTTACCAAATGTTTTTTAATATTGAGTGGAATTGTGGGATATGTCATTTTTAGGGGTATATCAACGTTCATTCAGTACTTTGAATTAATTTAGGAATATTTAGAACATCTGTGAATTTGTAATCAAAATCTGCAGATATGTATGTATTTATAATACTTTTGTGTGCTTATACTTTCCAATTTTGATAAAAGTTTATATGTAAGTAGATGTTCTAAAAATTTGTAAAGAGGCTACAGGCTTTCTGCATTGTTTTAACAT…
Mcarcinus.id795.tr297319	id795	tr297319			no			1_of_1_in_tr297319 len=224 id=795 tr=297319	CTCCGTTCTGCCTAGTGCGTTGTGTACAGCATTCACGTCAATCTATGGAGCTTGGGATTATTGTAAGGGAAGTTTTACCACGGCTCTACATTCACTGTTAATAACTCCAAAGCCTGTTCGAACCGAAGCAATTAGAATAATTGCACGAAAATGATCAATAGCCCACGACTCGAACAGTGCAAAGGTATACGGTACCGGTACCGGTACCCAGGTGGTTAGGGTGG
Mcarcinus.id796.tr884619	id796	tr884619			conserved Plasmodium protein, unknown function [Plasmodium reichenowi] CDO65833.1			1_of_1_in_tr884619 len=352 id=796 tr=884619	ACCACTTCCTCCTCCACCTCCGCCACCCGCTTCCCATGGACCAGTAACCTCAATCTTGACCTGAGGAGTAGGCGTGGGCGAGGGTGTGGGTGTCAAAGTCGGTTGCGTGAGAGGTGCGCTTGAAGTGGGGGCGGGGTCAGCCGAAGACCTCCTCGAGGGAGGCCTGGAAGAAGGCGTCGACGGCTGAGACGCGCCAGGAGGAGTCGCTGCCACTGTCGCTGAGGGCGACGTGTGCGGCGATGTGTAAGGAGAAGTGAAGGGTGACACGTGAGGTGAAACTTGGGGTGACAACTGCGGGGACACTTGTTGATGGTAGTGATTCGTGAGCTGTTGTTGTTGCTGTTGTTGGTGA
Mcarcinus.id797.tr329201	id797	tr329201			PREDICTED: queuine tRNA-ribosyltransferase subunit QTRTD1 [Oryctolagus cuniculus] XP_002716877.1			1_of_1_in_tr329201 len=443 id=797 tr=329201	AATATTCCCATTTATTGATGATATTAATATTCCCATTTATTCAGATGAAATATTATGATAAATGTACTTGGATTCTATATGAAAATGGACACTGTTCAGCATTTCATAAAGAGAATACGACTGAAAAAACATAAATGAAATCATTACAATAGTAAATGAATCCTCTTTTCCTTGAGGGAAAAAAGTAATGAAAATGAGATATTATACTCGATTAATTATACACCACAAACTCTAAACCATTATAAAGGTTTTCTTCATCACTACTCAACTCAGAGCGAGCTTCTCAAGAGGCTGGTCTTCATTATTCATGAAATATAATCACAATTTTCCTTTTTTCATTTCCTGCGAGAAAGAAATGTAGATTGCTTAAGCTGCAATCCTGGTTCGTCCATTTTCGTA…
Mcarcinus.id798.tr564246	id798	tr564246			hypothetical protein g.45394, partial [Homalodisca liturata] JAT07192.1			1_of_1_in_tr564246 len=505 id=798 tr=564246	ACACAGCAACACAAGACCCTCCTGTAAGAATGAGGAAGCATAAAACTTTGGTTCTCTGCCGCAGTACATCCGTCTCAAGACCCTGAAAAGCAATTAGATTCATACAGGTATCTGGTTCTACTCAACAAGACATTACTTGAGCATGAATTTCAAGACTCCAGTGCCAAGTTACCTGCCAGGAATCCTGAAAGGACATAAGTCAAACTTGTCTACGCACTTCAGACCTCAGAAACGTCAAGCCTTCTTGCTACAACCAAAGCACCCACAGCCATTTACAAAACAATGTGCGCACAATTACTTTCCCTCAGCTGCTCAGATTGTTGATGAGGACCTGATTACAATACTGTGTAGTTATTACCTATATTATTACCTGCCTAAACCAAGCAGCATAATCAGACA…
Mcarcinus.id799.tr299819	id799	tr299819			no			1_of_1_in_tr299819 len=262 id=799 tr=299819	AGAACTCTGGATTGACCAAGAAGGTAATCGCATCATAGAATAGTTGATATTAAACTGTGAATAAGTTGTGCGATCATCTGTTTATTCGTAGTGAAATAATTTTATTTTTTAGATTGCCTCTAGTTATTTTTTTTAGCTCTGTTTGACATTGTTTACTGCAAAGAGCAATTTATCATGAGGATAATTCTTTATCGCTTAATTTTCTTGCTTTTTCCTAAATATGTTTATTTTTTGTGGGGCTGGGGTCATTAATCAGTTAAAT
Mcarcinus.id800.tr87090	id800	tr87090			no			1_of_1_in_tr87090 len=500 id=800 tr=87090	GTCCTATTAACCTTTTACCTTCTAAGATAATACACTTAACTAATCAAATATTCTCAAATATAAAAATGTACTTCATCATAATAAAACTTGCTGAATGGGAAAAAATTACTATAAATTTTCACAATTGAATACCACCAATTTGAAGCAGCCTGCCATTTGAAAACAAATATGACTTAACTTAAAATATATTGAGATAACTGTATGTATTCTGTAAATGCTGGTCTGATCACTTCCTGATCTTGTTGGATAAAAACAAACATAAAATGTACATTAACTCATTGTCAACCATAAACATTTGACACCTTTTATCAACTGAAAATAATTACATTTGCATTGAATGTATTATCAGTGTTACTTTCTTTCTCTTCTTTATAAGTTGAACATTGTAACACTAAGATC…
Mcarcinus.id801.tr433778	id801	tr433778			hypothetical protein LR48_Vigan02g149200 [Vigna angularis] KOM35342.1			1_of_1_in_tr433778 len=216 id=801 tr=433778	TTGACTAATACCCGGTAAGATTAAAGAATTATTTCGTCACTGATAGAAGGGCTTAAAATAAATATATAGATGTGCGTATGTATGTATACACTCACACAAACACAAAATATACAGGCGTGCAAAAGGTGAAAAATGATCAGAAAAATAATAAAATACAGATAGAGAGAGATAGAGGGCTAACCAATCTTCACATATCCTCAGATCCGTTGAAATGCG
Mcarcinus.id802.tr99768	id802	tr99768			no			1_of_1_in_tr99768 len=890 id=802 tr=99768	TCTTCACTTGAACTTCTCAAGTTCTTTGTATAACAGGTATACAAACCCATGTACGAGACGTTCCATGTTGCATTTGGGATTTCAAAAGTGGGAGATTTTGGTCTGTTACGCTTTCCATATTCTTGGCATAATGGTGAAGTTTAGCTAATTAAATCGAAAAGTATTTGGTCTGATCCCACCTTGGGCTCTTAAGAAATATTTCTCAGTGTTAACACAGATTTTGTGGTTGACAGTGGAATTGATACCTCTTGGAGGTAACTTATCAAAAGTCATATTTAATTTTTATCATTTGTTATGTAGCTTAAGAATATATTTCTTGTCTAGAAAGTTTTGCAAACAGCCAAGTCAACAAAATAGTTAATGTTAATTTTTCTCCATTTGCCGTTTTGTTAATTATTC…
Mcarcinus.id803.tr426495	id803	tr426495			no			1_of_1_in_tr426495 len=211 id=803 tr=426495	AAGAGAAGATAAAATCTCATAGCTGTGGGAAGACGAAGAAAAGATAAATTAAGTAACTAGGAAGACGAAAAAAACTAATTTATAATTTATACCATTCTTAAAAAAAAGTGAAAACCACTACACAAATGTACATGTAAGGGATAGAAATATCTGGACATCAACTAATATGCAACAGAAAAGACTATTACCTTGAATGGAGAAGAAAATGTTT
Mcarcinus.id804.tr392838	id804	tr392838			no			1_of_1_in_tr392838 len=228 id=804 tr=392838	TGTCACTACAAAACCTAAGAACCTAGCGAACAACCGAACGGAGAAATTCGAACCCACGTCCGGGTAACGTTAAACACCTGACCGTGGTCAGGTGATTCGAATCCTGTCACGACGTCAGAATTTCTTCATTTTGATCTTAGGGTTTGTAGTGACAAGAGTGTCCAGGAAGTGTGAAGAAGTCGAGAAGTTGATGGGGCATTGTGGTTGTTACAAGTACATACGAATCGG
Mcarcinus.id805.tr440483	id805	tr440483			no			1_of_1_in_tr440483 len=333 id=805 tr=440483	TTTTTTTATTTGGTAATAATATTTATTGTTCATTCACCTATGATAATTAGGAAATATACATTTCTAGTACTACAAAAAATTTAAAAACTTCCCACAATGATGAAGCACTTCATAACAATTCAAAATTCTAAAGACTTGACATTTTGAGTCAGATGGCTTACTTAATACTGAACCATCCATTCTGTACTCTGTGCTAAGTAGAGGTGGAAAAAAGTTAAAAAGTGAATATGATTGTTTTACATATCAAAAAATATAATATTTTACACATTTACAAAGAATAATAGCATACAATAGATTTTAGTTTGAAATATACAGCAATTTCTTGTGCTCACT
Mcarcinus.id806.tr629433	id806	tr629433			no			1_of_1_in_tr629433 len=251 id=806 tr=629433	AGAGAGAGAGAGAGAGAGATTTGTAGAGCAGCCATAACACGAAGAAGGTCCATCAAGAGAGATTGACAGCCAATCAATCAATGGATTGTGTCAGCAGATCCGTCGAAAGAAGAAACAGGAAAGAATTCATCCAAGATTGATTATGGAATGACACAAACAAACAACAAACTGAAACAAACAACAAACAAACAAACAAACGAAGGAGGAGGAGGAACAGAAGAACGAGCAAGGGAGGAGGAGGAGGAGGAGGA
Mcarcinus.id807.tr662295	id807	tr662295			no			1_of_1_in_tr662295 len=271 id=807 tr=662295	GAAGTTGGGGCCGATGTCATCTTGCACAGCTTCCTCCTGAGAGCTGCCGCTGCTGGGATGAATAACTGCAATGTAAAACGCTCGGAGGCGCGACTTGCTTGCGACTTTCATTCAAGAAAGCACTTGCAAGTGTCTGACAGACACACTTACACACACAAACACACTTACACACAGCGGCTGTGTTCTGTACGTAAAATCTGTCCCGGTGATGAATGAATGGGGTAGAGAGTCCCCCAAAAAAGGAACACATGCACAAACGTCTGTTTGTTGG
Mcarcinus.id808.tr171340	id808	tr171340			hypothetical protein D051_4066 [Vibrio parahaemolyticus VPCR-2010] EQM49618.1			1_of_1_in_tr171340 len=230 id=808 tr=171340	ATGCATACAAACAAACAAACATTAGAATTATCGGGATTGTATTTTTATTTTTGGTTTGGTTTTCAACTTTCATTCATAACTTTTATTACACTTTGATGTATGTTTGTTTTTGGGTTGGTTTCCAACTTTCATTCACAACTTATATTACACTTTGAAGCTTTACCACGTCCAATCATTAATTTTATTGCAATGAGAACGTATCCCGTTTCGTTCACGTAATTATTGAGAAC
Mcarcinus.id809.tr66876	id809	tr66876			no			1_of_1_in_tr66876 len=204 id=809 tr=66876	TCTTGGATCATTATAGTAATTCATTAGTTTGATTTGGAAATGTAGATGTTTTATATTTTATATATATATTTATAATTTACTTATTCATTTAATTTTGGGTTTTTTTGGAATTCCTGGTTATATTTGATAGCTTTTCTCTGCTTTGTCTGGTTTTTTTCACGTCTAGACAAATCAAGCTCGATAATTTATCGAATAACGTTTTTG
Mcarcinus.id810.tr302210	id810	tr302210			no			1_of_1_in_tr302210 len=278 id=810 tr=302210	TTTTAAGTTAGCTCCTGTACTGCTTATGCTCATTTATTTAGCATTTTCTATTTCTTCCGATATACACTTTTCACCAGACTGTTTCCTCCATTCTTTCAAGTTTTGATTGAACTATTGCAAAATACACTGATCCATCTGTTCACCAGTAATTACTATTTCTGCTTATTGCCTTACCCTTTCAGTTCTTCCTACGCCACATATACTACAGAAATGATTTATCTCAGCATCTTCACCTTCTTTTCCTTTCATGTGCATTCAGCATTTGCACTTCACTTCTG
Mcarcinus.id811.tr573148	id811	tr573148			no			1_of_1_in_tr573148 len=212 id=811 tr=573148	GTTGCTTTTCCTTCTCCCCGGTACAAGCATCTTTGGACGCTTCAAAAGGGATGCTCACCCACTACATGATAACATAAAAGTTTAATAATCACATAGGAAAACAGACATCACAAACATTTCCATAGTGACACTAGATAGCTACTAAGATAAAAAGTCATATACTGTAGCAATAATCTTCAAGAACAACATTGTTTAAAAGTATTATTTCAATA
Mcarcinus.id812.tr996371	id812	tr996371			PREDICTED: Bardet-Biedl syndrome 12 protein [Callorhinchus milii] XP_007906475.1			1_of_2_in_tr996371 len=299 id=812 tr=996371	GGGACTCCGATGAGAAAATGAAAGTATAACAAGGTTGCACCGTCATTTGTTAGCCTATTCAGTCAAAACGAAATGTGAAAGAGGTATTTTAGGCCTATTTTCCCTAATTCCCGTCGTGAATCTTGAACCTTTTCGGGAATGGGTAGACCGTTGCTTTATAATTTTTGGTGGAAATGAACTTGAGAAATCCAGGAAAGCAACCATACTCGATTAAAGAATTGACCTAGTGACGGGATAGTCCTAAACCATAGGCGATTGGTCTAATTGCTGAATCATTGTGTCTTGACTGTAGACCTGCC
Mcarcinus.id813.tr996371	id813	tr996371			PREDICTED: Bardet-Biedl syndrome 12 protein [Callorhinchus milii] XP_007906475.1			2_of_2_in_tr996371 len=350 id=813 tr=996371	GGGACTCCGATGAGAAAATGAAAGTATAACAAGGTTGCACCGTCATTTGTTAGCCTATTCAGTCAAAACGAAATGTGAAAGAGGTATTTTAGGCCTATTTTCCCTAATTCCCGTCGTGAATCTTGAACCTTTTCGGGAATGGGTAGACCGTTGCTTTATAATTTTTGGTGGAAATGAACTTGAGAAATCCAGGAAAGCAACCATACTCGATTAAAGAATTGACCTAGTGACGGGATAGTCCTAAACCATAGGCGATTGGTCTAATTGCTGAATCAGTAGGTACATAGGCCATGCCGCAAAGTTGTTCTGCTATGGCTATTACCGTTGGTTACAGCCATCTTGAACCATAG
Mcarcinus.id814.tr184197	id814	tr184197			no			1_of_1_in_tr184197 len=250 id=814 tr=184197	TGTGCATTTACTTTCAAAGTCAAATACAAACAAACAACAAACGCAATCCATGTTAAAGGAAAACACTGAAGAATATTTTGAGGTACCCTATGAGTATTTTTCTCGCGTGCTTTGAGAGTAAAGTATTTATCCTGTTTTCTGAGATATATTTCACAATTTATACAAACTACAAATGTTTATAAATATAAGGGCATATTTATATAATCTATTTTCTGTTTGTTAAGATGGATATAAGGTTAATAAAATTATG
Mcarcinus.id815.tr138947	id815	tr138947			hypothetical protein AYK22_04545 [Thermoplasmatales archaeon SG8-52-3] KYK34828.1			1_of_2_in_tr138947 len=279 id=815 tr=138947	GCAAGAAGAAGGTTGGCCTAACAGTATTGTCATTGGTATGCAGTAAGCCAACAAGGTGTTATGAGAATGTTGTAATTTTACAAGATTTTCATTGATGCCACAAACAGTAAAGGTAGCGTAAATTACTTTTTCTTGGCTGCCAGACTGGCATCCCAACCACTTTTTGAGGGTTCTATAGTTTTGAAGGATGTGTTTTATGCATTGCTAATTTGAAACCGAATTACCTTACAAATATTGTATGAAATTTTGATATTTTCAGGTTTCACATGTAGGTGTGGG
Mcarcinus.id816.tr138947	id816	tr138947			hypothetical protein AYK22_04545 [Thermoplasmatales archaeon SG8-52-3] KYK34828.1			2_of_2_in_tr138947 len=483 id=816 tr=138947	AGAAGAAGGTTGGCCTAACAGGTAAGTCGGAATGATTTTCCTAGAAGTCTGTAATAAAGTTGTTCATTTGACTACTGTACATGTATATAATGTATGTATTGCCCCAAAATGTTTTAAACATTATTTTAGTGTTAGAATGATTCCAAACTAAATTCTAAGTAATCGTAAAATTGTTTTGAAGATAAATAATGGCTATTTACATGGTGTGCATTATCCCTTGTCTTTTAGTATTGTCATTGGTATGCAGTAAGCCAACAAGGTGTTATGAGAATGTTGTAATTTTACAAGATTTTCATTGATGCCACAAACAGTAAAGGTAGCGTAAATTACTTTTTCTTGGCTGCCAGACTGGCATCCCAACCACTTTTTGAGGGTTCTATAGTTTTGAAGGATGTGTTT…
Mcarcinus.id817.tr511354	id817	tr511354			no			1_of_1_in_tr511354 len=275 id=817 tr=511354	GAGAGTCAGCTGCTGAAGACCATATACAAAAAATTAAAAGACTGTGAGAACTAAGGAAAGTTGAAATACTGAAGTCCTTGTACAACAAAATCAGTGTACAATTTTGTATTACTATAGTTTTCCCATTACATTATTCATATTTTTAAGTTAGATGCATAAAAATTATAGTTAAATGAATCTGAACTTGGTCACATCACTGAAATTCAATGGGAATTATAGGAAACATGTTAATACTCATAAAATTGTTTTATTTATTCCTTGTCAAGACACTGTGG
Mcarcinus.id818.tr336540	id818	tr336540			no			1_of_1_in_tr336540 len=470 id=818 tr=336540	TATGAAATTTCTCAGCTTTTAAATTAGTTGGTATATGCTGAATGCTCCTGGACATAAAGTAAACTGTCTGATTGCAAATCTTCATCTAAAAGGCAAAATGGGGTGACCTTACATATTTTCAATCACCTCCAGGTCAGCCTCTGGGTTAAGGTGTACAACCAGCAAGCCTCCCTTGCTAGTGTGCAGTTTTGCTGCCTAATGAAGACAATTCGATAAGAGGCCTTTGGGGGGAGGGGAGGTTAGGAGGAGGAGGAGGAGGTGAATCCTTCCTGAAAGAAAAGACAGTTTTTTTTTACTCGTTTGACGAGTAGAAGATTTCTGCAACAATGTCCTTCCAGAGGCATATTGACCCCACATTTGCTGTACAGAAATACCTTGCTCTGGAAGGTAGTGGTTCCA…
Mcarcinus.id819.tr24389	id819	tr24389			no			1_of_1_in_tr24389 len=1720 id=819 tr=24389	TTTTTTTTTTTTTCTATTAAATTACTTGTCTTATATGCTTGCAAATATGGTATGCCCAGATTCCATTCTGACTGACGTTGCCTCTAAAAATCGACGTAAGTCAGATGTATGCTATTACGGTGTGCAGCATGAAACTATTTACACGTTTATATCCTATTGAAGTTATTGTTAATGACAAAATAGATAAAAACAAATCAGTACAGTTTCATTTGAAATTTTAAAAGATTTATACTAACTGAGCAGTACTTTTGTTAGTCTTTAGTAGCATACATATTTAGCATAGTCTAGGAATTTGTTTCTTTATTTTCATTACAAAGAATTTTTTATTTGGTTCTATGAATAGGTGGTCATGAGTCACAAAGGTCCTAAGTAGGGGAGAGGCTGTATGGTTGATTATAA…
Mcarcinus.id820.tr27944	id820	tr27944			no			1_of_1_in_tr27944 len=529 id=820 tr=27944	TCTTCTTATCTTCTCTCTTCTTTTATTGATAAAGTTTATCTAGTTACGTTGGTTTTCTGTCCTTTCTCAGTTTTTTCTTCCTCATCCGCATGAGGTTTCTGTTGTGCTTGCCCTGCCCAGTATTGTTTATTTTTCCTTGTTGTTCTTGTTTCCGTTTTGTTATGTTGCATCCGTCCTAACCACGGTCACTTCTTATTTAGCATATCCAGCTATTTTTAATCTTATTTATGTATGTTTTATTATTTACAGTTTTGTCTTCCCCCTTTGCTTCAGTAGGAAGATGGTGATTGTAATTTCTCCATCCTCATTGGAAGTAGGTGACAGAGACCTTTCAACAATAGCTACAACAGGTATTGTATTGCTACGCTCCCCCGGTGGACCGCCTGGATTATTGTACTG…
Mcarcinus.id821.tr930134	id821	tr930134			no			1_of_1_in_tr930134 len=251 id=821 tr=930134	AGAAGATAAGAAGAACCTTCTCCAAAAACTCACACACTGACAAACCACAACCTTAATTACTGCTTGGGATGCAATATACAAGCATTGAGTATATAACTATGCTATGAAACTTTGCAGTTTGGTTAGTAAGTTAGTTTTCATTAGTATTGTTAATACTTATTAGGTTATGCTGGTATTCAGATGCATTCAAAATGCAATTTCCACTTAATACAAAAATAATACTAAAATTTCATTTCAATATAAAAAAAAAG
Mcarcinus.id822.tr621624	id822	tr621624			no			1_of_1_in_tr621624 len=1289 id=822 tr=621624	TTTTTTTTTTTTTTTAACAAAGTTGGATTTTCATACGAATCCATCATTTATAAAAGAAGTTCCTGCCTCCAAGCATTGCTGATCTCACATCATCACGTTCAAACCACACAAAAAGTAGTACAGGTGATTAATGGGTATCTGAAGCTACATATGGCGCATGCTCCATGGTGCTATTTACCTCCTCCAGTTTGTTAGACAAAAGAATGTGGAGTCTGGAGACATTTAGACAAGAGATATGAGCATCGAGTGATGGGTTTGTACAGGAAACTTTGCTTTGTTTCATGGCAATACAGTGTCTGTTTCTTGTTTGGCTTCTGCATTGTAAATTGTTGATGAGTTTTATGACGGTTCAACTACATAAAACTTAGTAAGTACACACGTGAACACATTGTCTTGTGT…
Mcarcinus.id823.tr349481	id823	tr349481			no			1_of_2_in_tr349481 len=1071 id=823 tr=349481	GTAAATATCATAAAGATAATGACTCCCAAGAAATATTAGTCCTAGATTACGACCCGTGAACTCTGCTGGGGGTCACTATTTAGGTAAGATCCCAACTTTGAGTTTTGACGGTACGCAGTTACTTTTATCTTCCTTCTATCACTGCTCTTAATATTCTTCCTATTTTGTTTCACGAAAGAAAAACTGAGATTCTTCAGCCAAAAAACATTATCCACTTATAAGGCATTTAAACATTCCAACAATGTAAATATTTGCTACTCCCAAATATTCACACTGCAAAAAGGCCCACTGTATAAACCCTTAACCCTTTTAGCAGTCAAGCTGATCCAAAGTCTTCTCTGACCACACTTTCCTGATACAGGTTGAACAATTACTTTTCAAACTACCGTAAATGCCTTT…
Mcarcinus.id824.tr349481	id824	tr349481			no			2_of_2_in_tr349481 len=269 id=824 tr=349481	CAGGGAGAGATCCTTGACACAAAACAGGGAGAGATCCTTGAATCCACCATATCAGTACTTTGCAGATCTGCAGATCTAAAAACACCACAATCTTATAGTTGCAACTTACCACATAAACGCCTTTTCAGATTCTACCTCAAAAAGCAACAACCCTGATGAAAAACTTCTTTATTCCTAAAGCACACAAATTTTGACATATCTTAATTTTCATATTCAATAAGTATATTTAAGATATAAAAAAAAAATAATAAGACATGCTTCAGTGTTAG
Mcarcinus.id825.tr39309	id825	tr39309			no			1_of_2_in_tr39309 len=3499 id=825 tr=39309	GTGGTATATTTTTTTTATTTAAAACACTGAATCTAACTAAATTTACATACTACTACAAAACTGCCGTATAATTCTACAAAATCTTTGGATATCAAGAACCTGTATACTATAATTCTAACTACTGTATATGGATTTAATGATAATTATATAAAATGTGTTCAACATTAATACTGTTACACAAGTAATAAAGCTACAGGAAAATTGTGACCTAAAAAATACTTTGTGACCTAAAAAATACTTTATTTAGAACAAACAAGGTTTTCATATAAGGTCTTATCAGTTTAGGTTAAAAAAATTCCCCTTAATTGCATCAACTGGAATCTTGTAGGCCACATAGGCACCTTGGTGGAACTTGATACTGTTATTCTACTAAAATTTCCGTTGATGATATTTCTTAAG…
Mcarcinus.id826.tr39309	id826	tr39309			no			2_of_2_in_tr39309 len=3480 id=826 tr=39309	GTGGTATATTTTTTTTATTTAAAACACTGAATCTAACTAAATTTACATACTACTACAAAACTGCCGTATAATTCTACAAAATCTTTGGATATCAAGAACCTGTATACTATAATTCTAACTACTGTATATGGATTTAATGATAATTATATAAAATGTGTTCAACATTAATACTGTTACACAAGTAATAAAGCTACAGGAAAATTGTGACCTAAAAAATACTTTATTTAGAACAAACAAGGTTTTCATATAAGGTCTTATCAGTTTAGGTTAAAAAAATTCCCCTTAATTGCATCAACTGGAATCTTGTAGGCCACATAGGCACCTTGGTGGAACTTGATACTGTTATTCTACTAAAATTTCCGTTGATGATATTTCTTAAGATATTCCCTTATATTAAGA…
Mcarcinus.id827.tr450087	id827	tr450087			no			1_of_1_in_tr450087 len=1040 id=827 tr=450087	ACGTGAGTACTTTCTTCTTTATGCTCCATGATGTTTTAAGAAATTTATAGCTCTAGATTTACAATATTCTGTGTTAAAACCTCACTATGTGTAATGCATGAAGTTATTGCCTTAGTAGCAGCTGTTTGGCTTAACTGTTATTTTTAATCTCACTCCTCTAATGTTCATGAGCCCTATTAGTTAGATGATCATAAGCTTGCTAATCTTTATCAGGTTTTCAGCTAGAAGATACAAGTTTTTGTATAGAATAAACCTTTGTATAGAAGGATGAGACCATTGAGTCAGATTTCCATAACCTTGCTGGGCTCACCCAAAGATTTAGTTCTGAAATGAAAGGTGAATATTAGAGTTAAGTGACATTAAAATAGATAGGCAGTTAAGTAGGAATAGGCAAGAGGG…
Mcarcinus.id828.tr66984	id828	tr66984			no			1_of_1_in_tr66984 len=228 id=828 tr=66984	TGCAACTCCACATTTTCCCTGTCCTTGAGAAATTCTCTTGAAATTGCATATAAACTAAATGAATACATGATACCCTTTGGGCCTTTTGTAAAAAAAAATGTAGTACTAAAATTATGCAGTCTTTTAACTTTACTGCAAGTTTTATTATATAGCTAATACTTAAAATGTGGTAAAACAAAATTACCTATAAAATCGCAAGCTTTAAATCATCAGTTAAGGAACTGGCAA
Mcarcinus.id829.tr431797	id829	tr431797			no			1_of_1_in_tr431797 len=489 id=829 tr=431797	GTTATTTTGGTTTTACTATAGGTGGGTTCATAAGGAAATCTTCATTTGGTCATTGTCAAGATTATATGAAAGGAAACTCATCATGCAAAATGAAACAACGTGATTGTAAATAAGAGAGCAGTGTTGGGTAGCATAAGAGGGTTTAATGTAGGACTTTAGACGATTTAGACCTTTTAGATTAATGAATCACCTTTGGAGAGAACTTGTGCTTCTCACCTCGCATAGGGGAAACGTGGAGTGAAAACCAAAGTGATGAAGGTAACATTGGGTATCAGAGATTTTATTGGAAAATGTTATGCATGTACGTAATTTTTCACATTGCTGATTCTAATGTGTTTGTTGAATTGTTTTTTTAAGTAACTATGTCTGTTGCTCTGGTTTGTATGAGTTAAAATTGTA…
Mcarcinus.id830.tr909685	id830	tr909685	Aromatic-L-amino-acid decarboxylase OS=Drosophila melanogaster GN=Ddc PE=1 SV=4					1_of_1_in_tr909685 len=1309 id=830 tr=909685	GTGTAGCTCTGAGCGTCGCTGGGCTGGTACATTTCGTCCCTCCTTTGTCTTTCTCTCTGTCTCTCTCTCGTCTGCTCAGATCGCCTTTTGTCTTCTTACTAACGAAATAAGGATGGAGGGAGAACAATTCAGGTCAGCCGCCAGGGAAATGGCCGACTACATCAGCAATTACTTGGAAAACATCAGAGAAAGACGCGTCTTGCCTGAGGTCGAACCTGGTTATCTCCGCCCACTGATTCCTGCAGAGGCCCCCGAAACGCCGGAATCTTGGGAAGACGTCATGAAGGACATTGAGAGAGTCATCATGCCGGGGGTAACCCACTGGCATTCGCCTCAGTTCCACGCTTACTACCCAACAGGGAATAGCTACCCGGCGTTGCTGGCAGACATGCTTTCCGG…
Mcarcinus.id831.tr461601	id831	tr461601			no			1_of_1_in_tr461601 len=314 id=831 tr=461601	AAAAAAAAAAAAAAATTGTAATAAATAAGACTATACAGTTCAATTCGACTCTTGATTTTGGAATTCATTGGAATTTCGGGACAGAAAACTCAAAAAATATAGATATGTATATATATATAATATATAAATTATACAGTACTCAATATTTACAAAAAATTCTTGCTAGTCACGATTACAATGACGTCATCATCATTACTAAAAGAGTAAGAGGAGTACGAATATACAATGACGAATGACGATACTACGGATTTCTTGAAGCACCTTTATGCGTTGGGAAACGATTCGACAAACCCTTGGAATCTGCACTGACATGA
Mcarcinus.id832.tr137999	id832	tr137999	sn-glycerol-3-phosphate-binding periplasmic protein UgpB OS=Escherichia coli O6:K15:H31 (strain 536 / UPEC) GN=ugpB PE=3 SV=1					1_of_1_in_tr137999 len=500 id=832 tr=137999	TACATGTCGGCCATCGTCGTCAGCCAGAGTAACGCGTTGGATTCCGAGGCAAAAGTGAACTTGGTGAAGTCGTCATTCATGACCTTGACGCCGAGGGCACGCCATTCCGCGAGCATGTACCACGACGTGTTGCCATAGACCGCCTGCTTGCCGTCAGCGGTGATTTTCTTGGCGAAGTCGAGGTACTCGGTCATCGTCTTCGGCGGGATTTCGGGATCGAGGCCAACATCCTTGAAAATGTCCTTGTTGTACGTCACGACGAACGGGCCGAAGTACCAGGGCAGAGCGGTGTGCTCGTTGTCCTTGCCGAGTTTGAGTTTGCCCCAGACGTCCGGGACGAACTTGTCGCCGATACCGGGCACCGAAGTCTCGATATCGAGCAGGTAATCAGCCCTCGAC…
Mcarcinus.id833.tr100889	id833	tr100889			no			1_of_1_in_tr100889 len=694 id=833 tr=100889	AAAAAAAAAAAAAATAAAAAAAAAGCTTGCCGGACCAGTAAGACTCAAAAAAAGAATAAAAAATACTGCCAAATGTAGGAAATGTTCCAGTAAGCTTGTGAAGGCAGAAAGTCTTTTCTGTGAGGTCAAACAAGCGATGCCTTTTGAGTGCCGCTTTCCCAATGTTTTAATTGAGAATTCGGCCTTTCATGACATCGCGGATGCATTTCCCAAAAGTAGGGCTGAAGTGTGTTTGTTTCTCTTCCTTAAAAGTAAAGTAAACCACAAGAGCTTCTGACTGCAATAAGGTTTTACCAATGTGTCAACATTTGTAATTACGTATTGGACAAAAAAGTTCTGTGCAGAGGTGTTCATTGTCAAAATATTTCAAGTCAAAACTTTTTAAGAAATCTCACCTTA…
Mcarcinus.id834.tr46562	id834	tr46562			no			1_of_1_in_tr46562 len=652 id=834 tr=46562	GGTGATACAACATTTGTATTTACTTCATATCAGTAGATGCTGTCATTAGCTGTGTTCGAGCAAATCTGAGCGCATTGATTGATACGGAATGTAATCACGGGGTTTCTCTCAAATCAATAACAAATGACTCATAACCTGGACTCATATTAAGTGCATCATAAAGTCTCTTCTTTTTACTGATTTTACAGATGTGATTTTGGTCAGTGTTCTCAGGAATATTGACCACATGCTTTCCTCCCCTTTATACACAAATCACAGATACTGTGTAGAATAAAGTCCCGAATTCAAGGGTGAATCAACCACTTCAAGCGACCTTTCAACCTGGCTTGCTTTTGGGCAATTTTGCCCGTCTCGGCCTCTTTAAATATTAAAAAGGAAACGTTCTAAATACTTCCCTGT…
Mcarcinus.id835.tr690527	id835	tr690527			no			1_of_1_in_tr690527 len=547 id=835 tr=690527	AAATATTTGCATTCATATAAATCGTGAAATCACATATCAATTATAGCTTATAATTCAACTTAAATTCCTCTTTGAATTATTACCAAAAAATTAATTAACCCTTTCCTCTATGTTTACTGGATAGCTGGCATAGCCATTTCCGTCCCGGGAGAGATATAAGAATGTAACACTGAATAAAACTGAATTGCTTTTAATGATAATTGTGGGAGATCCTTGTCTTAAAAGGGTAGATAATATGTCGTGTCTGTGATGGATGTGGTATAGAAGGTTTTCTCGTATTTTTGTCGTAGGCATGTCATAATTCTCTCTGTATGCCTTGGTGGCGATGTCGTAAGGTGTCACAGATTGTATTAGCATGTCATGGATATGTCCTAGTGAAGGTGATATATCCTAGCATGT…
Mcarcinus.id836.tr515306	id836	tr515306			no			1_of_1_in_tr515306 len=259 id=836 tr=515306	TCTAAAATGAATCATATCCATTCAAGCATTTGCATCATCAAGATATGTGTGAACTAGATCTTTCGTAAGGTTGAGTTACCAACCAGTAGCTAAGGTTGCACCACTGTTCTCTTTGTTATTCCAGACTTTAATCACAGGAGAAATGGAAGACCTGCTTTGCCTAGTGAGAGTCATCAGTCACTATACTTGTACTTCTTGAAGAAGACAAGACACTGAAGAGTTAATGACCCCTGGTTTTCTTGTTCTTGGGCCAGCAAAG
Mcarcinus.id837.tr70800	id837	tr70800			Mitotic checkpoint protein BUB3, partial [Diplodia seriata] OMP84501.1			1_of_1_in_tr70800 len=213 id=837 tr=70800	GGGACATAGAGCCACCTTCTCACAAGGTTAATGCCTCCAAGGTGTCAAGGTGACTGCTTCCTAGGACTTTGGGAGATTCTTTCATCATTTTGAAGAGAAGAGGAAACCCCCAAGGACGATTCAGCTGCCTACAAGAGACTTCTCTTGTTCTTTCTGCCTACAAGGGACCTTTCTTGTTCTTTCTATGCTTCCCAGAGCTCCCTACCATTACTT
Mcarcinus.id838.tr298691	id838	tr298691			no			1_of_1_in_tr298691 len=253 id=838 tr=298691	TAATAATAATAATAATAATATCCTTAATTCCAGCTAAGGGCCAAATACAGAGAATATACAAAATAGAGACAATATAATACACAATCTAGATACACGAGATACAGTTGCTGAATTATTAGTAGAAATAGTATTCGTAATAATGGTAATGACAGTAATGGTATTGAAAATAATAGTCAAAGCATTAAAAATGATAATGAAGAAACAGATTGCATGCAATTCATTTCCAGCTTGGGACCTTAGGTGGTTACAGAAG
Mcarcinus.id839.tr143548	id839	tr143548			no			1_of_1_in_tr143548 len=2017 id=839 tr=143548	GGAGCACCGTGTGGAGGAGGACCTGGGAAATTACATTACCATGAGGTGGTAAGACAACATCATACAAAATATTCAAGTCCGCAGCAAAGCCCCATATGTCTTCTGCCGAGTGGGCCGGGCACAAACACTTGCCCAAGGTGGTTTTACAAACATCTGAGGGGTTGGCAAGAGCAACAATTTCTCTTTGCTTAACCAACTCCACTCATAATACTAGTGACAGGATCCGTTTACCATACACTAAAAATAAAATCAACTGACCTACTTTGTATTGTAACTGTGTAACATTCAATCAACACTGAAATTTATGCATTACTTTGAAGTATCTACTCGTCCTTTCCTTTCTCAATCCTTAGAATTAAAACACAAAATGATTACAATCATGAACAACAAAAATGGTCA…
Mcarcinus.id840.tr470915	id840	tr470915			no			1_of_1_in_tr470915 len=259 id=840 tr=470915	ATAATAATAATAATAATAATATCATTATCATTATTATTGAAAACCATTTCTCTTTAACTACTGATGCAGCTTAAAGGATATACACAACAATTAATGAGAGATACAGGGAATACAGTAACATACACTACAAAATATAACGACTACAAAAAAAAGCATTATTGAAATGGAAGAACAAAAAAAAAATCTCAAGGCACTTTGGTTGCTTTTTTAAAATGTTGATAAACAGGGAAATGGAAACATCTGTGAATATATACAAAGA
Mcarcinus.id841.tr50344	id841	tr50344	Tetraspanin-5 OS=Bos taurus GN=TSPAN5 PE=2 SV=1					1_of_1_in_tr50344 len=1337 id=841 tr=50344	AGAGAGAGAGAGAGAGAGAAATTTTAAACTGCAGAATTGGGTTTGGCCTTATACTAACACATGAAACTCAGAACAGAAACACATAATTGTACTGGTAGATACAACGTCAAGATATCAACTATAAGAAGACAACATCCACCCAAGGAGTTTGTGGAATTTACAAGACAAAAGTGTGCACACATTCACTGTATTGAACAAATAAAACTTTCTGTTGCAAACTCTTCAAGTGAAAGGTAACTGAAAGACAAAAACAGCACAAAACTGAGCCATTATGAATGAAAGACAAGATAAATACTAAAACAATGAAGAGTAGAGACTTGAATGAGGAACTGCAGAAGAATTCTGGAGTGGTGGGCAGACTTATCACTACACCGCGGCAGGAGCTAAACGTCAGTTCCA…
Mcarcinus.id842.tr49249	id842	tr49249			no			1_of_1_in_tr49249 len=463 id=842 tr=49249	AAAAAAAAAAAAAAAAAAATTAAACCCATTGTTGGATTGTTGCATTTTTCACAAAAAGTGCCATATTTATATCATTATTTCTTCATCCTGGAATTGGTAACTGAGTTTGACCATCCATGGATATTAAGTATCCATGGGTCAAATTTTTATGAATAGCACATGTAATCAGATCCTGGTATTCAAAAAAGATATTTCATTTCTAACAGTTTAAACATAATGTAACTTGTTACTGTCCAAACTTCACCCAACAGCCAACATAGTTTTGAAACAAACAAGTTAAGGAAAAATTATTAGAGTAATATTTTTCACTTTGCCCAATGATTAAATTTTGTAAGTTGAGATTAACTATCTCATAAATTTAAGAACAAGCCCCCTGGGTCATACCTGTTAGTTAGGAAT…
Mcarcinus.id843.tr326545	id843	tr326545			no			1_of_1_in_tr326545 len=991 id=843 tr=326545	CACCGTTCCCAATTAAAGAGGAGCTAACACATTTATTAGAGTCAATAAATACAAATCACTTCCTCCAGCACTAAAATTTCCACACTGTTGGATTATGCATGAAGTACCCACCTGTACTAACTATCCCAAAAACATACAAATGACCCTGAACATTATAAGCAATATAAATATAAATGGATCTTTTAAGTTTAAGAAATGAAAAAATTCAACTGTGGTCAGTGGTGTTCTTCATCCCAGAAGGAACACAACAGTGAAGGAATATTACTCCATTGATATTTGACGAATAACTCATGACCCAATCCCTGAATGCAGAGAATGCAGAACACTTACAACAAATGTATCTGTCAGAACCAAATCCTTGAAGAAATTTGGTCTGAATCTTCATTTTCAGTTTACCAG…
Mcarcinus.id844.tr213626	id844	tr213626			no			1_of_1_in_tr213626 len=1204 id=844 tr=213626	AAAAAAAAAAAAAAAAAATTTCAACTTCCTATACTAAAGATCCCTTGAACAGCTCTTAAAAACTTCAACATAGCTTCTGCTGCCTTTATTAATCTTAAAATAAACAAAAGATTGCTAATACATCTGCTGTGAAAACAGAAACACTGCTAAGAATAACTAATACAAGTATTTTACAAATGAAAATAGTAATTTACAAGGAAGAATGAGACCTTCAATAGTTCAACTAGACAGCAAACAGAACAACAACATAAAAACATTTGGGAGGGTTCAAATTTATCAATTTAATAGACATTCTTTTAGGTACAACACTTACCTATTTAAGTACCACAGATAATTAATGGTGCGCACCAAACTATTATTTCAAGACATTACAAATATTTTTTTTATAATTTTAGACCA…
Mcarcinus.id845.tr156305	id845	tr156305			aspartyl/glutamyl-tRNA amidotransferase subunit B [Metallosphaera yellowstonensis] WP_009073678.1			1_of_2_in_tr156305 len=253 id=845 tr=156305	GTTAAAGATACACCGGAAGTCATAGCAGCTAAAATACAGTTTGTTGAGGCATACAATGCAGCCGCATTAGCAGCTGCCATGGCTCCTGATGATGAAATACCACACAATAAAGAGGAAACTGGATTAGAAGCTCAGAAATACACCGCAGCACAACCAGTTCCTGTAACAGACTCTTCTGTTGACATCCCAGCAGCTATACCAACTTCTCTCCAAGTTCCATCAGTTGCTGTCCCTGTCACCTACATTTCCCGGC
Mcarcinus.id846.tr156305	id846	tr156305			aspartyl/glutamyl-tRNA amidotransferase subunit B [Metallosphaera yellowstonensis] WP_009073678.1			2_of_2_in_tr156305 len=283 id=846 tr=156305	GTTAAAGATACACCGGAAGTCATAGCAGCTAAAATACAGTTTGTTGAGGCATACAATGCAGCTGCCCTTGCTGCTGCCAAAGCTGAAGAAAACCCTCAGACTGATGGTTCTTCAAAGGTCACCATTGTATATGGTCTTCCTGTGGTACAAGACACGCCAGAGGTTTTAGCAGCTAAACTAAAGTTTGTTGAAGACTACAATGCAGCTGCCTTGTCAGCAGCATTAGCTCCAGATGACAAGGTACATAATTTAGTGACGAAGAAAGTTCCCAGTGTCACTGAGG
Mcarcinus.id847.tr135109	id847	tr135109	Fibroblast growth factor 1 OS=Xenopus laevis GN=fgf1 PE=2 SV=1					1_of_1_in_tr135109 len=1213 id=847 tr=135109	CACTAACTCCTTAACGTAATCATAAGATGCACAGCTTGTTCTACTCGTAAGAAAATACAATTATTCTCATATATTAACTCTGCGGCAAAACTACAATAAATAAATAAATTAAGATTAAAAAGCTAAGTACATTACAGGTCCCTATGAAAAAATCGCTAAATTGAACTAATTCCTACGTGTACAAAGAAGCCACTTCCTGAATGTAGGCCTACTTCCTTCCACTGGATACGAGAAAAGAAAAAAGTGGTCCTTAGCCAAACCTCGACTTAGCTTCTACGAAAAGAAACCTACAAAATTCTAAGAGTCTAATAAGAGTCGACTCTGACCAGAGTAGGAAATGAGGAGATTCTACTGTGCCTGCTCGACGTCGTCAGCTTCTGTCGATAGAACACGAACAAC…
Mcarcinus.id848.tr690189	id848	tr690189		14	Carcinoembryonic antigen-related cell adhesion molecule 20 OS=Homo sapiens GN=CEACAM20 PE=2 SV=1			1_of_1_in_tr690189 len=419 id=848 tr=690189	GGCACGAAGGACACGCTGGAGGAGAGGTCGCTGCTGGTGACCTGACCTCCTTCAAGGGCTTCTTCTTCGTTGGCGTCCTCGCGGATCTTGACCCAGGACCAGGCGAGGTCGCTGGAGGGCTCCGCTTCGATGGTGCACTTCACGGTGACTTCGGAGCCCCTGGTGGCTCCCTGGGTTCTCTCCTGGGTGGAGCCGGCGCACATTGGAGCGTGCCTGACAGTCAGGTACACAGCATTGCTTGCAGTCCTTCCCTGTAGGTTGGTAGCAGCGCAGGTGTAGGACCCTGAGCTTGATCTCTGTAGCCCTCTGAGAACAAGGCTGAGTCTTATAATGACAAGACCTTTCACTGGGTCGTGGACTAATGGCGATCCATTATGAAACCACTCGACCTTGTTGAAG…
Mcarcinus.id849.tr32380	id849	tr32380			thiamine pyrophosphate-binding protein [Paraburkholderia phenazinium] WP_074296372.1			1_of_1_in_tr32380 len=652 id=849 tr=32380	ATGTATGTATGTGTGCACGCATTTATATACGCAAATGTATGCGTGTATATATAATCCATTTTCTTGATAGACTTCGAATCATTTTGCTTAATGTACTAGGAATTTATATATAACCATTCTGTTTGGTGTGTTCTTTTGCCGCTTAGCCTTATGGAATAACTTGAATTTTATATAAGTCAACTGACAAATGATTTTCAAAAGGTCAATATTTGTATGCTTAAGATTACTTTCTCATCGGTTCTGTAATGTCAGTGGGAACTTTTCCGTTTGGTTTCAGAGGTTTTATGCAATTTCATCTTTCTCGAAGGAGAATGTGAACCGTAGTGATGTCATTCACTCAAACAGGCATACGATTTTTTTCGTACTTGGAAGAATGTTTTTTTTATATAAGACGAAAAT…
Mcarcinus.id850.tr575693	id850	tr575693			cysteine protease [Peptostreptococcaceae bacterium AS15] WP_009083974.1			1_of_1_in_tr575693 len=638 id=850 tr=575693	GATGACCGGAGTATGACAGAAGAGGTAAGAGATCTTCGGAAGTACGTGTTACTTTAGAGGAGATTCATTTTAAATTTAGGGTATTAGGGAATAAATGTACTTCCAGTGCTTTCCTGAAAATGTTTGCAGGTGGTAATGCATTTCTGGTGACTTAGAGAGGTGATAATGTAAGGAGATGTGCAATGAAATTTGATATATAGATTCAAAATTAGGGAGGGTGTCTTCAGGTGCAACCTTGCTACTTCTAGGTGTGCATTAATTTTGGGATGAGGTTGCTAGTTTCAAGTTACATGGATGCAACCCACCACAGTTGGACTAACTATTTTATACATGACCCACTGGGGTGGCGGACTGTGGGACACCAGGTCTTAAAGTTCAGGCAAGTTCTGTTGAAATACA…
Mcarcinus.id851.tr534085	id851	tr534085			no			1_of_1_in_tr534085 len=389 id=851 tr=534085	CAGCATCTCGAAATATAAAGAGAAAAAGAGTTGAATGACTTCGGTTGAATTCTCCTAATATCTACATTGCATCTATGTCAGTTGCTCAAAAAACACTAAAGCTACATTTGCTGTTTACACTTTATAACAAGGAGTAGCGTCTCTATTAACATTCGCTTGTGTGCTCATTTAAGGCTTTACTTTTTCTGCTATGAGAAGATAAGTATTTGCTAAGTTATCGATATAAATTCTTTCATATGTCATATTTTCGTATAAATTCATTAGTTCCATAAGGTATTTGCAATGTTTTCCACTTGGCATAACTTTCACTAGTGGATTTTATCGTTTTCACTTACGAAACACTGTCACGCCGAAATTTTAGACGTAAGTTTTGCCATTGACGGTTAAAG
Mcarcinus.id852.tr139245	id852	tr139245			no			1_of_1_in_tr139245 len=787 id=852 tr=139245	TATATATATATAATATATATATAAATTCGAGATGAGAGCTGTACCATTCAGTCACAGCATCCCCAAACACTCATACACGCACAGTGCGTTTGTGTGTGCGTGTAATCAGGAACTTCAAATGAATAAAAATACTACTCAACACCAAGAAAAATGGTCAACTTTTTTGCGTACTAAGAAATGTGGGTAAACTGACACATCTCCTTTCAATCAAAAGACATTGTAGTCTCTTGTTTGCATTCAGCTGAATTCTTTTGCATTGTATCTTTAGCCACAAAGGACATATCCCATTACATATGCGGACGAAAGCATCGTTCGAAGGAAAATGTACGTTACCTTGAAAGTATCAACGTACAACTTCCTGTTTTCTTATGTTCTTCTGCAATGCACCTTCCTTACAAC…
Mcarcinus.id853.tr635605	id853	tr635605			no			1_of_1_in_tr635605 len=472 id=853 tr=635605	GATCTTTGGTGATTGTTAAGTGTATTATGTAGCTGCCAAAACTCCATTAAACATGAAAGCAACTTGCCTAAGCTTCACAGGGTGGTATAAAATGGGAGAGAAAAGTTTGGATGACTGAACTCACTTCCCTTCTCTTCTCTCAGGACCACAGCAGCAAAAGGCCACCTTGTGCTGATTGTGGCTAGATGCTGGTGATTCATCATAGAACGCCTGTACAATCTAAAAGTTTTGATCTAAAGATATGAATCCCTCTGCTCTCCCTATAATACGTTTGGGTATAGGTGTAGAGCATTAGTATCTTCTTGGGTCTGATTGTGATAATGATGCCTGTTTGCTGACTTTTCTTCTCTTACTTCAGATATGGGACAGGTGTTCCCTGGAAATTTTCTAAAGTAAGTT…
Mcarcinus.id854.tr97964	id854	tr97964			no			1_of_1_in_tr97964 len=1084 id=854 tr=97964	ATTTGCTTTTAATGGGAATTGCTTTTGTTTTAGAGTAGACTTTAGAGTAGCATAAATTCCTAGAACAAATATCAGTTTAGCATTGCAGATCAGAAGTTATATTATACTTACTTTTCTTTCACTAGGGGATTAGATTTTGGAATGGCATTTGCATGACAAAATTTTTGGGAACAGTTGGTATGCATTGGTGCTAGCAGATTGGTGATTATTATTACTTTGGTTTAATAGTATATTATTTAGCCTTTTATTAGTGTAGGCTTCTTAGGATGGAGAACTGCATCTAGTTGTTAGTTTAAATTAGATGATTCTGTAGTTGGTGCTTGGGTCTTTTACAGTTTTAACGTTTTAGTGTAGTTTTTCTCTTTTCTGCTTGTGTGACATAATCCAGGCTTGTTCTTC…
Mcarcinus.id855.tr394355	id855	tr394355			no			1_of_1_in_tr394355 len=232 id=855 tr=394355	TATAAAAAAAAAAAAAAACTTTCTAGTTTCTCTTTATAATACAAATATCAGTATGAAATGTATGAATTTTAGCACAGATTAACATATTACTCATACACCAGAATTATTATAATACAAAATTCATCATCAGCGCATAACCAGTTGCATAAAGGAAATTTATTTACACCGGAATATTAAGCAAGGACTGAGAAAAAGAGATTTTTCATTTGGATGAGAGAGAGAGAGAGAGAGA
Mcarcinus.id856.tr163963	id856	tr163963			no			1_of_1_in_tr163963 len=439 id=856 tr=163963	GATATAATATCTATTGTACTTAGGATTTGAATCTCAGTTCCTTTGTGTCAAACTTCTCTTTATAGATAACCCAGTGAGCTGTGCAAGAAAAGCTTGTTTCCTTCCTAAATACAGTACTTTGATCTTTGATGTTGGAAGTTTTATCATACCTGACTTCCTCAAATGTACTTATTTAAAAGTTTTAATTTCATAAATGCAAACCATTATTTTACATTGTGTCCTCTTCCCTTCCCTTTTATTGATTTTAGTCTTTCCTGTGTAACAGGTACTGTATTTTAGAGCTCTGGCAAGTGAGATATAAAAGGTTGTAAATTTGTAAACTAGTAAAGTATGAGTTCATATATCTGAAGTTGTGTAATGATAGAATTAATAAGAATAGTTTTTTTTTTTTTTCAGGGG…
Mcarcinus.id857.tr880930	id857	tr880930			no			1_of_1_in_tr880930 len=205 id=857 tr=880930	ACGCGTCCATGTGTGCTCAGTCATTCTAGACAGTGAGTATGCACAGACTCACTGATGCTTCAGATTGATTGCCATAGGAAGAGTCAGAAGCAGTTCTTTTGTCTAAGTGAGTATGTGTGGGGTAGCTAAGTGAGTATGTGTGGGGTAGCCCATACCTACCCTACCAGAAGCTAAACAATCACACAGAGGTGAACATGAACCTCAA
Mcarcinus.id858.tr252323	id858	tr252323	UPF0769 protein C21orf59 OS=Homo sapiens GN=C21orf59 PE=1 SV=1					1_of_2_in_tr252323 len=1165 id=858 tr=252323	ATGAATCAATATCTAATAAATAGGTTTAAGCAAACAGCTACTGTATTTACAAACCATTTATATGATTACAAGATCAATGGGGTTTCCATGAGATATTGTTTAATCCTTGAAATGACCGCTTAAGCTGGTTACTGTCTGCCCAGGGAGAGTCAAGATATGAATCATCCTCCTCCTCTTCCAGATGCTTCAACTCTTCACGTCTTTTAAATTCTTTAATCATCAACTGTTTCTGCTGATCTTCTGTTATAAGAGGTTCTCTACCTGGTGCTCCATGGCCCCGATGCTGAACTTTCATAATCACCTTTGTTTTTTCATTTCGGCCTACATAATCGAGCAGCTTTTTTCCACACTGCAATTCTTTACCAGCAAACCATAATTGTGTCAAGGACAAATCTAAGA…
Mcarcinus.id859.tr252323	id859	tr252323		16	UPF0769 protein C21orf59 OS=Homo sapiens GN=C21orf59 PE=1 SV=1			2_of_2_in_tr252323 len=1068 id=859 tr=252323	ATGAATCAATATCTAATAAATAGGTTTAAGCAAACAGCTACTGTATTTACAAACCATTTATATGATTACAAGATCAATGGGGTTTCCATGAGATATTGTTTAATCCTTGAAATGACCGCTTAAGCTGGTTACTGTCTGCCCAGGGAGAGTCAAGATATGAATCATCCTCCTCCTCTTCCAGATGCTTCAACTCTTCACGTCTTTTAAATTCTTTAATCATCAACTGTTTCTGCTGATCTTCTGTTATAAGAGGTTCTCTACCTGGTGCTCCATGGCCCCGATGCTGAACTTTCATAATCACCTTTGTTTTTTCATTTCGGCCTACATAATCGAGCAGCTTTTTTCCACACTGCAATTCTTTACCAGCAAACCATAATTGTGTCAAGGACAAATCTAAGA…
Mcarcinus.id860.tr427831	id860	tr427831			no			1_of_1_in_tr427831 len=431 id=860 tr=427831	GATCTTGGCCAGATAGTACAATCACACACTTACAGGTTAACTTTATCATTCTGTACACTGAGATCTGGTTCCCTTTTAGAAACAGTATTATTAAATACTTTGCCAACAGTGCTACATCTGACAAATCCCACATCTCTTGTGTAGTCCTTTGTGATCTGCTGTCTCTCCTACCCTTTACCTCTTCTTATTGGTGAACCTTAGGTCTCAATAACTGTCAAGTTTTCTTCCTTACTTCCTCTGTGGTATATAAATGCATGCTAAGTGAAGAGGTTAAGATGAAGGCACTCCAGGTAGTACTGGTAGGTAAATCATTATTAAGTTATTGAGCCGATAGTTTTGAATGACTATAGATCTCTGTGCTGCAGATCTAGACACTGCTTAGAGTATGTTAGTACACCC…
Mcarcinus.id861.tr507472	id861	tr507472			no			1_of_1_in_tr507472 len=371 id=861 tr=507472	ATTGTACTATCTGGCCTTTACTATCTTACTGAAATAAAGATCAGTAACTTGAGATTCTTCAGTTCCTGAAAGAGATATAATAGGTGATCACCATTCAGACATGCTAGCAGAATTTATACCTGATATCTTTGAGAAGATTATAAGAAGCCAGTTACTTTAGGAAGTGAGCTGTAAGTAAAGAATCAAGGATTTCATCTGTAGTTGAAGTAAGAGTAATAGTTTTAAGTTGTTCAATGTTTGTGTGTTACATTTAAGTTCAAAATATGATCATTAGTAGATTAGAATATGCCACAGCATGACTTATTTTATTGGTATGCTAATATCATTTTTCCAAACTTTTATGCTTTCAGTTTAAGACTTCCATAAATTCA
Mcarcinus.id862.tr329274	id862	tr329274			no			1_of_1_in_tr329274 len=792 id=862 tr=329274	AGGAGTCTTGCAAACTAATGATCAGTAAGTCAATATTACATTAAAAAAATATTTTGTTCGGGCAAGCATGACTATTGAAGCATGAGAAGAATCTGTTACATTCTGTCAACAAACTTGAGTTACTGTCTTTATGTAAATACTGACATACTTTTTAATTTATACATTTAATTATTGGCAAAGCATTTAGTTAAACTTCAAATTAGATTAAACTAATATTGCTGAAATTGGTTTTCATATGATGTTTGCTAGTACAGTAGGTGGTTGAAGTTTCTTACTCAAGGGATCTTTTTATATACCTATATGCGTCCCATTCTTGGATTGTACTTTAACTTTCAGATTATTTTTGGCTTGATGGTATAATTGTATGACTGATTTTATGACATCTTTCTCCCAATCCAT…
Mcarcinus.id863.tr124036	id863	tr124036			no			1_of_1_in_tr124036 len=1490 id=863 tr=124036	ACCCAGTTTACATCTGAGTCAAATGTTTATTGCTTCTGGATGATTATGGATTCTGTTGTTTCTTTGAACAAGTTCACTTGTATATGTGCCACATCTCTGAAGGAAATATTGGTTGTCTTCTCTAAGTTCCTCTAGTTTGGATTCTCAGTGTAATTGGCTTTGAACCAATGCAAAAGTAATTTACCCCTAAGGCAATTCGTATGCAGAAGCATCATTGTGATGGGCAGTGCTTCCCTTTTTCACAAAAGACAGAACTTTTATTGTTTTACCAGTGTTGGAATTGTTAATAATATAAGAATGTACAAAACTCATACTTCTTAACTAGTGGGGTGGGAAGGTATACTAATTTTTACTGATTACACTGCCTATTCACATAAATGTTAAAAAAAAAAATCTTTC…
Mcarcinus.id864.tr35943	id864	tr35943			no			1_of_1_in_tr35943 len=1297 id=864 tr=35943	GGACCACTACAGTCTGTATAGTGCTTTTGTAGTTTGTATAGAAAGTATTGTATAAGAATTGTATGTCAGAATTGACATAACTCAAAATTATTAAAGTGGTAGTGTCTTTCATCATCTAATCTAGTTTGTCAATGGTTTTCACTGAAAGTCATTGTTGAGGTTTTTCAAGCTTGTTGTTGAATTGCGTTATACAGGGGTAACTAGCACATACTGACCAAGAAGTGTGTGTTGTGTCCTTTACAAAGTTCTTTTCATGATCCAATACCAATGAAGAAATTTAAGGGAAATGTGACACTGCTGCAAAGGGGAAATGAATTTTTCTCATTATTTTCTTCTCTACATTGAGTGCTGTACTGTTAGTATTCTGTTATGGCATGTTTCTGTTACAGTATTAGAGAA…
Mcarcinus.id865.tr654612	id865	tr654612			PREDICTED: LOW QUALITY PROTEIN: uncharacterized protein LOC102459719			1_of_1_in_tr654612 len=205 id=865 tr=654612	GAATGAAGGAGTTCTGGTCTCCGGTGAGGGACTTCCTGTACCTCCCCATTCCTCTCTCAGAGGAAGTGAGTCAGGACTTAGCCTGGTGGCTAGACAACAGGAACCTCGTTATAGGAGTACCTTTGCACACTCCTTCTCCGGAGATGCTTCTGTTTTCAGGTGCACCAAACGAGGGTTGGGCCGTACACCTGGAAGAGTTGCTGAT
Mcarcinus.id866.tr165716	id866	tr165716			PREDICTED: 5-hydroxytryptamine receptor 1 isoform X3 [Cephus cinctus]			1_of_1_in_tr165716 len=1992 id=866 tr=165716	AAGAGGAGGAGGAGGAAGAGGAGGGAGGTCTTCCATCCAGATGAGGGAGGAGTCCCAGATGGATGTTGCTCGAGAAAAGAGGAATCAGAAATACCTCATTTGCATCCTCACTGCTTCCGCCCTCTGTCTGTGTCCTCTCATGATTCTCAGGTTAGTTAAGAACATGGTTTTAGAGACATACCATAATTCGGGTCACTTCGACGTTACTTTCATCAGTTTTGTGTGGGTGGCTTTCTTGCCCACTGTAACAACTCCTGCCATATTCGCACTGTGGAAGATGCCCAGGTCTACAAAGGACAGACTTCAAGGTTACCTGAGGCTGAGCAGTCGCCGGCGCAGATCAGACCAAGCACAGAACTTGGCTCCTATCATAACGACAGGCAACAACAGAGCCGCCCA…
Mcarcinus.id867.tr146384	id867	tr146384			no			1_of_1_in_tr146384 len=828 id=867 tr=146384	GTCTGGTGGACTGGACGTGAGGTAGGCCTAAGTTGAAGAGCAGGGTTTTTGATGTGCTCATTTTTACCTTTAGTTGAGTATTACCGAGGGATTGCTACTTGATTATTTGTGGTAAAGAGATTGTGTTTCCAGCTGATTTGTTTGTTTGTCTGTATGTTAGCAAGATTAGGAAAAGTATGCTTAGATTTCTGTGGAAATGGGACAAAAGGTAGGCCTTGTCTCTTGACAGAAAATTATTAGATTTTGGAAATGCTGGGGATATAACTTTTAGGAAGAACAGTCCTTTCGTGGGTCACATTCCTCCGCCTTGGTGGTGATTTGTGTTCTCCAAATGATCTAGTTTCGTAATACAACTGCTTGGTGATGTAATTAACAAGGGAACAGGGAAAAAGTCTAAGA…
Mcarcinus.id868.tr143735	id868	tr143735			no			1_of_1_in_tr143735 len=823 id=868 tr=143735	CAAGAATGGCTCTGGGTACATATCTGTAAACACAGAAGCAACATATTCACTGAACATAAAACCCTCTGTAGTCAGATGTTGTTTTAATAGAGAGTTAATGATATTTCAATATATCTTTTTCTGGTACAAATAGTCTCACCAAAATAAGTACAATAGGCTTTCAAAACTTATGTAAGATATTATGTTTTCCAAAAAAAAAAACAGTGATGTTGATTGACAATGCACAATAGTTTTAGACAGTACACAGATGTTAAAATGCAATAACAATCTTTTATTTAATACACTGAGGCAGCTTAAAATATACAAAATTTTCCTCAAAATGACTAAGATGATTCGCGTCTTGTTTGATCTAGAAGGAAATAAATGAAAGGTAACGGCCACCCTTTTTTAAAAATACGA…
Mcarcinus.id869.tr468289	id869	tr468289		26	Cadherin-87A OS=Drosophila melanogaster GN=Cad87A PE=1 SV=4			1_of_1_in_tr468289 len=1152 id=869 tr=468289	GAAGAAGAAGGAGGAGGAGGAGAGTTTTCGGGGACCCGCCGTCACCCAGCATGGCGCGAGCGAGGAACTTGGCTTGCTGTCTGCTCGCGATGGCTGCTGCCTTCATGTCGGGTGTCAGGGCAAACCTTCCTCCCTCCTTCACGGCTGACATGAATCTTCACGTCGTCAGCGAGGACACCCCCATAGGAGCGGCCGTGTACACCCTGAAGGCGAGCGATCCCGAGGGTGGGCCCGTGTCCTACGGCCTCTCGGGATCTGACAGACTGAGGGTCGACTCCAGGACGGGCGTGGTCACCGTGCAAAGGCCCTTGGATCGAGAGAAAAACGACACACTTCGACTCGTGGTGACTGCTGAGGACGAGGTACCTGGCGGTAATAACAATGTGGTTCGAGTGCCCA…
Mcarcinus.id870.tr377720	id870	tr377720			no			1_of_1_in_tr377720 len=324 id=870 tr=377720	AAAAAATTCTTTTTGAATGAGCATAAATATTACATAAACAAAAATATAAGTTTGTATAACTTCCCTAATGTTACAAGAATACGTCCAACATAGTCATAAATACGGTATGCTGTAAAACTTTGTTCTTGCAACTTTAAGTATTAATTCCAAATTAAATTAAAGCAGTTCCAAAGCAAGATCATGCAGAAGAAAGTTTTAATTTATCACAAAGAGGGCAGGTCTTTACAAAATTGCTGTGCTATCAGATAAAGAACAAAACAATGTAAGGTTTATCAGGAAAAAACACTAAGTTGTGTACTTACTGGAAATCTGGCATCTACAATA
Mcarcinus.id871.tr440530	id871	tr440530		41	Integrin beta-PS OS=Drosophila melanogaster GN=mys PE=1 SV=3			1_of_1_in_tr440530 len=377 id=871 tr=440530	GGCTTTGATGCCCTGATGCAAGCAATGGTCTGCCAGAAAGAGATTGACTGGAGGGAACAGTCGGCACGTGTCATTGTTCTCTCGACTGATGCTGGTTTTCATTATGCAGGAGATGGGAGGCTTGCTGGAATTGTAGCACCTAATGACATGACGTGCCACCTTGATAGTAATGGTACCTACACGCCTTCAAGGGATTTGGACTATCCTTCTGTTTCACAGATAAATGATGTGGCCAATCAAAATGGTATTAGTATAATATTTGCCATAACTCAGGATCAGGAACCTCTCTATGTCAGACTAGCGGAGCATATTTCTGGGGCCTCTTCTGGCATTTTAGAACAAGATTCTTCTAATATAGTGCGTCTTGTAACAGGAAA
Mcarcinus.id872.tr365540	id872	tr365540		19	Integrin beta-PS OS=Drosophila melanogaster GN=mys PE=1 SV=3			1_of_1_in_tr365540 len=331 id=872 tr=365540	GTTTTGCTTTCTCAATGTAACCCTTGTCGCCAGCCTCACTACACTTACATCTGCAGGCCATTGTCAAGTCCACGTCAACAGTTTCCTGTCGTCCGCCTAAGTGAATCTTGATTGTTTGCTGGAAATCTTCCTCTTTTTCTGGACATTCTTCAAGCTTAAATTCCAAGATGAATTCTACCTCATTCCCAGGGACAAGACCAGTGCAACTTGACCTCTGCATCATGACCTCGGTATTACATTTTGAAAAATATTTTATTTTCACAGGACCCTTCACATTTGCCTCCAGTTTAACAGTGCTTATGATATCCTCAACTTTTCCTGTTACAAGACG
Mcarcinus.id873.tr155129	id873	tr155129			no			1_of_1_in_tr155129 len=644 id=873 tr=155129	GTAATTTTTTTTTTTTTTACAAAGCATTGTGTATCAACAGTACTGCCTTTACAGTATATGTAAACAGAGAGATTAAGAATTTCTTTCTTTGCCTTGCATTCATTTTGGTTTAACATTCACTTTAAACATTAAGCAACAGATAACTCAACAACATTAAGCAACAGATAACTCAACTGGAATTTTTGCTCTTCCATGTGTGGGCTGATGCAAAGCCAAATTGTAAAAAATATTTATATACAGTATTCAAAGTCCTTTTTACCTCCTTCAGGGCCTTTTATGGTTTTCTAAGCAATAATCTCATCTTCCTTGCATGTTCTTAACATAATTATAGCTCTCATAATAAATATATGGGGATAGTCTTTAATCTATAAATTTACTTTAAGCAGGGATGTTACCTTT…
Mcarcinus.id874.tr111059	id874	tr111059			no			1_of_1_in_tr111059 len=295 id=874 tr=111059	TTTTTTTTTTTTTTTTTAGTTATTGCTTTTCCGTGTTTTTGTCAATTTTTGCTTCAAGAACATTTTTTATTTGTTGTCAGTATATCTTGATATTAACACATAACGCTTACGGAACAGACAGGCAAGCTATACATTACTGATCTTTCTTTATAGTGATTTTACCATCATATTTTTCATTGAGTAATTGTTGTAACCTAATTTTATTAAATTTCCTTTTTAATTCGAAATTATATTAATAAAATTACTTAGAAATAATTGACACTCTTAAACATCTCAAAGGTTCCTGAGGACCCAG
Mcarcinus.id875.tr101664	id875	tr101664			no			1_of_1_in_tr101664 len=624 id=875 tr=101664	GTAATCAGCCACTATTTTTAAAAATTAACTTGGGTTTGGACAAATTTTTTTGTTTCTAATAACAAAATATTTATGAAAAAGTTGCATTTGTTCAAAATACAGTAAACACTTAATAATGTAAGAAATGATAATTAGGATTCTTACAGAATTCCCCTAATTCTTCTGTTTCTGAAACTTGGCAATTGGATTTTAGTTGAGGTTTTGACATTTATAAAACATTTTTCACTATTTAGCATTGACCTGCATTCCTTGTATACAAGGACTGGGGTCTTGTGGAGTACTCATTAAATATCCAGGATCCAAATGAGTGAACATTTGGAGATGAGATAAAATTACCTATGTGACACTCCTTTTGATTTGAAGAGTGCCCTAATCCAGTGCCAGATCTGATTTTCCTAA…
Mcarcinus.id876.tr175593	id876	tr175593			****			1_of_1_in_tr175593 len=219 id=876 tr=175593	AAGGGTGAGATTATGTGTAAATAACTTGGCAGCGAAAGGGTTAATATCAAAGGAGTGGTGGGAAAACAGTATCAGTAGGAAATATGATATACAATGAAATCTGACCATTTTACAAATTTACAGAACATATATTCTGGTTAAGACAACTAGTGTAAACTTTAGGTCACATCACGTGAACAGATACATAGCTACTAACCGAAGTAGTCTGAGGTCCCAAGT
Mcarcinus.id877.tr200663	id877	tr200663			no			1_of_1_in_tr200663 len=209 id=877 tr=200663	TTTCTAGATTTCTTATAAGTAACAGTCTGTTAAGTAATAAACACCCTTTACTACAGCCTGCACTTAAATATTTTCTAGGTATCTTACAGTTAACAGAAATTCCACATAGTCCCTAACCTAAACTTACCTGTACTTCACTCTTGACCCTCTCAACGCCATCCGCTTAATGTAACTATTTTACCCCTGAGCGCCAGCCCATTTGCCGATAG
Mcarcinus.id878.tr566773	id878	tr566773			hypothetical protein GLYMA_02G242500 [Glycine max]			1_of_1_in_tr566773 len=916 id=878 tr=566773	GTTGCTGTCTATGGTGTGCCTTAAAAAGTGCACTGCAAAGGATGAAAAATCACACTATTCTACTGCTGAAACTAGGGTCAATTTTTTAAAAATTAAATTAAATTTCCTAATTAATTTTTTCTGCTATATTTTTCTTCCACCTCGTTTCTCTTCCAAATCCACTTGGATATTTAACAGTTAAGGGTGCTGAATATATTTCAGTAAAACGAAATGCTTTCTGACAAATAAAAAAAAAACAATTTTTAACTGTTCAGTGATTATATACTACCATTAAACATCATTAATCAGGACGAGTACTTTATGGAAAATAAGTGGTTGTCTAGGGAAGTAAAAACCTGAGAAGCATGATGTTCTGACACAAAAATTTTTTATTCAAAAATTCAATAATAATCAAAATTC…
Mcarcinus.id879.tr119687	id879	tr119687			no			1_of_1_in_tr119687 len=1500 id=879 tr=119687	GGACAAAAATAGTAATTTTCACTTGTTTTATATCATTTGAGTTTTATACGAGATTTTAGATTTATGGGCATTTAAGATTCAGAACCTTGTCCTAAAAGGGATTACATGAATATTTTAGATGAATGGACATGAAGCAACCAGTACCATGTCTTGACTGGTCTCAGAAATGAACATCTTATAATGAAAGACAAACTATTCATTACAGTATATGCTTCAACATCATATAAAGCCTAGAGAGCACCACATAAGTATGATGAAGCATTTCTAAAAGCAAAAAATGAGTGAGAGAAATAAAGTAATATATAACTAAGGTATATTCATTCACTATACATATATAGTATTCGTTTTCCGTTTAATTACAATGAGATAAAAGTTCTGACAGCTCATATGAAAACAACA…
Mcarcinus.id880.tr379217	id880	tr379217		41	Sarcosine dehydrogenase, mitochondrial OS=Rattus norvegicus GN=Sardh PE=1 SV=2			1_of_1_in_tr379217 len=699 id=880 tr=379217	GGCTGTGGACATCAGATGGCTCACTGGATTATTCATGGAAGACCTGAGCTCGACATGTTTTCCTACGATATTCGAAGGTTTTATGCCCCGCTGCATCGTAACAAATCATGGGTGATTGAAAAGTCCCACGAGTCCTACTCTAAGAGGTATTCCATCCACTATGTGCACGACGAACCTTTGGCAGGAAGGGGACAGAGGCTTTCACCTTTACATAAGGTACTGGAAGAACATGGCAGTGTATTTCAGGAGCGCCAGGGATGGGAGCGCCCTGGATGGTTCAACCATTGTCCTACTCCAGTACAGCCTTACGACTGGTACGGGGCATATGGCACTCCTCTTAACTCAGACCAAAGATACTACAATGCCTTGAAGTTAGATTATAGCTTTGATTTCCCTAAA…
Mcarcinus.id881.tr63782	id881	tr63782			hypothetical protein OCBIM_22025002mg [Octopus bimaculoides]			1_of_2_in_tr63782 len=283 id=881 tr=63782	AACATCGCCCAATTATTAAATATTTGATTCGAGAAGTTTTTGTATTGAGGTGGCTCAGTTCTGGTACAACAATCAGGAACCCATCGGTGGTGTTGACGTGGAAGTAGAATATCATAAAGGTCGCCCTCTTACCCATTGTTGGTTGTTTGGTGACCAAGGGGCCTGGAGCCCCCTGGCCAGGTAACACGGCCCACTAGGTTAGGTTAGGTTAGGATGGTGTTCTTTGTAATGTTCTTTGTAATCAGTTGGCCTATCCAGGGGGCCCAAGGGGCGGAGCCTCCTG
Mcarcinus.id882.tr63782	id882	tr63782			hypothetical protein OCBIM_22028181mg [Octopus bimaculoides] GenBank: KOF80271.1			2_of_2_in_tr63782 len=261 id=882 tr=63782	GTTCGGTTTTGGTACAACAATCCGGAACCCATCGGTGGCGTTGATGTGGAAGTAGAAATTGATGAGACACTTATTACTCATAGCAAATATCATAAAGGTCGCCCTCTTACCCATTGTTGGTTGTTTGGTGACCAAGGGGCCTGGAGCCCCCTGGCCAGGTAACACGGCCCACTAGGTTAGGTTAGGTTAGGATGGTGTTCTTTGTAATGTTCTTTGTAATCAGTTGGCCTATCCAGGGGGCCCAAGGGGCGGAGCCTCCTG
Mcarcinus.id883.tr183817	id883	tr183817			no			1_of_1_in_tr183817 len=293 id=883 tr=183817	AGACTACTCAGGGACCTTCACTAATGATTATATTTTAATCTATTAAAAATATGCAGTACAATAATTATGTGATTGGATAAGGAATATGTTGGTATATATCCATCATTTCAAGTAAGAGTAAATGCTCACTGTATAACAATGTAATGATGGAATCTGTCCAAGTGGTGCACAGTAAAATACAGGACCTACTATTTCAGTATCACACTGGAGGAATAATAATTTTATAAAAATACATGGTACTGTAATACATTCATTCATTGTTAAAATAATTTAACCAGACCACTGAGCTGATT
Mcarcinus.id884.tr658495	id884	tr658495		41	LINE-1 retrotransposable element ORF1 protein OS=Homo sapiens GN=L1RE1 PE=1 SV=1			1_of_1_in_tr658495 len=424 id=884 tr=658495	AAAAGATCATTGCCTAGGCACATTGTCATCAGGTTATCTAAAGTTAAGATGAGGGAAAGAATCTTAAGAGCTGTGAGACAGAAGCACCAGGTAACCTATAAAGGAAAACCTATCAGATTAACAGCAGATTTCTCAGCAGAAACCCTACAAGCTAGAAGGGATTGGGGCCCTATCTTCAGCCTCCTCAAACAAAACAATTATCAGCCAAGAATTTTGTATCCAGTGAAACTAAGCTTCATAAATGAAGGAAAGATACAGTCTTTTTCAGACAAACAAATGCTGAGAGAATTCACCACTACCAAGCCAGCACTACAAGAACTGCTAAAAGGAGCTCTAAATCTTGAAACAAATCCTGGAAACACATCAAAACAGAACCTCTTTAAAGCATAAATCTCACAG…
Mcarcinus.id885.tr52941	id885	tr52941	Proteasome subunit alpha type-4 OS=Bos taurus GN=PSMA4 PE=1 SV=1					1_of_1_in_tr52941 len=1161 id=885 tr=52941	TTTTTTTTGGTAGTGAAATTTTAATTTATAAGCTTTGCAAAAGTGTCAACATAATGTAATTCACATCCTTTCCACACCAACTTGAAATGCTTAAAAACAGCATTTGGTTGAACCCTATAACATTTTCATCCTACTTGTCTGACGACTTCCCTGACCCAGACCCAGATGCTTTTTCTTGTTTAGCTGCTTCAGCCTCTGCTTCCATTTTATCATGCTCTTCTATTAACTTTGTAACATCTTCAACACCTAGAACAACCACCTCAGTTTTGTTGTCCTTCCTGATTAGTGTGGCCAATTCTAACTTCTCAGCATTCAACTTGTTCATATCAAGTGTTTTGCTCAAGACCTTGAGAGCAAGCAATAGAGCACTGTGTAAGTCAGTTTCACCTTCCTTATACT…
Mcarcinus.id886.tr947202	id886	tr947202			no			1_of_1_in_tr947202 len=479 id=886 tr=947202	GGGTACATGAGTACGGCAGAGGTAAGTTGGTTTTTTCCTTGATACATTCATGGATAAAAACATTTATATTCATTTCTTATAAGCATGGCTGTGAGGCACAGAAAGAGTCTTGTGGAAGCTTTTCAGAAGGTTCCACATTTGCACGAGTGCTGTGAAATGAATGTAAATGATAAGGCTAAGTAATTAGTTCTCTGTCTATATCTTTAACTTTTCTCTCTTTCTTAACTTCACGGTTGTTATTCCACTTTTCAGTTTCTTGTTCAGTTGTGTATAATTTCTGTCCATATCAAAAATATGTAATGAAAGTCAGTGGAATAGCAACTATTTTGGGATGTGGTACTTCTTTATAAGCACCTCGCTTTTTCTTGTATTTTTTAAGTAGATCACCCAAGACTAGTA…
Mcarcinus.id887.tr18623	id887	tr18623			no			1_of_1_in_tr18623 len=569 id=887 tr=18623	GCGAGATATACCACACTGTCTATAAGAATTTCTCAACACAGGAAGAATACATTACAAACTAGCTGGGAAGCATTATATCACTATAAATTCACAAGACGGAGGATTTGAGGTTGCATTCAAGAATGTCTTTGAGACATCTTGTCTCCCTAACTAGACTAAAGAGGAAACAAAAATTCTCAAGACTGTCTGTGGGAGTTGAATCCTCAAGTGGGATTCATTATGCTGCATTTACAACAAACTTTGTACTGTGCTTTTGCCATGATGAATTACAATCCTAGATCTGGTCATTCCTTTGTGGATTGTCCAACATTTGAAAGTACAGCACTAATTATTACTTCACTACTTAATAAAAATTGGTTTCACAATGAAGTTCACATGCATCACATCAACCACGAAATC…
Mcarcinus.id888.tr22756	id888	tr22756			putative actin cytoskeleton-regulatory complex protein pan1 [Amblyomma sculptum] GenBank: JAU01987.1			1_of_1_in_tr22756 len=1169 id=888 tr=22756	AAAAAAAATAAAAAAAAAAAAATAAAAACATTTTTAAAAGGTCCTTCAACCTCATTACAGTATATAAGATGATTTAGAACAGATATGAACTTGAATTAACAAGAGTTTACTGTAGTCAAAACAATGGTGTTTCTTAATTTTTTTTTTTTTTGGAGTTATGGAAGCATTTCCTTGGCACAGAAGTAAGATTCAAAATGCTGATTAGTTGGAAAAAAATGCCATATATTCAAATTTATAGGTGAACCTGCCATTCTAACAAAATATAAAGAGAACTTAAAAGAAAAATCCCTGTACTGAATTAATTTTACATTAACGCTACGCTTTATACAATCCCTTCTCAAATCTCTCTACAGTGCTTGGACACACCTGCAGCAACAAACAACCTTAACTGTGTCTATG…
Mcarcinus.id889.tr709069	id889	tr709069			hypothetical protein HMPREF1173_02266 [Prevotella nigrescens CC14M] GenBank: ETD26299.1			1_of_1_in_tr709069 len=603 id=889 tr=709069	AAATGAAATGGAACACAGGATCAAGTTTAAAGGAACATAAGTGCTAGAGAGGTAGTCATCCATTTTGGAATATTATAATCAAGAGTAACTGTTTCTCTTTACCTTGTGACTGTGTTTCATTATATGAAGGTACAGTGTAACCTTGTTAATCTGAATATCCGGATCTGTAATAATTTGGACAGATTCTGAAATTAGAATTTTTCAAAGGGGCAGAGTAGTAATGACAAATGTATACAACCATAGCTTTAAAAACACAGTTCAAAGTACTAAAAATGCACGTAGAATATTGAAATGCAATAAAATGAAGTGAATGTCAAATCAAATTGTTATCAGAAATATAGAAATAAAGCACAATATAAAAAAATAACAGGCACCATTGGGTAAAAAACAGTAAGATAG…
Mcarcinus.id890.tr92486	id890	tr92486						1_of_1_in_tr92486 len=576 id=890 tr=92486	TAAAATGAGGCCACTGTGGAACCTGGAATAAAAACAAATGTGACAGCAGCTGACAGGACGTTAACAAGAAATGCAGCGCTAATTTTCACAGCTGTAAACCATTATTAGTGTAGAAAACCATTATATCATAATTACCCCTCTCACAAGCAGCATTACCAGTAACTAGCTCTTAATGTTAATTCACCTGTAAATGCCTAATTCTAATGTTAATTAATTATTTGCAGGTTTTAAACCATGTGCAACTGTGGTGAAAGCTAAACACTGAGGCTTCTTTCAAAATGACAAGCAAATACAAATGCTAACATAAAGTAAGAAAGGATATAATTGATTGAATTTTGGAGTAGTGGTTCTGAATAGCCATTAAATGATGGAAGATGAGACAGAAGTGAGTATATAACA…
Mcarcinus.id891.tr192625	id891	tr192625						1_of_1_in_tr192625 len=647 id=891 tr=192625	CGTCCTCTACAAGTATGAGAAAAGAGCAAGAACTCTTTTGGTGACACAAAACAGTTATTGTGTTTGTACCACTTAAAACCAACCAGAACCTTGAAAATCTGCACCTAATGATAACCCTAACTCAGGAAATTATCTGAAATAATCACTAGATATTCTTCTCTCAACAAAAAGGAATACTGGTACTTGCATACATTTTGGTGCTGCCATCAGCTAGAAAACCAAAATAGCTGATCTTTCTACAATCAATGTTTAGCACACATAGATATTAGTATTTAGTGAATGGAAGTGAAAGCACAATAATAAGTATAGATGAACTTCATGGAGAACAGAGAGAAACATGAGAAGGGCTGTCCTTTAAATTTGCAACAGACAGTGATTTGTGCACACTAACTCAGAAAA…
Mcarcinus.id892.tr217481	id892	tr217481		7	Down syndrome cell adhesion molecule-like protein Dscam2 OS=Drosophila melanogaster GN=Dscam2 PE=2 SV=3			1_of_2_in_tr217481 len=2998 id=892 tr=217481	GTCAAACCTAAGACAACAGTTCCTGCACAAATCGCATCATTTGGAGGGCCTCTAGAAGTTGCATGGAAAGAAGACGTAAGACTTCAGTGTCACTCTGTCGGAGAACCTCCACCAGAAATAACATGGAAACTCAACAACAAAATTGTCACCCCTACAGACAGAATTCAGGTGCGACCAAATGGCTCGCTCCTTATCAGAGACGTGCAGAAAGCTGATGCAGGAAACCTGAGTTGCACTGCGAGCAATGTTCACGGAAGTGATAGCATCACATATTTCCTCACTGTTCAAGTACCCCCAGCCCCACCAATCCTGTATGTCCAGGGAAGCTCAAGAGATGCCCTTACGCTAAGGTGGAATCTGCGTCCTCATCATACACCAGTTAGAGGGTATATCATGAAT…
Mcarcinus.id893.tr217481	id893	tr217481		7	Down syndrome cell adhesion molecule-like protein Dscam2 OS=Drosophila melanogaster GN=Dscam2 PE=2 SV=3			2_of_2_in_tr217481 len=3078 id=893 tr=217481	GTCAAACCTAAGACAACAGTTCCTGCACAAATCGCATCATTTGGAGGGCCTCTAGAAGTTGCATGGAAAGAAGACGTAAGACTTCAGTGTCACTCTGTCGGAGAACCTCCACCAGAAATAACATGGAAACTCAACAACAAAATTGTCACCCCTACAGACAGAATTCAGGTGCGACCAAATGGCTCGCTCCTTATCAGAGACGTGCAGAAAGCTGATGCAGGAAACCTGAGTTGCACTGCGAGCAATGTTCACGGAAGTGATAGCATCACATATTTCCTCACTGTTCAAGTACCCCCAGCCCCACCAATCCTGTATGTCCAGGGAAGCTCAAGAGATGCCCTTACGCTAAGGTGGAATCTGCGTCCTCATCATACACCAGTTAGAGGGTATATCATGAAT…
Mcarcinus.id894.tr271548	id894	tr271548						1_of_1_in_tr271548 len=1061 id=894 tr=271548	GGAAGAGGAGGAAGAGGAAGAGGAAGAAAGAGGTCTTGACCAGGATGCTGACACCGCAGACTCTGAAGAAATGGAAGAATCAACGGAGGCAGTTGTTAAGTATTTGAAAGAAACTGATCCAGGCATAAGAGTCAAGGAGGAAGTTAAAGTGAAACCTGAAGCGTAATAAGAGTTTTAAGAGAGTGATGTCATGTTTACAGTGAAAATAAATGTAAAGTTCATCATAAAGACTAAATTATATTCTTTGCGATGTGATAATTCCACAGATTAAAACAATATACACAATACAGTTAGTGTATACCTAATAGCTACTGTATCAGTAAAAAAATTGTACGTACATCATACAAAGAATTTTCAAAACCCCAGTAGATCAGGTTCAGGAATAATGATAGGATGCTT…
Mcarcinus.id895.tr504063	id895	tr504063						1_of_1_in_tr504063 len=1634 id=895 tr=504063	GCGACTTTCATTTCTCGTGGAAGGAAAAGGTCTCCCTCTCGACGTCCACCAGTTTTCTCTTGTGCCCAACTTCGAATTTAGGTCGGAAACTGCTACAAAATGAGAAGGAAAGGGAGACCAACGAAACAGAAAGCTGGGAAAAATCCTGGCAAACGTGGTCGTCAGGGTAAGAGGAAAAGAGAAAGTTCCCCCCTTAAAGTGAAAGTGCCTAAGAAAGCTGCCATTGAAATGGTAGAATCAGCAGCAGCAGCTCCAGGTAAAAAAGCAGGAAGTACATCTCTTTCAACAATAATTGTTGTAGATGATGGCATGTCAGAAGGACTTCATATGACGACAAGTCAGGTGAATGCACTCAGTCATTTGGTTGCTTGCCGAGAATGTGGTGAAGCAGTAACTGTT…
Mcarcinus.id896.tr203949	id896	tr203949						1_of_2_in_tr203949 len=788 id=896 tr=203949	TCCAGTGACACCTCAGCTCAAGGTAAGCACCAAATACATGCATTCTTTTGGTTATTCTCCAGGTCTCAGTTGGTATTCCGCATATAAAGATAATTCTAATATTGGAAAACATTGATTTTCCTGTCTGAATATTAATGAAAATATGATTTTAGTGTTCAGTCTTTAGTCTGAGATCTGGAAACCTTTCCAAAATAAGCATTTTGGAAAGTTTGCATTTGGTATGCTTTGTGTGGTTTGCTGTAGCAATGCCTTTCAAATTATATTGTAGATAGTACCAGCAAGTAAAACAGTATTGCTTCTTCCACTTACTAATGAGTGAATGGTGTGATGAGCGTTTTTGCAAATTCTTCTAATATTTCTAACATATCAAAAGGCTTGAGGTCCAAAAACAAGATGTTA…
Mcarcinus.id897.tr203949	id897	tr203949						2_of_2_in_tr203949 len=229 id=897 tr=203949	ATCCAGTGACACCTCAGCTCAAGTGAAGTGCTTTAATTTTGGGTGGGCTTGTTTTGTCAGTGTAAAAAGAATCGTGAAACTTATGCCAGTGATGATTTTTTTGAATAGCAATCACCAGGAATATCCCATAAAACAACCTCTGTGATGCAGTATTTTAAAACAGAATCTATAAGCAAAGTCAAAGAAGAAGCAACAAAAGTAAAACCAAAATGAAAAAAAAAAAAAAAAA
Mcarcinus.id898.tr228909	id898	tr228909						1_of_1_in_tr228909 len=482 id=898 tr=228909	AAGTAATCGGTAATATACCAGTACATATATTTCCACCAGTTTATGAAAATGCTTTCAGCAATTTTGGTCATGATTTTTCAGACTTGTTTTGGTGCAGTGGGATATGTACTTTCTGTGAAAGAATAAAGTTTAGTTTTTTATAACTTGGTCTCTACTGTAATTAAAATGCATTAGTAACATAACAATCAGTACATATAATTAATAAGCTTGCTGTCCTTTTGAAGGACCTCCAATATGTGATGCAGTGAGCTTTAATGTCAGTCTTATGATCTATGTACTGTACTCTCTTCAAATCTTTTACTGTAATTCTTATGACTAAAGTGCCCGTGTGATGTCTTGGGTTTATAATTTTTGTAAATTTACCCTCTCTATTATAAATTCTTTGTGCATGGAATAATA…
Mcarcinus.id899.tr132607	id899	tr132607						1_of_2_in_tr132607 len=501 id=899 tr=132607	CGAGGGTTAGCGAGATATGGGGCGTGCCCCTAAACTGAACATTTACTGTAAATATTCCTTAAAAAATAAACAAAATCATAAACAAAAGGTGGTAACTATTCCTTTCGGCGAGGCCGCAGAAGTAATCGTGAGTTTTACCCCATTGACGATCTTGACTAAACAGTGTATCAGAATGAAATGGAAGCATCATGGCACAACAGCATAGCATGAATTAACAAATGGTACTGCATTTTAAGCAAAAATGTTCTAGACCAGATTATGCAATGTTGCACATGTGAACCCGTACAGTTACAGGGAAAGCAATTGGTACATAGGCTAGAAGAAGAAGAGTAAGCATTAAAGATAGCAACACATGGCCACAGTAAAACAGACCTAAGGATAATTTTCAAGTTTCAACAA…
Mcarcinus.id900.tr132607	id900	tr132607						2_of_2_in_tr132607 len=481 id=900 tr=132607	CGAGGGTTAGCGAGATATGGGGCGTGCCCCTAAACTGAACATTTACTGTAAATATTCCTTAAAAAATAAACAAAATCATAAACAAAAGGTGGTAACTATTCCTTTCGGCGAGGCCGCAGAAGTAATCGTGAGTTTTACCCCATTGACGATCTTGACTAAACAGTGTATCAGAATGAAATGGAAGCATCATGGCACAACAGCATAGCATGAATTAACAAATGGTACTACATCTTAAGCAAAAAAGTTCTAGACCAGATTATGTAGTGTTGCACAAGGAGAGCAATTGGTACATAGGCTAGAAGAAGAAGAGTAAGCATTAAAGATAGCAACACATGGCCACAGTAAAACAGACCTAAGGATAATTTTCAAGTTTCAACAACTCATATGTATGTTATTGGC…
Mcarcinus.id901.tr259421	id901	tr259421						1_of_1_in_tr259421 len=334 id=901 tr=259421	AAAAAAAAAACACTGTGGTTTTCTCTTTTTGTCAGAATATTACCTTCTTTTGCTAAGAACAAATTTTTTTTGGCTTTTTATCGCTGTCTTTGAATAGTAAATTATCATTATCAGATTTACGTTTTGAGAGTCCAAATGCTACGATTGAGCAAGAAATATCGATGCTTTACATTTTTTACTATAACTTATGGGGTATTTTCTTTAAATTCAAACAAGCCATTCTTGGAAGTACTTTGTTGGTGTCCACATTTATAACGTCGCTGTGAAACACCAAGTTCATAGCTTTTTCTGGTGTATCTGCACTCCCTGCCTTCTCTGTTGGTCTTGGGGTGAA
Mcarcinus.id902.tr694691	id902	tr694691						1_of_1_in_tr694691 len=308 id=902 tr=694691	GGGGGAGCAAATTGCATAACGATCATCCCGGAACAGATATGAGGCGACTTCGATTTCTACTTCAGCGAAGGTCGTTTTCAAAGCTGTCCCTGGAGTTACCCACGTTGCCCTTGGTGTACCTCCTGCTATTGAAAGAGGAAAACAAAGATACCTTGCTGAACACGTTGACAACATTGTTCCAGTTGTTGACTCTGGAACTAGCTCATAGATAAGCAAATCTGGCTTTAGTTGGAATTATCATCCATAGTCAACCATGGTAATGAGGTTACCAGCACGGAACATTGCCAGTTCCTTCACCCCAAGACCAA
Mcarcinus.id903.tr1459	id903	tr1459						1_of_1_in_tr1459 len=370 id=903 tr=1459	ATCACTACTTTTCACTCAAAAGTGAAATAATTTTGTGTTTTTGATGAGGGAGTTGCCAGCTGCAGAGGCTGATAGTATTGGCAATTTAGGGTACTTTTCTAAACATTGTCATATTTTTGGGGTCCAGGAAGAGACAAATGAAGTCTTCCTCTGACCCAGACACTTTACGGATTTTACTCTGCAAATCCTTTTCAACTTGGAAACAATTGGAGAAGTAGGATTATATTTAATAAGTGATTGTTTTTTGTGCTCTTTATTTTTTGTAGAGTGTAAGAAAATGAATTGTTTTTCTTGTTATGGTGAACTGGAATGCCATCTCTTGGGTGAGTTATTCACATGGCGTATGAGTCTGTTCCATGGTAAATTTTTG
Mcarcinus.id904.tr558584	id904	tr558584						1_of_1_in_tr558584 len=389 id=904 tr=558584	AGTGTATGTATACATATATAAAAGGAAAAGAAGAAAGAAGGTTGAAGGTCCTGAAAGGAACTTTTTGCATCACATTTATAGTGTAGGAAAAAATGCGAGAGTGAGAAAGGATGCATAGGTAAAGTGATGGATCAAATAGTATTAAAATGTTTGGTCGGATCAAATAGTATTAAAATGTTTGGTCATGCATAAATCCAAGAGGACAATCAGTTATGGATAAGAGTATATAATCTGGAAGTGTTAGAAGGGAGGCGATGAAGACCCACATTGTGAAGAATACAGTGTAAGAGAACTGAAAATGAAAGACCTTAATATCCAGGAAAAGCCAAGGCAAGCAATACAAAAGTGAATGGCAATGTGTGTAGAGGGGCATGATATGCTGCTGCAAG
Mcarcinus.id905.tr587841	id905	tr587841	Pigment-dispersing hormone type 1 OS=Litopenaeus vannamei GN=PDH1 PE=2 SV=2					1_of_1_in_tr587841 len=448 id=905 tr=587841	GTCCCAGACACCGCTCCGCACCTGACTCGTCCACATCCCGCCCGCTCCTCTTCACAAAGATGCAAACCGGTTTCATCGCAGCTCTGGTGGTGTTGGTGGCTGTCAGCACCATGGTGACATCTGCACAAGAGGAGCTGAAATACCCTGAACGCCAGGTCGTAGCAGAGCTGGCAGCCCAGATCCTGAGGATAGCCCGGGGACCCTGGGGCACCGTGGCTGCCGGTACCCACAAGCGCAACTCCGAACTCATCAACTCCCTTTTGGGACTCCCCAAAGTTATGACCGACGCCGGACGAAGATAGATTCGCAACTCTTAAAAATGACGCCTCACACCCCGTTTAGTTTATAGGATGAGACTTGCCTGTGACGAGCCTCTCTTCTCTCTCCCATCGTAAGGGC…
Mcarcinus.id906.tr905084	id906	tr905084	60S ribosomal protein L39 OS=Plutella xylostella GN=RpL39 PE=3 SV=1					1_of_1_in_tr905084 len=251 id=906 tr=905084	TTTTTTTTTTTTTTTTTGCACCTGATTACTTTATTAAATGGTTAAGTGACGTACAAGTAAACATCAGGCCAACAATGCCCAGCCCTCTGCTTAGAGCTTGAGCTTGGTCCTTCTCCAGTGACGGCGCTTGGCATTGTACCTGATTTTATTTCCCGTGCAGTTTCTGATCCATGGTGGGATTGGCCTATTCTGCTTCAGCTTTTTAGCCAATTTCATTTTAATACGGAAAGTTTTGTGAGCCGCCATCTTGG
[truncated: 196,993 more rows]
