# Supplementary material for: De novo assembly of the freshwater prawn Macrobrachium carcinus brain transcriptome for identification of potential targets for antibody development
Source: PLoS One. 2021 Apr 9;16(4):e0249801. doi: 10.1371/journal.pone.0249801 (PMC8049718; doi:10.1371/journal.pone.0249801)
Supplement: S2 File — (XLSX) [file pone.0249801.s002.xlsx]

## Sheet: All
Glutamate Receptors
Type			Group	Subunit	OS	Gene	Nuc. Seq.	AA Seq.	Cell #
Metabotropic Glutamate Receptors			III	6	Homo Sapiens	GRM6	GCCTTGTTTTTGCAAGCTGCAGCCAGGCTGCGAGAGGAAGAATTGCTGCATACTGGTGATTTTGTTTTCATAATGGCAGAGTCTCCTTTGCCATACATCAAGAATGAAAATGAAGCGTTGGGTACATTAGTAGTGCAACCCATCAGCGGAAGTGTCAAACCATTTCATAATTACTTCAGGAGTCTTTCATTAGCCAACCACACTGTGTATCCATGGTTCCATGAATTCTGGGCCGAGGTATTCAACTGTCGTGGTGCTGCCTGTTTCACAGGAACTGCTCTGAATCTTGCTGGACATAAATATCGGCAGGCTGACAGTGTTGTGAGTACTGCAGATGCCATTTCAATAATTGCTCGAGGTCTTGAAAGATGGCGAAGAGAAGCATGCTCAGGAAAACCT…		.
			III	4	Macaca fascicularis	GRM4	GCCTTGTTTTTGCAAGCTGCAGCCAGGCTGCGAGAGGAAGAATTGCTGCATACTGGTGATTTTGTTTTCATAATGGCAGAGTCTCCTTTGCCATACATCAAGAATGAAAATGAAGCGTTGGGTACATTAGTAGTGCAACCCATCAGCGGAAGTGTCAAACCATTTCATAATTACTTCAGGAGTCTTTCATTAGCCAACCACACTGTGTATCCATGGTTCCATGAATTCTGGGCCGAGGTATTCAACTGTCGTGGTGCTGCCTGTTTCACAGGAACTGCTCTGAATCTTGCTGGACATAAATATCGGCAGGCTGACAGTGTTGTGAGTACTGCAGATGCCATTTCAATAATTGCTCGAGGTCTTGAAAGATGGCGAAGAGAAGCATGCTCAGGAAAACCT…		.
			.	.	Drosophila melanogaster	.	AATACTGGGAGACCTTCTTGGGATGCAAATTAGGGCCCCCCCGGTAGTGATCTTGCATGCCCTAAGGACAGAAGAATCACAACAGAGTCGGGCTATCAGCAGGATCCGAAGGTGCAGTTTGTGATAGATGCAGTTTATGCTTTTGCCTACGCGTTATCCGACTTGCAGAGCAGTGTCTGTCCTGAGGAGAGCCACGTTTGCGACGCCATGAACAGTTACGATGGGGGCGCCTTCTACAGGGAGCACCTCCTTAAAGTCTCCTTCAAAGGTGTTGTCGGGTCACAAGTGAAATTCGACGAAAGAGGTGATGGGCCAGCCAGATACACGATATACAACTTCCGAAAAATACCTGGTACAAACTCG		.
					Drosophila melanogaster	mGluR	GCCTGTTCGTGGTGTAGTGGGCGGTTCCTATAGTTCCGTCAGCTTACAGGTTGCCAATCTGTTCCGATTGTTCCACATTCCACAAGTAAGTCCAGCCTCAACTGCAAAGGCACTATCTGACAAAGATCGGTATGAGTTTTTCGCCAGGACCGTCCCACCAGACACATTCCAGGCTATGGCCATGATGGATGTCATGCAACTTTTCAACTGGTCCTATGTATCCACCATCCATTCAGAAGGGTCCTACGGAGAATTTGGTATAGAAGTCATTCGGAATTTGGCCATAGCTCGTAACATGTGCATAGCCGTATCTGAGAAAATTCCACATAATGCTGACCATGAAATTTTCGACACAGCCGTCAAAAATTTATTGAAAAAGCCCACTGCAAGAGCAGTCGT…		.
					Drosophila melanogaster	mGluR	GCAATGAATTTCATTTGTTGAAATGAAACTTTCTATAAAAAGTAATGAAACTTAACACGATGGCTTACCATACTAAAAACAGTTAAGTTTATTCTTTCACTTTTCTATAAAAGGAGGATTATAATATCTTGCTAGTCCTATATTTTCTGGTATCACAAAGTTACTGCTTATTCTTCACCCTCGCAGCTTATATTCGTGACACATCACCTATGGTGTTACCATCTGTCAGGAATACCAACATCTGCCTTGATCCAACCCGTCTTATGGAGGGCAATCTCTTTTCTGACCCAATACTCCTGTTACATTCAATTGAGCTTGCAACTGCTCCTTCATCATTATCGCTCAGGTTATGAGCATCAACTGGAAACTCTTCCTCTGAAGATTCAAAGACATCAAAGG…		.
					Drosophila melanogaster	mGluR	TCTATCGGCATGAAAAATTAAAAGTTTAACAAAATATATAACCTATATAAATATATATCTCATGCCACATCTGAATACAAATGACTTACCTACAAACTGTCTATTGGGCATGCCTGCTGTTAGGTCTACAGTGCCAGTTTTTGACAAACCGTCAGCCAATTTGTGAGTTTGGGCACTTAGAGATGCATTGTACAAGGAAGTAGCAGCAGTATAATGTGATCTCATCTCCAAATCTTTCACATCTCTGCTTAATTGGCTGTAAAGATACATCTTTCGAGCATATAAAAATAGCAGCACAACTGTAGCTGACACAAGGTTTCCTATGACAATGGCAGGGTCTTTGAAATGGATGGGAGCTTTGGTAGCAACTACTGTCCACACAACCCAAGCAATAGCAGT…		.
					Drosophila melanogaster	mGluR	GCAATGAATTTCATTTGTTGAAATGAAACTTTCTATAAAAAGTAATGAAACTTAACACGATGGCTTACCATACTAAAAACAGTTAAGTTTATTCTTTCACTTTTCTATAAAAGGAGGATTATAATATCTTGCTAGTCCTATATTTTCTGGTATCACAAAGTTACTGCTTATTCTTCACCCTCGCAGCTTATATTCGTGACACATCACCTATGGTGTTACCATCTGTCAGGAATACCAACATCTGCCTTGATCCAACCCGTCTTATGGAGGGCAATCTCTTTTCTGACCCAATACTCCTGTTACATTCAATTGAGCTTGCAACTGCTCCTTCATCATTATCGCTCAGGTTATGAGCATCAACTGGAAACTCTTCCTCTGAAGATTCAAAGACATCAAAGG…		.
			II	2	Mus musculus	Grm2	GAAGTCGTAGGCCACTTCTTCCGCGACTCCGGAGTCCTTAACCAACTTCTCCTTTACGGCAATACAGATGCCGTTCGTCGCCAAGAGGCCCTCCAGCTCTTCGAAAGCCTTGATGCCGTAGTTCGATTCCTCGTAGATGATGGAGATATACGACCAGTTGAGCAATTTGACGATCTCGACCATGGCCTTGACTTGGTAGTGGTCCGACGGGATTGTTCGGGAGAAGTATTCGAACCTCTGTTTATTGCTCAGTTCCGGAGACGTTGAGAAGAAGCTCACCTGGGGTATCTTGAAAAGCCTAAGGAGGTTAGCGACCTGTATAGAGGTCACAGACGAAGCTGCTCCGACGACCCCTGATATGACCTTATTCCTGACCTCGGGCGATGACCCGTCCCGACA…		.
			II	3	Mus musculus	GRM3	CGTCGGCGGAGTGAGTCCTCTTAGCCATTGCTGACTTGGTCTTTTCTCGTCAAGTGACAAAAGTGGTTACCACAAGCGTGTTTTCAGAAGTCCTTTGCTTGCTTATTTTAAATGTGAGGTTCGAAAACGTTTGCGTTGCCGTGAAGTTAGTTCGTATTTTATTAAGGACAAAGTGCAATTTGTCCAGCTACATTAAACTAACATTATGGACTAAATATTATCCGTAACTCTGAATCGTTTACAGCACCTGTGATTTAACAAGCAGTCTGCGTTTTTTGTCTTTTTAACAACGAGAATAAAGATGATGCTGCCTACTGTTCTTCTGTGTCTCCTCTTCATCATAGGACAGGCGCAACATGTCTCTTCCCAGAGGGTACGCACAAGCAACAAGGCGACCTT…		.
			II	3	Mus musculus	GRM3	CGTCGGCGGAGTGAGTCCTCTTAGCCATTGCTGACTTGGTCTTTTCTCGTCAAGTGACAAAAGTGGTTACCACAAGCGTGTTTTCAGAAGTCCTTTGCTTGCTTATTTTAAATGTGAGGTTCGAAAACGTTTGCGTTGCCGTGAAGTTAGTTCGTATTTTATTAAGGACAAAGTGCAATTTGTCCAGCTACATTAAACTAACATTATGGACTAAATATTATCCGTAACTCTGAATCGTTTACAGCACCTGTGATTTAACAAGCAGTCTGCGTTTTTTGTCTTTTTAACAACGAGAATAAAGATGATGCTGCCTACTGTTCTTCTGTGTCTCCTCTTCATCATAGGACAGGCGCAACATGTCTCTTCCCAGAGGGTACGCACAAGCAACAAGGCGACCTT…		.
			.	.	Drosophila melanogaster	mGluR	GTTCCTCCTGACTGCTCTCATCACTCCAGCGACCTCTTGGTCTGAGCCAAAGACGATGACACCTCTGGCCATCTGTTTCTGGAGAAGCTTCTTGACGATGAGGTCATAAGCCATTTCTTCTGCGACTCCAGAATCTTTCACCAGCTTCTCCTTGACTGCAATACAGATCCCGTTTTTGGCTAAAAGACCCTCCAGTTCCTCGAAGGCCTTGATCCCGTAGTTCGATTCCTCGTAAATGATTGAGATGTACGACCAGTTGAACATCTTGACGATTTCCACCATGGCCTTGACTTGGTAATGGTCGGAGGGAATGGTTCTCGAGAAGTATTCGAACCGCTGTTTGTTGCTCAGCTCGGGAGAAGTCGAGAAAAAGCTCACCTGGGGTATTCTGAAGAGCCT…		.
			III	4	Mus musculus	Grm4	GATGAGAGCAGTCAGGAGGAACAACGCCACTGGGAGTTTCTCCTGGATCGGGTCGGACGGATGGTCGGCCAGATCTCTTGTGTCCTCAGGTAACGAACCAGAAGTGGAGGGAACTTTGTCGGTCCAACCTCAAGCCAATCCAGTCAGAGGCTTTGACAGATACTTCAAAGGGTTAACTGTGTCTTCGAATAAGAGGAATCCCTGGTTTGTCGAATACTGGGAGGACCACTTCAAG		.
			III	4	Mus musculus	Grm4	CCCCCCCCCCCCCCCGCCGCAGCCTGGCCCTCTGGTTTTCTCGTGGAGTTCGTAGTCTACTTGGAAGATCACTTCACTCTGCGTGCCGGAATCTATCTTCTGAGAGGAGGACGACAAGTTGCTATTTTTAATGGATGAGTATCTGGTGGACGAGGGCATTATGGACTGCCTTATGTTTCTCTCTGGGTGGAACAGGATGATGTATATCTTCGGCCCGAACAGGCACACCAGCGCCACCGTTGCCGAGAGAGAGATCGTCAACGATGTTGTGGTGATGCGCAACTCCACATTATTGGCCGTAGAGAAATAAATCGGTACGAAAGCCAACCAGATGATACACGTTGTGTACATGGTAAACCCGATGTATTTGCTCTCGTTGAAACCCTCCGGGATCTTCCG…		.
			III	4	Mus musculus	Grm4	TTTTTTTTTTTCTCTCTCTCTCTATAGCTGGAAATGCAGTTGATAATGTCGAAACAGCCAGGCTTAAACCTCACAGTTATTTTGTAATGTCTTCCATCGCCCGAATTCTTATTAAGAAATATCGCTTCTTCGTAATCAGTCGCAGTTTCCAAATAACGAAAGTTCATCGACTGTAATACGAGAAGCCAATGGTTAGCCACATCTTGACAACGAATCGTAAGTCTACTTTGTACAAGAAACAAAAGACTTCGTAGTTCCCTCCGGCTGCTGTGATATTGCCTAACATCCCCTCCCGAGACTTCTCCCATCTCAGCTTATCTCCTAATTGAGCGACGTCTCTACAGAAGCACATCGGGAACGTCCTGCACCAGGCCGTTGGCCGAAGAGGAGCAGGTAGGA…		.
			III	8	Rattus norvegicus	Grm8	GCAGCAGCAGCAGCAGCAGCCCCCCCAGCCCCTCCGCTCGCGGGCCGAAGGGCAGGGGCCTGATGATGCTCACGCTGATCCTCCTGGTGGCGCTGGCGAGGAGGACCCAGGCTGGCAACCCGGACAAAAATAAGATGGTGAAGATTGACGGGGACGTGATCTTCGGCGGGATGTTCCCCATGCACGAGCGGGGGCTGGATGAGCCCTGCGGGAGCATCAAGGAAGAGAAGGGCATCCAGAGGATGGAGGCTATGCTCTACGCCCTCGACAAGATCAACCGCGATACCGTCCTTCTGCCCAACATCACCATCGGCGCCCTCATCCTCGACACCTGTTCTTCTGACACCTACGCCCTCGAGCAGTCCATGGAGTTCTTCAGGTCGTCCCTCAGCCAGAAGG…		.
			III	8	Rattus norvegicus	Grm8	GCAGCAGCAGCAGCAGCAGCCCCCCCAGCCCCTCCGCTCGCGGGCCGAAGGGCAGGGGCCTGATGATGCTCACGCTGATCCTCCTGGTGGCGCTGGCGAGGAGGACCCAGGCTGGCAACCCGGACAAAAATAAGATGGTGAAGATTGACGGGGACGTGATCTTCGGCGGGATGTTCCCCATGCACGAGCGGGGGCTGGATGAGCCCTGCGGGAGCATCAAGGAAGAGAAGGGCATCCAGAGGATGGAGGCTATGCTCTACGCCCTCGACAAGATCAACCGCGATACCGTCCTTCTGCCCAACATCACCATCGGCGCCCTCATCCTCGACACCTGTTCTTCTGACACCTACGCCCTCGAGCAGTCCATGGAGTTCTTCAGGTCGTCCCTCAGCCAGAAGG…		.
			III	6	Rattus norvegicus	Grm6	TACAACATCATTCACTTCAAACAGACGACGCCGGGGCAATACGCCTGGGAGACTGTGGGCCAATATATCGAAGGGGAACTCCGGCTGAATATGGAAGTTCTGCAGTTCAAATTGGACGATCCATCACCCCCTTCGAGCGTCTGCTCACTGCCCTGCTTGACTGGGCAGGCCAAGAAATATGTGGAGGGAGAGTCGTGCTGTTGG		.
			II	3	Macaca fascicularis	GRM3	GGAGGGAGAGTCGTGCTGTTGGCACTGTTTCAACTGCACCACTTATCAGATCGTTAACCCCAATGATGAAACGCAGTGCCTATCGTGTTCCATGGGAACCTTACCATCGAAGGACCAGCTTACCTGCGTTCCAATTCCAGAGGTGTACATCCGCCCAGACTCCCTGTGGGCGATTGGAGCCATGCTCTTCTCCTCCCTGGGCTTGGTCATGACGGGCGTGGTCATGTGGGCGTTCGTCAG		.
			.	.	Drosophila melanogaster	mGluR	AGCTACAACGACACGCCCGTGGTGAGGGCCTCCGGCAGGGAACTCTCCTACGTCCTACTGTCGGGGGTGTTTCTGTGTTACGCCATGACGTTTGTTTTCATACTGAAGCCGACAGACGTCGTGTGCGGAATCCAGAGGTTCGGCCTCGGCTTCTGCTTCGCCGTGGTCTACAGCGCGCTGCTGACGAAGACGAACCGCATCTCGCGGATATTCAACGCCGGGAAACGGACGGCCAAGAGGCCTTCCTTCATCTCGCCCAGGTCACAGCTGTGCATCTGCTTCTTCACCGTCTCGATCCAGGTCATAGTGACGGCCCTATGGTGCCTGGTGAGTCCCCCAAGGGCCATCCACCACTACCTGGTGAGGGAGGACAACTTCCTCGTCTGCGCCGCCTCCATC…		.
			.	.	Drosophila melanogaster	mGluR	AGCTACAACGACACGCCCGTGGTGAGGGCCTCCGGCAGGGAACTCTCCTACGTCCTACTGTCGGGGGTGTTTCTGTGTTACGCCATGACGTTTGTTTTCATACTGAAGCCGACAGACGTCGTGTGCGGAATCCAGAGGTTCGGCCTCGGCTTCTGCTTCGCCGTGGTCTACAGCGCGCTGCTGACGAAGACGAACCGCATCTCGCGGATATTCAACGCCGGGAAACGGACGGCCAAGAGGCCTTCCTTCATCTCGCCCAGGTCACAGCTGTGCATCTGCTTCTTCACCGTCTCGATCCAGGTCATAGTGACGGCCCTATGGTGCCTGGTGAGTCCCCCAAGGGCCATCCACCACTACCTGGTGAGGGAGGACAACTTCCTCGTCTGCGCCGCCTCCATC…		.
			.	.	Drosophila melanogaster	mGluR	GATTTAAAAAAAAAAACAAAAAGGTGTCTTTCTTAAGAAAGTTTTGAGAAGCGACGGGTACGGACGCGTTTCTTAAGAGGTGTGACGTGACGGAAAACGGAAAATAAAAAAATAATGGATCGAAGCTGGGAATAAAAGACGAAATGCTTCTGAAAATGAAATTACAGTAATGGACTGGAACTGGGAAATGAAGAAGTGAATTACAGTAAGGAAAAAAAATAAGGTATAGAACATAAATCACTTCTCGAGATGTGTATAAGAATGGACCAGGTTTTTCTTATCAAAACCATCAAATCGAGGAACTGCCCGTGTGTAGGTGGATAGAAAAACAAGAGAAAATATAATGAAAAGAGAAAGAGAGAGAGAGAGCACACCTGTCTAACATTTATTTTTTTGCCT…		.
			III	4	Rattus norvegicus	Grm4	ATTTTTTTTTTTTTTTTCTGTTTTCCTAACATTCGGTTACTTCAACCATTTTTCTTTTATATACAAGGCTTTTGTGACAACAAATGATATAATATGCGTTGACTTTATGCTTAATAAAGGTTTCAGAGCTGTTGATATATTTATGTCCTTAACGATGCATATAAAATAAAGATGATAGTAAGGGGAAATATTCATGCATCAAAATAAACAAAACTCACATTTTATTTGTTTATCAAAAGTCATCTTAATTTCCATTAAGGTTATCATTTGCTTAGCACAACTGCATATGTTTAAAAACTGCGTTGTGGTGTAAACATTCAAACAATTACATTTAAGATAAGTTTTCACTTAGCTTCACGACGAATGAAACATTCTTTATTTAAACTGCAGATACACCTC…		78368
			I	5	Homo Sapiens	GRM5	ATATATATATATATATATAATATACATATATGGAGAGAGAGAGAGAGAATCTTACAAACTCCATTCGTTCCCTCTTAAACATGACAGATGATTTCTTATATAGTTCATGACTAATCTAGTAGATATTTTGAGGCTTAACTAAATCAGATTTCAATGCACCAAATGTTACCTATGCAATAGTACAGTAATTAATCCTTTGAGTTCTATAAGAATTGTTTTCTAAAGAAATGTTAAGAAATAATGGTTGGTCAATAAGTAAGATAACTGATCGACATTTTGTTTGTCATGCTTACAAAAAGCCTTGTCAAACTTCGTTCTCTCACATTCACGCTAAAAAGAGGAAAATCGGGCTGCATGCTTTTCCTAAAACGCGTATGAAAATCTGCAATAAAAAGTGAT…		88873
			I	5	Homo Sapiens	GRM5	ATATATATATATATATATAATATACATATATGGAGAGAGAGAGAGAGAATCTTACAAACTCCATTCGTTCCCTCTTAAACATGACAGATGATTTCTTATATAGTTCATGACTAATCTAGTAGATATTTTGAGGCTTAACTAAATCAGATTTCAATGCACCAAATGTTACCTATGCAATAGTACAGTAATTAATCCTTTGAGTTCTATAAGAATTGTTTTCTAAAGAAATGTTAAGAAATAATGGTTGGTCAATAAGTAAGATAACTGATCGACATTTTGTTTGTCATGCTTACAAAAAGCCTTGTCAAACTTCGTTCTCTCACATTCACGCTAAAAAGAGGAAAATCGGGCTGCATGCTTTTCCTAAAACGCGTATGAAAATCTGCAATAAAAAGTGAT…		88874
			II	2	Homo Sapiens	GRM2	GGGACAGGTATGTCTGTAGCAACAGTCGCCTTGAATATGATAAAAATTACAGTGGAATACTGAACAGAAGGAAAAAATGGAAAATTGTCAGTTTTTGTTTTTATTAAGAAAATCATATAACTGAGAAATTTAACGAATCCCTTCGGAACGTTTTGCACATTCCTTATTCACTTATATCAAGTGTTTGTTTCACAATCACAAAATTTTGACGACAAATTTTTCAAGAATACTGCTAAAGAAATACTGATAACAAAATAAAACTTAGCCTAAATATACTCAAAACTCCACACTACAAGACAAGGCATTCATGGAGTAATAATAATAATAGGTTTCGGTTACATTAATCTTATAGGGTCTTGATGATAACAATGATGAAAGAGGAATACGGTTAATACCGGA…		99343
			I	1	Drosophila melanogaster	mGluR	TGACCTGACTCTTGGGACTGATGAAACCAGGTCGTCGAGCTGACCTGGAGGCGGAATCAAAAATCCTGGAGATGCGATTTGTCTTCGTTAGCAAAGCTCCGTAGATCATAGAGAAGCCAAAACCAACCCCAAACCTCTGGAGAGCACAGATGATGAGGCCGGGCATTGCAAGGAGCAAGAAGGTGTTGAGGTAGCAGATGAGAATGCCACACAACAGCATGTACGAAAGCTCCCTTCCGGACGCTTTGACGATTGGGGTGTCGTCATGCTTCCCGAAAATGATGATGACTGTGAGGGTGAGCACGATTCCCAAACACGAGATGGCTACCGGAACAATGGCGAAAATCGAGTTCCATTGCATGTATTTATGAGGCAAGTCGTAGCAATCACTCTTGTTCT…		104384
			III	6	Rattus norvegicus	Grm6	GGAGCCACTGTTCTGAAGCCTTCTGCCCCAGCCACATTTTCTGGATCCCCAGAAGACACAACTAGAGAAATGTAATCCCAACCAAGGAATCTCAGCATCTGAACCGTAGCTTCAGCCTCCTTGTTTATTGGTGGACTCATCTGCAATGCATATGGGTTGTGAGCCAGGGATGGACCCATGTTGATTGAAGTCACATTGAGCGATGATAACATCTCTCCAGTAACCCTGGCAGTTTCTGGGTCGAGCGAAGTCACGAAGAGTTGAATGTCGCTGATGTCAACGTTGACTCCGGGTAATAATCCCTTTACGAGACTCGTCACTTGATTCATTGTTCGTATACTAGAACTGCAGGTATCCAGGACAAGTGCTCCTAAACTAGTGGATGGTAGAAGCTTTGGG…		110642
			I	1	Drosophila melanogaster	mGluR	GTGAGGTTCCAGAAGAAGGACAACTGCACGTGCACCCTCTTGTGCTGCCTCTGCTAGTTTATTCCATACATTCAACATATAATTCACTTGGTCAACCTTCATCGGTATTGGCTCCGCCAAGGCATACTTAAGATTGTGAGCTTCAGTTTCTCTCAAAAGGTGCTTCAGTACATCACCCGGGGTTCCTCCATCAGAGTACACAACACTGAAGACTTCCCAACGCCAGTACAAAAGCAAACTCGAGATGGCAGCACCTGTAACATCATTAGGTGGAGCAAGGCGTAACAACACAGGAAAACGGCGTGTGTTGGAAAAAGTAGAGCTTGAGGCCTGAGTGGCAATGGTTGTAATACCATAAGGTTGAGTCACATCAATCACCTGGCCGACTTCTTCTTCAAA…		111138
			I	1	Drosophila melanogaster	mGluR	GCCACCGAGGCCGATAACGATATCGCAACGCACAGCGTCGTTATTTGCACCTCATAAGAGTTTCCAGTGCCGAAGTATATTGGCACGAAAGCCAGCCAAATGATGCAAGTGGTGTACATAGTGAAGCCGATGAATTTGCTCTCGTTAAAGTTTTCTGGTATTTTCCTTGTCTTGACGGCGTAGACGGTGCAGGTCGTTATGAGGAACATGTTGTACACTAGCGACAAGAGAAATGAAGAGTCTTTAATACGACACTTGAGGATAACCTGGTCTCGAGTTGGGTAGTCGAACCTAGCCCCGGGCGGCTCAATGATTAACCACACCACAGTTGCCACAACCTGGACGGAGACAAGGGAGCAGGTTATAATGACCTGACTCTTGG		128410
			I	1	Drosophila melanogaster	mGluR	ATGGTTGGCGTCTGTTTTATCAATATTGGGTCAGATCAGAACAGAGGTCATGGCCAGCGGTGTGCAATTAGATGGTGACCCAATTTTGGGAGGCCTCTTTCCCGTCCACGAGAAAGGAGACAAAACTCCATGCTCTTCGGCAGTTTACGATAGAGGACTTCAGAGACTGGAAGCCATGTTGTATGCTGTTGATCTTATAAACAGAGATCCAGATCTCCTCCCAAATATCTCTTTGGGTGTACACATTTTAGACACTTGTTCCAGAGATACTTATGCTCTTAATCAATCCCTGGAGTTTATAAGAGTGTCTTTAGATGCCCTGGATACATCAGGACTTGAATGCTCAGATGGGCAGGCCCCCAGGGTCAAATACCG		164642
			I	1	Drosophila melanogaster	mGluR	GAGAGGATTCCTCGCCTTCCGTTAAGCTAATGGGCGATGCAAGAGGTACTTTATCTGCCTTGCTCAGGCAAACGTTATAAGCAGCTGCAGACTCTGTTACAACCTTTGCCACTGAAGTGGAGTATTCATCTTCGCTAAGAAGAACAGAGGCAGCTTCCCATGACAAGTTACTAAGGAATGTCAACAAAGCCTGTCCTTTCTCTTCAGCCGGTATTAACTCCTGGGCAGCCACGTTTACAACAGGGACATGGTACTTCTGAAGAAGAGGAGAAAGACTTGGATGGGAGGAAGCTACTCCCGTGAGGTCTACTATGCCTAAAGCCAGAAGTGTGTCGTTGCTCAATGGAG		166588
			I	1	Drosophila melanogaster	mGluR	ATGGCACCTTAGTTCGGCTGGATACTCTACCTTCATCTTGCTTAAACAGCTGTGTTGCATGCAAACAGCATGACACCGACTATGTCATTCTTGATTCACCTGATAAGTTGTATGTCATTGCAACTTTCAATGTCCACAAAAAGGGTGAACGTCCTCTTGAATGTGGTCCTCTCGATGGAGACAGGGGAATCCAGAGTGTTGAGGCATTACTTTGGATGTTAGATGGCATCAACTCGGACCCTGAGATCCTTCCTGGTATAACTCTCGGTGCAATAATTTTG		173109
									.
Ionotropic Glutamate Receptors			Kainate	3	Rattus norvegicus	Grik3	AAGAGAGATTCGTAGTTACTTCCGCCTAAGGTTCCCACGGTAAAGCCATCCTTGATGGCTCTGGGAAGGTCTTGAAGAGAGTCTATGGGAGTCTCGTAGGCTGGGATGGCGAAGACGGCTGTTAACATTCCTGAGTACAATGCTATATTTATGGCGCAGAAGAAAAACCAGAATAAAAGAACAAGTCTGACTTGCAACGAGTCGTCATTTATAGAGGAGCCCTGATTGATAATGCTTCGAAACATGTTAAACTGAAACCACTGGAGGTCAATCTTCACGTCAGCTGCCAT		.
			AMPA	3	Homo sapiens	GRIA3	AAAAAAAAAAAAAAAGTCAAAGAAAACGATTCCTGCTTCATTCAATATTCCTCTGTACAAAATAAGGTTTTGTTCTGTCTGTCAATACAGAATGTGACTTTCTCCAGCAGCAAGACCACGGTAGATATCATCATTCCCAGGGCGAACATATAAAATGCAGCCTGCAGGTGCGCTAAAGTAATTGCGATGTCCTTCACCTCTGTTTCTTGACCTGGTCGATTGCCCATTGGTATTCTGTAACACTCATCTGAATATTTCTTCATCAGACCGGCCTCTACTATTCTGAGTAATGCGCGACTGAGTGCACCTGTGACAGGAGAACCTTTCTGACAGACAAACCCAATATACGACGGAAAAAGCCTTTCTCTGCTGAGGTGCAGCTTCTCCTTTCCATACTTG…		.
			.	Variant	Coenobita clypeatus	.	TGGGAGCCCAAGGGTGACTCCGTGAGGGTCTTCGGAGCCATGTGGCTGCTCATGGCATTCATTTTGTCCAACTACTACTGCTCCAACCTGCGGGCCATTCTCATCACGCCCAAAGTAGTTTTGCCTTTCAACGATTTCTGGGGACTGGCGAAGACAAACTTCATCGTGTGGGCTCCCAAAGGAAGTCGGTTCAACGAGGCATTGAATGTTTGTCACTTCTTTTTCTTAGCTGTCATCCCAATCTGAACTTCAAGTTGGCCTCCTGTTTATTTTGTTGATATCTCTATTTCAAATGAATCAGTAACATATTCAGGAGTAAATCAAAATTAATTTCCGGTGAAAGTCGGCCATGGGAACAGTTTTTGTCATCCAGTCACAACAGGAAAACGAAAGGAAGTA…		.
			Delta	2	Rattus norvegicus	Grid2	AAGCTTTTGCCGTATTTTCACCATTCGCCTATCAGGTATGGTTGTTGATTTTGGCGACGACGCTCCTAGCGGGCCCACTGATAACACTAGCGACGTGGCTACGCAAAATGTACAACAAGATGGATTCGAGTCGAATGTACTCCCTATCAGACCACTCTTTTTCGGTCTACCGATCGCTGGTTCTCCAGGGCAACGAAATGCGTCTGAGGGGCTGGTGCCAAAAATGTTTATACATGGGATGGTTCCTCTTCTGCTTCATTATCTATGCGCTCTATTCGGGAACGCTCACGGCCGTGCTGACAGTTCCCGCCTTCGAGAAGCCCATCGACTCCTTGCTGGACCTTCTGGACGCTGTTATCAAGGATGGTTTCAAGCCAGTTGTCGTCCGTGGTACTAGCA…		.
			Delta	2	Rattus norvegicus	Grid2	AAGCTTTTGCCGTATTTTCACCATTCGCCTATCAGGTATGGTTGTTGATTTTGGCGACGACGCTCCTAGCGGGCCCACTGATAACACTAGCGACGTGGCTACGCAAAATGTACAACAAGATGGATTCGAGTCGAATGTACTCCCTATCAGACCACTCTTTTTCGGTCTACCGATCGCTGGTTCTCCAGGGCAACGAAATGCGTCTGAGGGGCTGGTGCCAAAAATGTTTATACATGGGATGGTTCCTCTTCTGCTTCATTATCTATGCGCTCTATTCGGGAACGCTCACGGCCGTGCTGACAGTTCCCGCCTTCGAGAAGCCCATCGACTCCTTGCTGGACCTTCTGGACGCTGTTATCAAGGATGGTTTCAAGCCAGTTGTCGTCCGTGGTACTAGCA…		.
			Delta	2	Rattus norvegicus	Grid2	AATAAAGTTAATGACGGTTTCAGCCGCTACTTTTAATCAATGGAGTCTCCATCGTGCTGACAGTTAGCCTGTCCTTTAGTTCTTTCGGGGAGAGGACGCCCTGTAGAAGCCCACTTCTAGCAGGAGAACGGCAAATCCTAGTATATATCCGAGTGACGTTAGAAGGAACGCGGCCTGCAGATGCGTCAGTGTGATCACGGGCACGTCAGATTCTCCTTCTTCATCAGGAGAGAACTTTGGCGCCATCCTCTCGTCCTGAATTTTCTCCCAACGCTTGATCAGGCCTGCCTCGTTCAATCGAAGTAACCAGTAAGAAAAGACATCCTTACACGGAGATCCCTGGGGCATTGGGATGCCATCGCCTTGTGGGAAGAACTTCTCTTTCCCCAGGTGGAACTT…		.
			Delta	2	Danio rerio	grid2	AACCCTTCCGTCACTGTTATGAATGAAATGCTTGACCTCAACGACAAGGTCATAACCCGGTACTTTTTTGTCTCCACGCCATCTCAGAGAGAAGCTCATGCCTTCCTACTGGATAAGAAACTTGCTAACGAAGAAAATTTGGCAGCTGTCGTGAAATTAAGTAACTCTACTCATTCCTGGAACGTGTTTACAAGGCAACTGCTACACCCGTCTGGGACACCGATGGTTATACACGCCAACGTCTGGAATCCAGAGCGAGGCTTCAAGAAAGAAAAGGACATATTCCCAGAGCAAATGGGTAACTTCTTCGGCAAGACTTTAAAGGGCGTCACCCTTGACTTTCAACCGTTTACGGATTACAAAACCATCAAGGGGTCTAAGAAAGTTGAGCCTTCGCCC…		.
				4	Mus musculus	Gria4	TCTAACTTACATGATACATGAAATGTACGCTCTGACCAAAAGCTGCCCGATGTACATGGCTTCAGAGAAATTCCTCGAAACGACAAGCATTAGTTTTGCCTTTCCAAAAGGATCTTCACTCACAGCAAAGGTTAATCCCATAATCTCCCGTCTGAAGGAAGCTGGCATCCTCGATCACCTTTACTTGAGTTATCTCATGTATGCTTCGCTCTGTCTCAATTCTGATCCTTCCGCTGGAGAGAGTCTCCGTCCTCTGGAAATCGGAGACTTCTACGGAGTGCTGAGCATCTTTCTTGGAGGAATCGTACTATCGTTGATGGTGTTCATTCTCGAGCTAATAGTCAACAAAATGGAAAAACAAAACTCGACGCATAACGATAGCTGAAGCGCTCATTCGGG…		.
			Kainate	2	Mus musculus	Grik2	AACTCATTTATTCTTCCTTCACTCGTATCACACTGATGTGTTTCGGTCCATTCGTAGGGAGAAAATCTTGCTATGGTGAAGAGCATTACCGAGACGACCAGGTAGGCAGAGGCTACAGAAAGCCAGACGTCAGCTGAGACGGGTGACAAGAACGTGTAGAAGACTGATGTCTTTTTAGACGATTTCCTGTACAAAATGCTGACACCTAAGTTCATCCAAGGAACGGTGAAGTCAACAACTTGCTCCCTCTCGTGAGTGATGGTTAGATCACCGATAGCGAGGTCTGCTTTCTGTTCCAGCAACTCGTGAATCATTCCGTTCCATCTTCCGGAGTCAGCGTCGAACATTCCATAGGTCCCGTCGTCCGCCAATTTCACGGTGTAATTGAAGAGGAGTATC…		.
			Delta	2	Homo sapiens	GRID2	AAGGAAAATAACATTGGCATAATTCAAGCCCAAGTCCGTACACTCTTAACCTCACTCTGTCCAAGATGTTTCAAAGAGACTGAAGAGAGAAACTAAAGATGATCAGAAATCCATATTAATGTCCTTTGTTTTACAGAAGTACCTGAATTAATTCTAGACAGCTGCTCCTCGCATGAAGATTGAATCCAATTAAATCAGTATGCATACAAATGGTTAAATGTCCCCTCAAAGCTTAGCCATTTTCTTGTAAAACCAAGTCTTCCTTGTAATCTTTTTTCCTACTGTATGTAATTTGCCTGAAAATGCCTTAAGAGTAAAAAGGCAAAATATCTTGCATTCTGTTCCACTTTCCTTGTTATTTCCATGACAGAAGTTATACATATACATTTACAGGACCTT…		.
			Kainate	2	Xenopus laevis	grik2	GTTCTTCACCCTCATCATGATCTCGTCCTACACTGCCAACCTGGCGGCTTTCCTGACCGTTGAGCGAATGGAATCGCCCATCGAGTCGGCGGAAGACCTCGCTAAACAGACCAAGATCAAATACGGCTCGCTTTACGGCGGCTCCACTTGGACGTTTTTCAGCACTTCGAAAGTGGCCACATACCAGCGGATGTTCAGCTTCATGGAATCCCAAAACCCGTCGGTTTACACCAAATCTAACGACGAGGGCGTGAAGAGGGTGTCGAAGGGAGACGGGATGTACGCCTACATGATGGAGTCGTCCTCCATCGAGTATATAACGGAGAGGTACTGCGATCTCACGCAGGTCGGGGGTCCTCTCGACTCCAAGAGTTACGGCATCGCTCTTCCGCCAGGCTC…		.
			Delta	1	Homo sapiens	GRID1	TGAATGACATCCTATTTATTTACACCATAGAAAAGAATATGAGTCATTACAATAAGTCATAATTATACAGGTTGGCAAAATAGCACTGAATAAGAGCAAAATCCACAATCTGGTAACTGTTATATTACTATACAGGAGATGTGTGTAAAGATCAAATATAATACAATAAGAAGCACTAAGTTCAGTAGTTGTTTTGGAGGTCAGACATTTTGTAGGCCCTACATGGTATATTCATTTTTGTTTTATTTGACAGACTATTTCATGCTGTTTTAGTTCATTTTAACTGTTTCAATTTTGTTCTGGGAATTATTTTTTGATAAAAGTTATCTGGAACCTCGTTTTCACTATTTCTAAGTCAATGCATTTAAACAGGTATTAAAGAAACAACATCCATAAGTT…		.
			Delta	1	Homo sapiens	GRID1	TGAATGACATCCTATTTATTTACACCATAGAAAAGAATATGAGTCATTACAATAAGTCATAATTATACAGGTTGGCAAAATAGCACTGAATAAGAGCAAAATCCACAATCTGGTAACTGTTATATTACTATACAGGAGATGTGTGTAAAGATCAAATATAATACAATAAGAAGCACTAAGTTCAGTAGTTGTTTTGGAGGTCAGACATTTTGTAGGCCCTACATGGTATATTCATTTTTGTTTTATTTGACAGACTATTTCATGCTGTTTTAGTTCATTTTAACTGTTTCAATTTTGTTCTGGGAATTATTTTTTGATAAAAGTTATCTGGAACCTCGTTTTCACTATTTCTAAGTCAATGCATTTAAACAGGTATTAAAGAAACAACATCCATAAGTT…		.
				2.9	Arabidopsis thaliana	GLR2.9	GTCAAGATTATTGCTAAGGGACTTGGTCTTTGGAACCAAGCAATGATGATACATGAACTGTAGATTTGGACTCAATTTCCAACATATCATCATGTGAATTTGCACATTGTCTGAATAAAATAAAAGCAAAATAAGCTGTATTACCTGCTTTGTTTATTTTATTCAGAATCCTACAGTCACATTATCCTGACATATGACAAGAGATTACACATAAAAACACATACAAACAAATGTGTTCATTTTAAAAGCTGATTAATCTAGTGCCTTTATCTCTCATAATCTGGGTTTCAAGTCCAACTTTACCAAAGAATGAGGAATTTGAGAGGGTAAGTTATCTCAGCATTATCTTTTGCAGGATCATGCGTTTGAAGGAAACCGGCATTCTTCAACACTTGTACA…		.
				2.9	Arabidopsis thaliana	GLR2.9	AGCAAATCACAGATGAATACTTCTCCAAGTTAGGTTACTGCTCCCTGTACGTGATGCCAGAGGGTATGTTGACAATGACGAAGCTCAGCCTGTTCTTCCCGAAAGGCTCACCGCTGAAAGCAAAGTTTGACCCTGTGATCATGCGTTTGAAGGAAACCGGCATTCTTCAACACTTGTACAAGAAAGCAGTAGCAAATGCAACTGAATGCTTGAAGCCAATTGACACAAGTCCAGGATCCTCACTGTTACGACCACTGGATCTTGAAGATTTCTACGGCGTCTTCATGATTTTTGGCGGAGCTTCTTTCATTGGTCTTCTGGTGTTCCTCGTTGAGTTCTTCGTAGGGCATAAAAGGTA		.
			NMDA	2B	Rattus norvegicus	Grin2b	AGACGGGCATGATCACCAAGACGCAGATCCACACTTGGAGGGAAAACGGCAGGAGGAAGACAGAGAAGAGGTCCTTGGCTGTCTCAGGAGGTCTTCGAAAGATTATGCCTGCCCCACCATGGCTGGTGGAAATGCTGGGGAAACTGACGGCGTGGCTTCGAGCGTAATTCGCGCCAAGATTTCCTAGGCCGATGTGTGCTTGACCGTACACAACCTCACCAACCATGCCGGTCCAAGTACCGTTAATAATTGATCCATAAGACTTGTCGCACACTTCGTATATGCTG		.
			Kainate	2	Xenopus laevis	grik2	ATGGTGATGGTGATGGTGTTGGTGTTGGTGAGGAGGAGGAGGAGGAGGATTCGGAGCCATCAGTGAGGACTGAGAGACTGCTTGCTGCCGTAGCGCGGGACAATACTTTGAATGGAGGACTTTAAGGACGACTTCCTCGGCCGAGGATCAGCCTCCCCCGTCGGTCCACTCTCCGCACAGTGTCCAGGTGTCACCTACTCCATTACCGTTGATGTGGGGGACCTCCAGACCCGCTGGAACGTAGGTGGCGCCTGGAACGCATCTGGAACACTGTCGCCTGAGGGCTGGTCTCTGTCTGGATCCTCTGCACCTCATGGCGAAGCACAGCTCCTCTGCCATTTCTGCGCACAGTGATTGCCGATCAACTTGTGCGTTTTTCTTGGCGTTCCAGCAGAACTC…		.
			Kainate	2	Xenopus laevis	grik2	ATGGTGATGGTGATGGTGTTGGTGTTGGTGAGGAGGAGGAGGAGGAGGATTCGGAGCCATCAGTGAGGACTGAGAGACTGCTTGCTGCCGTAGCGCGGGACAATACTTTGAATGGAGGACTTTAAGGACGACTTCCTCGGCCGAGGATCAGCCTCCCCCGTCGGTCCACTCTCCGTTGATGTGGGGGACCTCCAGACCCGCTGGAACGTAGGTGGCGCCTGGAACGCATCTGGAACACTGTCGCCTGAGGGCTGGTCTCTGTCTGGATCCTCTGCACCTCATGGCGAAGCACAGCTCCTCTGCCATTTCTGCGCACAGTGATTGCCGATCAACTTGTGCGTTTTTCTTGGCGTTCCAGCAGAACTCAAATATTGCTATAAGGACGGCGAAGGCTAAGCC…		.
			Kainate	2	Xenopus laevis	grik2	GCCGTAGCTCTTGGAATCGAGAAGCCCTCCGATCTGCGTGAGGTTGCAGTTCCTCTGGACGTAGTAATCCAGCATGGAGGATTCCATGAGGAATGCGTAGTTCCCCTCCAGGACCCGGCGCACTCCTTCGTCGTAGGAATGGACGAAGACGCTCGGTTTCTTGTTTTCCATGAACCTCCACATCTTCTGGTAGGTCTCGATCTTGGAGTCCCTGAAAAAGGTAAGGGTGGTTCCTCCCGAAAGAGAGCCGTAAGAGATCTCTGTCTGGGAGGCCAGGTCCTCGGCGCCCTCTATGGGCGTGATCATTCTCTCCACGGTGAGGAAGGCAGCGAGATTAGCAGTGTACGAAGAGATAATGATGAGAGTGAAGAACCACCAAATACCGCCCACTATCCTCGT…		.
			NMDA	2B	Canis familiaris	GRIN2b	CTCCACTGTCCTTCTTGGCCAAATGTTTGCGGACGTACTTGAAGTATATGTGTTCGAGCGCGAGAAGCACGATGGCTATGACCATCCCTATTCCGAGCAGCAAGTAAGCCGATAAGAACTGCTCGATGGCCAGGGGTTCGGACGCCCGGCGCTGCTGCTTCTTGGGTTTACAAGTGCCAGTCATCCAGAATCTCTGGAGACGCTCGATGTCGCCATTATCCTTATAGCTCATAAGCTTGTTATTGAAGAGACTGAGGTACTTGGATCCCCTGGGAAAAGCCAGGCCGTAACCGGACATCGAGTACCAAGACCCCACCGTTAGAATTTGGCAGTCGTCGTCTTGGCCCACCCGGTAGTCCAAGACAGTTGCGTCGTAGATAAAGGCATCTAGTTCATTTT…		.
			Kainate	2	Xenopus laevis	grik2	AGTTTTCTGTTGACAAAAGCAGGAAAAAGAACGTAGGTCATGACGGAAAATGTGAAAAAAAAAAACACTGAAATCTTTCAAAAGAAAACACTTTTGAGGAAAGGAGCAACAGAAACAGTTAAAACTTATATCACCCAAAAAACTGAAAGTAACAAAACAGTCGACAGGAAACCTACGGACGAAAGCACGTAAAGTAATCTTGAAAGAAAGCCACATATAAACAAAAGAGAAGCAGCAATGAACTCTAAGTGTCCATGGCTGGAAAAAAAAAATCAATATAAACAAAGTTTTGAATAACAGATTCGACGACGGGAAACAAAAGCGACACGTAAGCAGAGGAGAACCAAAAGGGTCTATAGACGAGACTGAACATCTTACTTTACATCTTCCACCTCCTTT…		.
			Kainate	2	Xenopus laevis	grik2	TCAAAACAATCACGACTGACGAGGTCTTCACAGTTCCGCGCTTCTTCTTCTTTCTTCTTCTGCTTCTCCTCGTCGCCCTTAGAGCCTGGTGACGGCGATATGAGTGATAGCGGGAGAGGAGGAGGACTTGCGGTGACCTAAGCTCTCCTATCGTCATACGGTCGAGATGAGCTGGAAGGGCAGGTCAGGGGACTGGAGGTTGGCGCCTCCGCCCTCCGACTGACCCTGCGACTCCACAGCCGCCGCCGGCGCTGCAATATCCTGAAGGGCTTCTGGCGGCACCGACGAGGCCCTGGAAGCCCGTTCTATAGAGGGCGTCCCGCGGATGGACGCCATAGGAGGGGGACACGGGGGAATCTCGTCCGGACCAAAGGCGTCCGGAGAGTCTCCCGTCGGAGG…		.
			Delta	2	Danio rerio	grid2	GTTTGTGGGAGAGACATCTTTGTGTGTCAGCACGACATTTCATGCACGCAATCAGCACATCGGATATGACGAGTGAGGTGTGATCGGTTCAGTTGAGAGGATGGAAGCAGATTTCTCCCTGAACATCGCGATCACCCAGGACAGAGAGGAAGTTGTAGACTGCACAATTGGATATCACATCGAACCGATCACCTTTGCTACTACCAAGCCAAGGCCGCTGAACCAGGCTTTTGCGCTCATTAGGCCTTTTAGATCAGAGGTATGGATAGCTTTTGGGCTGACAGTCGTGTTAGCAGGACCCACATATTATATCATTTGCAAATATGCGACTCTGCCAGAAGATGTTCTTCGTCCGCCTACTCTAGCTGCAGCTTCCTTCATGACATTTGCCACATGTAT…		.
			Delta	2	Danio rerio	grid2	GTTTGTGGGAGAGACATCTTTGTGTGTCAGCACGACATTTCATGCACGCAATCAGCACATCGGATATGACGAGTGAGGTGTGATCGGTTCAGTTGAGAGGATGGAAGCAGATTTCTCCCTGAACATCGCGATCACCCAGGACAGAGAGGAAGTTGTAGACTGCACAATTGGATATCACATCGAACCGATCACCTTTGCTACTACCAAGCCAAGGCCGCTGAACCAGGCTTTTGCGCTCATTAGGCCTTTTAGATCAGAGGTATGGATAGCTTTTGGGCTGACAGTCGTGTTAGCAGGACCCACATATTATATCATTTGCAAATATGCGACTCTGCCAGAAGATGTTCTTCGTCCGCCTACTCTAGCTGCAGCTTCCTTCATGACATTTGCCACATGTAT…		.
			AMPA	1	Drosophila melanogaster	GluRIA	AGAGAGAGAGAGAGAGGAAACAAAAATACAAAGAACAGAAGCCATGGAACCGGCAGGGAGGTGGGCTGGTGGGATAGGCCGCCTGTGGATAGTGATTCTGGCCTTCGTGACTGGTTGGCAATCTGTAGTCCAATCGGCTGCAGGAACTGAGATAATCCCCTTAGGAGCAATCTTCGATAAGGATTCCCGGGAGATCCAGGGAGCTTTCCTCTACGCCCTGAATGAGCACAACCAAAACGCTTCCGGGAGACACTTCCATCTGCACGCTTATGTGGATATCATCAGCACAGCAGATGCCTTCAAGATCTCCAGGCTAGTATGCAGCCAGTTCTCAAGGCCAGTCTACGCCATGGTGGGGTATGTGCAGCCTGACAGTTTCGATACACTTCACTCGTACGC…		.
			AMPA	1	Drosophila melanogaster	GluRIA	AGAGAGAGAGAGAGAGGAAACAAAAATACAAAGAACAGAAGCCATGGAACCGGCAGGGAGGTGGGCTGGTGGGATAGGCCGCCTGTGGATAGTGATTCTGGCCTTCGTGACTGGTTGGCAATCTGTAGTCCAATCGGCTGCAGGAACTGAGATAATCCCCTTAGGAGCAATCTTCGATAAGGATTCCCGGGAGATCCAGGGAGCTTTCCTCTACGCCCTGAATGAGCACAACCAAAACGCTTCCGGGAGACACTTCCATCTGCACGCTTATGTGGATATCATCAGCACAGCAGATGCCTTCAAGATCTCCAGGCTAGTATGCAGCCAGTTCTCAAGGCCAGTCTACGCCATGGTGGGGTATGTGCAGCCTGACAGTTTCGATACACTTCACTCGTACGC…		.
			Kainate	2	Xenopus laevis	grik2	TTGTTTTTAATAATTTTTTTTTTTAGTGGGGTGTGATTCCTCTGTAGATCAAGTACAGTATAGCCCTGATGATAACCATTACTTATGGCTGAAAGAGCTGTCAGCTTAAGAGAAAACAAATGGAGCAGCAGATGGCAATTTTCATCTGTTTATTGAAGAAGTACAGGAAATTGTAAAAGTGTTGCCCAAAAATAGTAGATGCCACATGGGCTTTAGCATGTAATGATTATTGCATAGGAGAAAGAATATGGCCAAAAAACATGAGTCTGAATGGAAAATTAAGGATATCCTGGATAGACTTAGAGAAGCTACTCCCTCACAGGGAGAAGGAAACTACAATGAGACTACAATGTCTAATGTAAGATAGTACTACTGAGTCTTTAGCCACCATGAGCTGGT…		42299
			Kainate	2	Xenopus laevis	grik2	TTGTTTTTAATAATTTTTTTTTTTAGTGGGGTGTGATTCCTCTGTAGATCAAGTACAGTATAGCCCTGATGATAACCATTACTTATGGCTGAAAGAGCTGTCAGCTTAAGAGAAAACAAATGGAGCAGCAGATGGCAATTTTCATCTGTTTATTGAAGAAGTACAGGAAATTGTAAAAGTGTTGCCCAAAAATAGTAGATGCCACATGGGCTTTAGCATGTAATGATTATTGCATAGGAGAAAGAATATGGCCAAAAAACATGAGTCTGAATGGAAAATTAAGGATATCCTGGATAGACTTAGAGAAGCTACTCCCTCACAGGGAGAAGGAAACTACAATGAGACTACAATGTCTAATGTAAGATAGTACTACTGAGTCTTTAGCCACCATGAGCTGGT…		42300
			Kainate	3	Mus musculus	Grik3	GACGTCATACCACAACTATTTCATTACGTCGTTGGATTTGCATACAGTAGAGCTGGAAGACTTCCGCCACGGGGGTACGAATATTACGGCCCTGAGGATTGTGGACCCGGAGAACCCTCTGGTCCAAAGGGTCATAAAGGACTGGCTCTTTGGGCAACTTCGCTACGGACGGAACGCCGAGGAGCCGACGGCAGTCCCCGCTATCCAGGGAAGCAACATGACTTTCTTGAAGACCGAGGTAGCCCTGATGTACGACGCCGTTCAGCTGTTTGCCAAAGCGCTGGACGACCTCGACAGGTCACGTCACATTGACGTCACGCCGTTGGACTGCGATGGTGACACCACCTGGGTCCACGGGAACTCGCTCATCAATTAC		42966
			kainate	3	Rattus norvegicus	Grik3	ATAGTTGTGGTATGACGTCATCATTCCGATCTGCTGCGCCTGCTTCAGGACCGTGAAGATGTTTTTCCTTTGCACGTCTAGGACTATGTGAGTCACGCCGGCCTTCTTGGTCTCCTTCAGCATAGGCCTGTAATCGTCCGAATACGGCAACTGCCTCAGATTGATGTCGAAGCTCTGATCCTTCAGGAGCTCCTGAACCCGTATGAGGCCGTTGTTGTTCTCGTAGATGATGCAGAACTTCTTCCACCCGAGCGTTCTCAGGACGTCCATGTAAGCGTTAGCAAGCGACGAGGGATGAGGATAGAGATTGACGGAG		42967
			kainate	3	Rattus norvegicus	Grik3	GAACTCGCTCATCAATTACATGAAATGGGTCCAGGTTAATGGCCTGACAGGTCTCATCAAGTTCGACACGGAGGGCTTTCGACGCGATGTGGCTCTGGAAATCATCGAGTTGACCAAGGACGGCTTAGTAAGAGTTGGAAAATGGGAGCCAACGACCGGAGCGAATTACACTCGAACGTACAAGGAGGTGCAACAGGGCATCGTCGAGAGTCTGCAAAATAAGACCCTCATTGTCACATCTCTCTTGGCTGCCCCTTACAACATGCTTCGGGAAACGTCTGAGCAGATGACTGGCAATGATCGGTACGAGGGATTTTGCGTCGACCTCATCCAGGAAATATCAGAAATTCTGGGCTTCAACTACACGGTGAAATTGGCCGACGACGGACAGCACGGCAA…		42968
			Delta	1	Mus musculu	Grid1	GCTTTTTATTATGACATTAACACTTTCTCAACACATTTCGTTTTATTTCGGTATTTAAAGCCAAATTAATCTAAATTCCGAGAATGGTTTTTCTCGGAGTCATGTATATCAGACGGCGTTGTTTTCCTAACGTTCTCGGTAATCAGGATAAAAAATCCAAGGAGGTAAGAGATTCCCAAGAAATAGAAAATTCCTTGGAGTTGACCGAGACCGATAGGCTTGCTTCTAGAACCTGACGGGGCTGTTGATAATTTACTGACATACTGTTTTCGAAAGAACACAACTACCTCTTCCTGCCATTTCTTCATCATTCCAGATTCATAGATGTGTAACAGATCAGTGTTGAAGCTCTTTGTTAAGGGAGAGTTTCTAGGGAGGATCATGGCTATGTTGAAGTTG…		44065
			Kainate	2	Xenopus laevis	Grik2	GGAGATGGCAAGTATGCCTACATCATGGAGTCTCCAAGCATCGAGTATGTGACCGAGAGGCATTGCGACCTCATTCAAGTCGGAGGACTTCTGAATTCAAGGAGTTACGGCATTGCCTTGCCCCCAGGCTCGCCTTACCGAACCCTTATGAACTCGGCCCTGCTGAGGTTGCAAGAGACAGGAAAGCTTCGCGACCTAAAACACAAGTGGTGGAAGGTGGAGAGAGGCGGTGGTGCTTGCCAGAGCTCTCGGGACTCAGGGGCCGCTTCCAGGGCCAAGGAGTTGGGCCTCAACAGCGTGGGAGGGGTCTTCATAGTGCTCCTCGCTGGAATGGGTCTGGCTTCCATCACCGCCATCTGTGAGTTTGCCTGGAAGGCAAGAAGACACTCTTCCTCCAGA…		45828
			Kainate	2	Rattus norvegicus	Grik2	GGCATACTTGCCATCTCCCTTCAGCACTCGACTCACTCCTTCTTCGTTAGAGGTGGAGTATACCGTAGGGGTCTGGGACTCCATGAAATTGAACATCTTCTGGTATATGGCCAGCTTGGACGTCCTGAAGAAGTTCCAAGTAGATCCTCCGTTTAAGGTACCATATTCGATTTGGCTCTTGGCTAAATCGTCAACTGATTCCACTAATGTTTCCAGGCGCTCAGCCATCAAGAAAGCTGTTAAGTTGGCGGTGTAAGAGGATATCATAATGAGGGTGAAGAACCACCAAACACCTGCGATGATCCTCGTAGATATGGCCCTAGGCAATGCATTTCCTCCTTGTTGGACGAGGGAACCGAAACAAAACCAAAAAGAGCCAAGCAGCGAGAACTCATTTAT…		45829
			Kainate	2	Xenopus laevis	Grik2	CGTGTTCTTCGGTGGCGAGTTTCCGCGACTTCCAGACGAACTCACACACGGCGACCACGGAGGCCAGCCCCATCCCCGCCAGGAGAACCACGAACACGCCCCCGACGTTGCTCAGGCCGAGCTCGTTCGCCTTCGACGAACTTTTGCTCTCGTCGTCTTTACACTGCCCCCCTCCCTTTTTGTGTTTCCACCAGCGAGTCCTAAGTTCTTGCAGTTTGCCGCTCTCTTGCAGACTTAGGATTGCTCCCGAGATGGCGTGCGTGTAGGGCGAGCCTGGAGGAAGCGCGATGCCGTAGCTCTTGGAATCGAGCGGTCCCCCGACCTGGGTCAGGTCACAGTACCTCTCGGTGATGTACTCGATGCTGGAGGACTCCATCATGTAGGCGTAGAGTCCGTCGC…		46052
			Kainate	2	Xenopus laevis	Grik2	CGGAAGAGTCTATTTTTTTTTTTTCTCACATAAAACACCCAGATACGATCAAAGTGAAGTATACAACGAGAACTCACGCACCAAAGACTCTCAAAGCCATTTTCTCGAAAGTTATTGTTTCTTGTTCAAGCAAGAGCACCTGGTCACCGCTGGAGGAAGAAATTGTATATATGCACCAGTATGAGCAATGGCATGCTGTTTATTTATGCCTCTTTTTCTTTTTTAGAGATAAAACTACATTTTATTTGCTATCTTTGTAAGTGGCCCTTTTTTCAAATAAATTTCCCTCATACAGACAAGGCGGGTACGAGCATCCAGTACGATTCTGTAATCGATTAAAAAATAGTTTTCTAAATCAATGTTCGCATAAATATGGAAATTAAAAAAATCTGTTTGCAA…		46053
			Kainate	2	Xenopus laevis	Grik2	CGGAAGAGTCTATTTTTTTTTTTTCTCACATAAAACACCCAGATACGATCAAAGTGAAGTATACAACGAGAACTCACGCACCAAAGACTCTCAAAGCCATTTTCTCGAAAGTTATTGTTTCTTGTTCAAGCAAGAGCACCTGGTCACCGCTGGAGGAAGAAATTGTATATATGCACCAGTATGAGCAATGGCATGCTGTTTATTTATGCCTCTTTTTCTTTTTTAGAGATAAAACTACATTTTATTTGCTATCTTTGTAAGTGGCCCTTTTTTCAAATAAATTTCCCTCATACAGACAAGGCGGGTACGAGCATCCAGTACGATTCTGTAATCGATTAAAAAATAGTTTTCTAAATCAATGTTCGCATAAATATGGAAATTAAAAAAATCTGTTTGCAA…		46054
			Delta	2	Rattus norvegicus	Grid2	TCTACATCTTTGTTACAATACTGATAACTATCTTCATTTTCTGCTGAAACTGGTTGAGAGAACATGCCATTTTGTAAATGGAAGGATGTCCGTACTATGAAGTATCTCAGTACCACTGAATTTTCTCCTCTTAACCAACATATGATGACCCCTTGAAGACAACTGAGATGTGGGTCATCCTTCTTGCCTCGATTGCAACGGCGTTGGCCCTTCCGGCTGATATGCCAATGCCTTATGACTTCGCTTACGGAGTCAATGGCGGTGAATTCGGCGACATCAAGGCCCACAAGGAAGTGACTAGCGTGAACGGACGAACCGAGGGAGAATACCGCTGGCTCCAACCAAATGGTCTGTACATGTCAGGCTTGGCGCGGTACACAACATGCGTCTGAAAAGTTA…		49215
			Delta	2	Danio rerio	Grid2	TCTACATCTTTGTTACAATACTGATAACTATCTTCATTTTCTGCTGAAACTGGTTGAGAGAACATGCCATTTTGTAAATGGAAGGATGTCCGTACTATGAAGTATCTCAGTACCACTGAATTTTCTCCTCTTAACCAACATATGATGACCCCTTGAAGACAACTGAGATGTGGGTCATCCTTCTTGCCTCGATTGCAACGGCGTTGGCCCTTCCGGCTGATATGCCAATGCCTTATGACTTCGCTTACGGAGTCAATGGCGGTGAATTCGGCGACATCAAGGCCCACAAGGAAGTGACTAGCGTGAACGGACGAACCGAGGGAGAATACCGCTGGCTCCAACCAAATGGTCTGTACATTGTAACCCGCTACTTTGTCGATGGTGATAGTGGCTACCAGG…		49216
			Delta	2	Danio rerio	Grid2	TCTTAAGTAGGGTGGTGTCTGTATCTAGCTTTCTTTGGCAAGGATAAAAAAAGATAGTTCGTGGTTATTGTTAACTGATGGCCAGGTACTGCAAGTCACTGATGAGGGGTAGATTGTCAGAGCAATTGCCTCTTGTACTGTAAATAAGTCATGTGTCTGTCAGTCCTTATACTGAGCAGATTTTCTCAAGTTTGTGTGGTTGATCTGCATGTGTCCATATGATGTAAAAAAACTTATAATTGACATATGGTATTATCTCTTTGTTTTGCCTTTTGTTTTTGGCTATTGATGTGACAGATAATGTGTTTTTTGTATTCTCTTGCTAATCTGAAATTCCACGTACCATGTACTTGTGTTCCTAAAGTTTACAGTACTGAACTGTGTTTAACCTCTATGTCA…		42917
			Delta	2	Danio rerio	Grid2	GCTTGGTCCTTCCTGCTGACATGCCAATGCCTTATGACTTCGCTTACGGAGTCAATGGCGGTGAATTCGGCGACATCAAGGCCCACAAGGAAGTGACTAGCGTGAACGGACGAACCGAGGGAGAATACCGCTGGCTCCAACCAAATGGTCTGTACATGTCAGGCTTGGCGCGGTACACAACATGCGTCTGAAAAGTTACCTTATACAACTGGCTTTGGTTGTCAACGTACATACGTTCAGGAACTCAAGAACTCAGAGTCTTCCTGATTATCAAGATGATTTTACCTGCGATACTGGAAGTAATGTGACCACTTGCGACATGCTGACTATTATGCTGACGATCAGCAACAACAGGCAGCAGTTCCTTCAAATCGTATACGATCAGGAGTATGAAGAAAC…		49218
			Kainate	2	Xenopus laevis	Grik2	AATCATCAGAGGAGATATCTTATTGATCTAATCCTCACAGGAGTCATCAGCTTAAAACCATCAAAGCCAGCTTCATCGTCAGAGGAGATATCGGATCGTCATCGGTTCTCTTAATCAGTCATCATCGTCATCGTCGGTCGTCCTCGTCGTATCCCGCAGGGCGACTAGGTCGTCCTCGGCGGGTTAACCGTAAGTCGAGGACGACTCGTCGTATATCGAGGAAGAGTCGGTCTCGGCGGGAGACGACTTCTTCCGGACGGGCTTCGAACTCTCGCTGCAGTTCACGATGAAGAGCAATTCCTTGCGCAGCTCATCGCCGAAGGAGGCCCCTTCCTCAGTAGCAAGCTTCCTCGCCTTCCACATGAACTCGCAGCAGGCCACGAAGATGGCAGCCACCGA…		62219
			Kainate	2	Xenopus laevi	Grik2	ATATATATATCTATCTATCTATCTCTCCGTGTCACTATCGCCTAGTTTAATCTATTTTCTCTCCGAGTAGCCGTAGTTTGCCCCGTAGGACCCGTAGGTGAAGAGAGGTTCCTCCGGGGTCGAGGGCGCCTTCTTCCTGACGGGCTTCGTGTTTCCGGAGCACTTGATGATGAATTTCACCTCGCTGCTGAGCTCGTCGCAGAAGGAGGCGTTCTCGTCGGTGGCGAGCTCTCGGGCGTTCCACAGGAACTCACAGATCGCCATGAAGGATGCTATCACCATCCCGCCTATGAGGACCACGAACACGCCACCCACGTGGGCCAGACCCAGCTCTGCCGCCCCGCTGGACTTGGCTGAGGACGCCTCTCGCACACAGCGGCCTCCACCTTTCCGTTCTTT…		62220
			Kainate	2	Xenopus laevis	Grik2	GTTTGTAAACATATACATGTTTTGATATTTGGCAAAGAAGTCAACATTTCGGTTAGGCTGCTTAAGAGATATCTGTTGCATATGTTACTGTTACAGAAGACATTTTGGGAATAGTATAGGTGTATGTCATCTTGGCATTCGTGTTGGTAACCAGCGGATGCATTCTGTGGGTGTTTATCCATCTCAACATAAACCTGCTCCCGGGTGCTTATCCTTTCCCCAAAAAAGGCAAAATTCTTGACGTTGTTACTGTGGTCACAAAGACCATTGTCTCCCAAGCCGTCATCCACGTCCCCGAAGAATTCAGCAGTCGCATCTTCATGATCATGGTGTGGTACGTTGCGCTGATCCTGGACATGACGTATCAAGGAAGTATCACGGCTTTCATAGCGATACCAA…		63847
			Kainate	2	Xenopus laevis	Grik2	GTTTGTAAACATATACATGTTTTGATATTTGGCAAAGAAGTCAACATTTCGGTTAGGCTGCTTAAGAGATATCTGTTGCATATGTTACTGTTACAGAAGACATTTTGGGAATAGTATAGGTGTATGTCATCTTGGCATTCGTGTTGGTAACCAGCGGATGCATTCTGTGGGTGTTTATCCATCTCAACATAAACCTGCTCCCGGGTGCTTATCCTTTCCCCAAAAAAGGCAAAATTCTTGACGTTGTTACTGTGGTCACAAAGACCATTGTCTCCCAAGCCGTCATCCACGTCCCCGAAGAATTCAGCAGTCGCATCTTCATGATCATGGTGTGGTACGTTGCGCTGATCCTGGACATGACGTATCAAGGAAGTATCACGGCTTTCATAGCGATACCAA…		63848
			Delta	2	Rattus norvegicu	Grid2	GCTTTATTGAACACCCAAACCAAATCAAAATATAGAAGTCTAAAAGGAGAGAAGTCTATCGTTATCTATCGCGTCCAGCTCTACCGAGATGATCCACTTTTCTTGTGGACTTGCCTACACATTCTGACTTCTGCGAGGAAGAAGAAGGCAGAAAAGACGCAGCCGACGATGTAGATGAAGAAGATACTCTGAAGGTGGTCTAGACTTATCGGGATGACCCCGTCATTCCTCTGGGAGGCGACCAGCGAGTCCTGCTGCCCTTGGAATTCTCCCTTGGCCTTCGCTTCTTCGTCTTCCCTCGCCTTGACGGACGCAGCCAATCTGAGGGAGTTCAGAAAGAAGTGTCTGATGAGACCTCCGTTAATCATCCACCCGATGACCTGGTCGAACTTCCTCTTC…		66657
			Delta	2	Rattus norvegicu	Grid2	GCTTTATTGAACACCCAAACCAAATCAAAATATAGAAGTCTAAAAGGAGAGAAGTCTATCGTTATCTATCGCGTCCAGCTCTACCGAGATGATCCACTTTTCTTGTGGACTTGCCTACACATTCTGACTTCTGCGAGGAAGAAGAAGGCAGAAAAGACGCAGCCGACGATGTAGATGAAGAAGATACTCTGAAGGTGGTCTAGACTTATCGGGATGACCCCGTCATTCCTCTGGGAGGCGACCAGCGAGTCCTGCTGCCCTTGGAATTCTCCCTTGGCCTTCGCTTCTTCGTCTTCCCTCGCCTTGACGGACGCAGCCAATCTGAGGGAGTTCAGAAAGAAGTGTCTGATGAGACCTCCGTTAATCATCCACCCGATGACCTGGTCGAACTTCCTCTTC…		66658
			NMDA	2	Canis familiaris	GRIN2B	GGGAGACGTGTTTGGTGGTGGTTGGTCGCGCTCCCGGTAGCTTATCTCGGGGTTACGCCATGGGTAGGCATTGGATGAACTTTCCAGGACAGTGCCTGACCCTACCGTCCGTTTAATCATAAGAAAACCGACTGGAAAGCGTCCGCTGGCTTGCGTACGTCCGCTCAGGTGGGAAAAGAAAATAGGAAGAGAGAGAGAAGGGAAAGAAATCTAGAGATCCTGAACGGGAGGAGGGTGTTGTGTAGTGATGATAAGTCCTCGGTGATGATGTTTGGGCAATAGTATCTTTTCAAGATTCTTTGTTTTGTTACGACGAATCTGAATTATGTTCGTTATTTTCAAGACTCGCCTGGAAATGCCTCCCGTGAGAGTAAGGGATCTCTAGGAGAAAGTTCACAA…		68747
			kainate	3	Mus musculus	Grik3	GATGCTGAAGGAGGCGAAGAAGGCGGGGGTGACCCACATCGTGCTGGACGTCCAGAGGCAGAACATCTTCACCGTCCTCAAGCAAGCTCAGCAGATTGGCATGATGACGTCATACCACAACTACTTCATCACTTCTCTGGACGTGCACACCGTCGACGTGGAAGACTTCCGACACGGAGGCACCAACATGACCGCCCTCAGGATTGTCGATCCCGACAATCCTATGGTGCAGAGGGTCATGCAGGATTGGCTCTTCGGCGAGCTGCGCTACGGCAGGACTATGGAGACGGCTTCCAACGCCCTCAAGACTGAGGTTGCCCTGATGTACGATGCTGTCCAGTTATTTGCGAAAGCCCTGGACGACCTCGACCGATCGAGACGCATCGACATCACGCCCCT…		70396
			kainate	3	Mus musculus	Grik3	GATGCTGAAGGAGGCGAAGAAGGCGGGGGTGACCCACATCGTGCTGGACGTCCAGAGGCAGAACATCTTCACCGTCCTCAAGCAAGCTCAGCAGATTGGCATGATGACGTCATACCACAACTACTTCATCACTTCTCTGGACGTGCACACCGTCGACGTGGAAGACTTCCGACACGGAGGCACCAACATGACCGCCCTCAGGATTGTCGATCCCGACAATCCTATGGTGCAGAGGGTCATGCAGGATTGGCTCTTCGGCGAGCTGCGCTACGGCAGGACTATGGAGACGGCTTCCAACGCCCTCAAGACTGAGGTTGCCCTGATGTACGATGCTGTCCAGTTATTTGCGAAAGCCCTGGACGACCTCGACCGATCGAGACGCATCGACATCACGCCCCT…		70397
			kanate	3	Mus musculus	Grik3	GATGCTGAAGGAGGCGAAGAAGGCGGGGGTGACCCACATCGTGCTGGACGTCCAGAGGCAGAACATCTTCACCGTCCTCAAGCAAGCTCAGCAGATTGGCATGATGACGTCATACCACAACTACTTCATCACTTCTCTGGACGTGCACACCGTCGACGTGGAAGACTTCCGACACGGAGGCACCAACATGACCGCCCTCAGGATTGTCGATCCCGACAATCCTATGGTGCAGAGGGTCATGCAGGATTGGCTCTTCGGCGAGCTGCGCTACGGCAGGACTATGGAGACGGCTTCCAACGCCCTCAAGACTGAGGTTGCCCTGATGTACGATGCTGTCCAGTTATTTGCGAAAGCCCTGGACGACCTCGACCGATCGAGACGCATCGACATCACGCCCCT…		70398
			kainate	2	Mus musculus	Grik2	GTCGTGAGGATACGACGTGCCATATACAGGAGCAGAAATATATCTATTTGAAAAGAGGAAAATTGTAATTATGTCAGATATAAATAATATCAATCTTAAAAATGGAAAATGAAATCATGCACATTTAGTTAGCTACAAACAAAAGTGTTGTGTTTGTGTGAAGGTATCAAGACGGGGAACGGACACCTACCAAGTGCTTCTAGATTAAGTTGTGCCGTTTGTCAGTTAATTTCCTTTTAGTGCACTCTTTGTGACTGAGTTTAGTCAATAAGATTGTACTATTAATCCATCTTTCATACAGTGATCACATATCAAAGTTCTCGAAATGAAGAGGCACATAAGAAAGCTAACTATTAGATCATGTGAAGTTCTAGTTAAAGAAGTTTCAGTTAAGAAATA…		70399
			kainate	1	Rattus norvegicus	Grik1	AAAAAAAAAAAAAAAAAATCACCTGTCATCTACTCGCATCAAGGGAAATGGCTGCTGCAAAACCCATGTACCAAACGAGCGTGTCCTGATGAAGTGAGCGTCCTCGTCTCCAGGACAAAGGAAGTGAAGAAGAAACTTGCCGTTTCCTTACAAGAACCAAGCACGTATGACTGAGAGTCACGAAAAATTGTTTAGCGATTCCGCAGCGACTGGCGATGTGTAGAACTCAAATTCCGACTCGTTAGTGATATGAAAAACTACATTTCAAGTCAGCAAGTTTGAGAAGTAAAACAAAAAAATCAGTGTGTTGATCATTTACTTTTGGAGGGAAGTTCTCCGAACGAACAGTCCTAAAAGCGCAACCACATTCATTTACGTTATGGTTTAGCGTTGTCAGCG…		70400
			kainate	2	Mus musculus	Grik2	CAAATCTTTCCTTCTAGTCAAATTCACCTGATCTATTTCCCTTTCAATACATCTCTCAAGGAGACTGATGCCTCCACCGTCCACTCTGACTTCTCATCTCCTATTTCGAAATTATTTCTTATTTCTTGAAGGTACAGGTGAACGGCCTAACAGGCCTCATCAAATTCGACACCGAGGGCTTCCGCAGGGACGTCGAACTGGAGATTATCGAGCTTACGAAGGAGGGACTGAACAGAGTTGGAAGGTGGGACCCAACGACTGGAGCTAACTATACAAGGTCATACAACGATGTTCAGCAAGGCATCGTACAAAGTCTTCAAAATAAAACCCTTATTATCACTTCCGTATTGGCCTCCCCTTACACGATGCTGAGGGAATCCTCGCAGCATCTGACGGGGA…		70401
			kainate	3	Rattus norvegicus	Grik3	GATGAGGGTGAAGAACCACCACATTCCCGCCACCATCCGCGTCGACACAGCCTTGGGCTGCTGGTCAGTGCCTTGCTGTAAAAGGCTCCCCATGGTGAACCATAGGGAGTTATTCAAGCTGAACTGATTCTCCAGCAATTTGGTTTCTTCTTTCCCGACGAGTGACGTTACCCACTCGTAGGGACTAAATCTTGCTAAAACGAAAAGGAGCAGAGACACAGCCAGGTAGGCCGTGGCCATATACAACCAGACGTCGAGCGAGAGAGGCGAGAGGAAGCTGAAGAGGTTGGGAGGTTTCTTGGTAGGCTTACGGTACAGGATGCTGATGCCTAAGTTCATCCAGGGCATGGTGAAG		70402
			Delta	1	Rattus norvegicus	Grid1	CAGCTTTATTAGATTTCTTTTGGATTATAGTTCTCTGTAAAGTTAATAGCATGGTTTTAGTCAGTGGCAATACCACTAAACGTGATTCTCTCCAATACGAAGGACAGGGCGGATACCATTGTTCCCAGGGTGAGGATATAAAATGCAGCCTGGAGGTGAGTTAAGGTGATGGAGGTGCTCTTTACCTCGGTCTTACTAGCTGATGGATCCTTAGGTAGTTTCCTGTAAGCGTCATTACTAAGTTTTCGATGTACGCCACACTCTCTCACTCTGAGCAATGCATGAGTGATTGGATTTGTGATGGGAGAACCCGTCTGGCAAGCAAACGCGATATACGATGGAAAAAGCCTTTCACTGCTAAGGTGAAACATCCCCTCTCCAAACGTTTGTACGGACGCA…		75522
			Delta	2	Homo sapiens	GRID2	CTCGGTCTTACTAGCTGATGGATCCTTAGGTAGTTTCCTGTAAGCGTCATTACTAAGTTTTCGATGTACGCCACACTCTCTCACTCTGAGCAATGCATGAGTGATTGGATTTGTGATGGGAGAACCCGTCTGGCAAGCCATCCCGATATACGATGGGAAAAGCTTTTCTTTGCTGAGGTGAAACATCCCCTCTCCATACGTTTGCACGAACGCACGAGCGAAGTTATCACTTGTAATGAACACAAATTTCTCCTTTAAAACCCGTTGTACTCCAGCAGAAACGCTATCAACAAAACTCTTTGATCTGTCTTTATGATTGAATAGCTCCCAGGTTTGTTTGAAAATTCCTCCAGTAGCGGTCTTGAAAAAACTTTCATAGTTACTGCCTCCCAAAGTACC…		75523
			Delta	2	Homo sapiens	GRID2	CTCGGTCTTACTAGCTGATGGATCCTTAGGTAGTTTCCTGTAAGCGTCATTACTAAGTTTTCGATGTACGCCACACTCTCTCACTCTGAGCAATGCATGAGTGATTGGATTTGTGATGGGAGAACCCGTCTGGCAAGCCATCCCGATATACGATGGGAAAAGCTTTTCTTTGCTGAGGTGAAACATCCCCTCTCCATACGTTTGCACGAACGCACGAGCGAAGTTATCACTTGTAATGAACACAAATTTCTCCTTTAAAACCCGTTGTACTCCAGCAGAAACGCTATCAACAAAACTCTTTGATCTGTCTTTATGATTGAATAGCTCCCAGGTTTGTTTGAAAATTCCTCCAGTAGCGGTCTTGAAAAAACTTTCATAGTTACTGCCTCCCAAAGTACC…		75526
			NMDA	2B	Rattus norvegicus	Grin2b	TCTCTGCTTCCTAGCACGGGCAGAAACCCATTCTTATCAAGGCATTTTCTTTATCTCTTCAAGAGATAGAGAAAATGTGGCTTTCTTTCCTTAGGCTTAAGTGCAATAATTCATCTTATGCGCAAGGAACCTGCTGAATTACAAGTAAAGGGATGTGTGATTCCTTCATTGAGATCAACGCATTTCACGAACTGAATTTTTTCGTCTTATCCGCCCACCTCTACCATCACCCTCCACCCTCCTACCCCAACAAAAATAGACCTCCATACGCCACGAGAAAAAAATAACAACAATGTCTAGGGTTAATTTCCAGCACAGGTCTCAGAACCGTCACCGCCTCTTTTTTTTAATTTTCCTCTCACACACATTGAAGGGGCGAAGTTTGGTTTGGTCAAGCTA…		75818
			NMDA	2D	Rattus norvegicus	Grin2d	TGCAATAATTCATCTTATGCGCAAGGAACCTGCTGAATTACAAGTAAAGGGATGTGTGATTCCTTCATTGAGATCAACGCATTTCACGAACTGAATTTTTTCGTCTTATCCGCCCACCTCTACCATCACCCTCCACCCTCCTACCCCAACAAAAATAGACCTCCATACGCCCACGAGAAAAAAATAACAACAATGTCTAGGGTTAATTTCCAGCACAGGTCTCAGAACCGTCACCGCCTCTTTTTTTTAATTTTCCTCTCACACACATTGAAGGGGCGAAGTTTGGTTTGGTCAAGCTACGTTGTGTTTCTCTCCGGGGAAGTGAAGTGAAGTGAAGGGGATACATAATGGTATATCTTTCACCGAGGCCGGGAAAGAGAACTCTGAGATCTGTTGCCT…		75819
			AMPA	1	Drosophila melanogaster	GluRIA	CCGAGGGAATGGCAAGGCCTGAGGTTCAAGTGAGCGGAAAAGTTAGTTTGCTGAATTTACGAACTGGAAAGACGCCATAGCTATGGCTTTGCATTTGTGATTCTGTGAAACGGTGAAAGAAGGACAGTTGGTGCTGAACAAAATATACTCCAAGAATTGTCACAACACATTAATGAATATTTGCAAGAAGCATCATGAAGATAGCAGTATACAGGGCGGAGGAAACATCAGATTAGAGGGAGGCCAGGCTGGAAGACCAAAGGACAAGAGATGCTGCATCCAAAGCAACGGAATCACTGGAACAGAGGGAGGCCAGAC		76877
			AMPA	1	Drosophila melanogaster	GluRIA	GACAGATGAGCATCTGGAAGACCAGATTTCACATCCTCGACCAAGTGACATGATAACTTCACTTCCTTGGGTGATGATTATAAGCAATATCAAGCTCCCTTCCCTCGACTGATATTGGCAAAGTTCCCTTATCAGAACAACGGACACAAGCTCAAAGGTTAGACAGGAATTTTAAAGAAGAGATGTAGCCAGCCTTCATTGCTGTAATATAAAATAGTATACTTATTTACTTTGGATGTACAGTACTGGACTTTGATTTATGTGAGACAGAAGTGGCCTTTGTCTAATGTAATACTGCAAAAACGGATTTTATTTACTATAAGAATGAGATAATGAAATATATTACGTTAGTCTAATGTCAAAAGTAGTGGTCTTCATTATTGTAAGGATATAATAGAC…		76878
			AMPA	1	Drosophila melanogaster	GluRIA	ATCTAAACCAAATTACTACTATTTAACCTTTTCTTTAACTTTTATTTTACTTTTAACAATCCGGGGTCGAAATGGTGATGTCCGATAACCCAATTGTCTTTAGAAACTACCTGCGCATTTAAATGCAAAAATTAAAATTATTTGTAAACCTTAAAATAACAATGATCCAATTATCTTTTAGAAAATATGCCACCAAAGAAACAGCCTTCCGTTGAACGAAATACTTCAGCAGCCGAAAGGAATGCAGTGTACAGGGTGGTGGAAACATCAGATCAGAGGGAGGCTAGACTGGAAACCCAGCGGATAAGAGATGCTGCATCCAAAGCAGT		76879
			AMPA	1	Drosophila melanogaster	GluRIA	AAAAAAAAAAAAAAAAGTGTTAGAAAGATAATGATAAAGATGATCGTAAACTACGTTTAAACTGTACCATAAAAAATATATACTCTTTACTAGTTAGAATATTCATCACTGTACCTTCCAGTTTTACCACGACCGCGATCCTTTACAGAAGGAATCTCTTTAATAAATGCCTTATAAAAAAACAGTTAATTATGAAATGGTTCCAAAAAGGCATGCTCTAAAGACATCATTCATTAAAAAATCAATCGTTGTTAATTTTGACGAGGTGACGAACCAACTGACTTCTAAGATTCCTACATCAGAAGAAATGGAAAAAAGGAAAAATATCTGAACTCCCAAGAATATTAGCAATCACGAATCACGAGACATAAGTTTATTTTTCCAGTAAATATTCGTGAA…		76880
			AMPA	1	Drosophila melanogaster	GluRIA	ACGGCACAAACTTCTTTATCGGTGTACTGTGCGTTTTTCGTTGCCTAGGCACTGGGTCCGACTGGCAAGGCTCTACAGATTAAGAGGTTCAAGTAAGCGGAAGAGTTAGTTTGCTGAATCTATGGCACTGTATCTGTTATTCTGTGAAACTAATATACTCCAAGAATTCCCACAACACAAATGAATACTTTTGCATGAAGGTTCGTTTACCAAAAAATCCAGCTTGTAAGACACCTGAAGCCATCTTGAACGTCATATAGGGCTTGAGATAAGAAGTATTGCCAGTTTTCTTTGCTGCAGTCAAGAGCGAGATAGTGGGCTTTATTAACAGGGTAGCAGCGGACTTTGTTATTTTGAAGGTGAATTAGCTGATCATACTTACTAAGGGAGTGAAGTAGT…		76881
			AMPA	1	Drosophila melanogaster	GluRIA	CGAAGACTTACGGCAACAGATTTTTACTAATATTCTAGTGTATTTTTCAATCATTTCGTAACACTGACTTTCTTTCTCTAATAATGGTCAGTATTTCTAGACGACCGCGTTAACATAAGAATGATTCCCACTTTACCGGAGGAGCAATTATATGATCAGCCATGAAAATTCAAATACATCAACGGTCAACCCGCCAGTTAGACCGAGGTGACCGGTGAATGATGTTGCAATGTGGCAACAGTAATAGTAAAGGAAGTGTAAAAGTGACTGCCTTTGCTCGTCGCCGCGGCCTGTTTATTTAAGAAGTGACCCTGAAGGTGGCCATAAGTCCGACACGTTTTGCAACGGAGATTTAATAAAGTAAGAAGAGAATGTTGAGAATGATTTTGGTGCCGCAGT…		76882
			AMPA	1	Drosophila melanogaster	GluRIA	TGGACTTTGATTTATGTGAGACAGAAGTGGCCTTTGTCTAATGTAATACTGCAAAAACGGATTTTATTTACTATAAGAATGAGATAATGAAATATATTACGTTAGTCTAATGTCAAAAGTAGTGGTCTTCATTATTGTAAGGATATAATAGACTTTATTTCTGTAAAAGTACAGTAGTAGACTTTATCACTTAAAAGCAAGAAGTAGTTGGATTTGTAAATGTGGAAAAGATAAAATGAAATTTATTCTTGCAAAAGGAAAAATCTAGATTTCATTTGTTTCAAGAGCCAAGCCTTGGTAAAAAAAATACTCATGGGTAACTCCGATTCCCGCTGTAAAACGTGCAGAAATTGTCCTGGCAGTCACAGTAATGCAGGAGACAAGTGTACTTGTTCTTGT…		76883
			AMPA	1	Drosophila melanogaster	GluRIA	CGAAGACTTACGGCAACAGATTTTTACTAATATTCTAGTGTATTTTTCAATCATTTCGTAACACTGACTTTCTTTCTCTAATAATGGTCAGTATTTCTAGACGACCGCGTTAACATAAGAATGATTCCCACTTTACCGGAGGAGCAATTATATGATCAGCCATGAAAATTCAAATACATCAACGGTCAACCCGCCAGTTAGACCGAGGTGACCGGTGAATGATGTTGCAATGTGGCAACAGTAATAGTAAAGGAAGTGTAAAAGTGACTGCCTTTGCTCGTCGCCGCGGCCTGTTTATTTAAGAAGTGACCCTGAAGGTGGCCATAAGTCCGACACGTTTTGCAACGGAGATTTAATAAAGTAAGAAGAGAATGTTGAGAATGATTTTGGTGCCGCAGT…		76884
			AMPA	1	Drosophila melanogaster	GluRIA	AGGTTTCATCTACTGAATAAAATATTAAATAAAAAAATAGTGAAATAGTGGACTTGAAAGGTGTTAGATATGTAACTGTGGAATTTGTCATTGCAAGAATGCAGTGCTAGAGATCATTAATGTAAAAGGAAAATTCTGTGCTTTGTTATTTTATGGGCTAAATCCACTGATAAAAATTACTTATGGGTAACTCTGATTCCCGCTGTGAAACCTGTAGGAATTGTCCTGACAGTCACAATGAGGCAAGTGAGGAGTGCACTTGCTCATGTCAAGTCAAAGTGACATGCACATGCAAATGCAACGTTGGCAATGGGCATGACATTGCCCAAAAAGTCTCTGCAATTGCAGGGGGAACCATTGCTGGCGCAGCAGGGATAGCAGTAACTGTTTTCACAGGTG…		76885
			AMPA	1	Drosophila melanogaster	GluRIA	AAAAAAAAAAAAAAAAGTGTTAGAAAGATAATGATAAAGATGATCGTAAACTACGTTTAAACTGTACCATAAAAAATATATACTCTTTACTAGTTAGAATATTCATCACTGTACCTTCCAGTTTTACCACGACCGCGATCCTTTACAGAAGGAATCTCTTTAATAAATGCCTTATAAAAAAACAGTTAATTATGAAATGGTTCCAAAAAGGCATGCTCTAAAGACATCATTCATTAAAAAATCAATCGTTGTTAATTTTGACGAGGTGACGAACCAACTGACTTCTAAGATTCCTACATCAGAAGAAATGGAAAAAAGGAAAAATATCTGAACTCCCAAGAATATTAGCAATCACGAATCACGAGACATAAGTTTATTTTTCCAGTAAATATTCGTGAA…		76886
			AMPA	1	Drosophila melanogaster	GluRIA	AAAAAAAAAAAAAAAAGTGTTAGAAAGATAATGATAAAGATGATCGTAAACTACGTTTAAACTGTACCATAAAAAATATATACTCTTTACTAGTTAGAATATTCATCACTGTACCTTCCAGTTTTACCACGACCGCGATCCTTTACAGAAGGAATCTCTTTAATAAATGCCTTATAAAAAAACAGTTAATTATGAAATGGTTCCAAAAAGGCATGCTCTAAAGACATCATTCATTAAAAAATCAATCGTTGTTAATTTTGACGAGGTGACGAACCAACTGACTTCTAAGATTCCTACATCAGAAGAAATGGAAAAAAGGAAAAATATCTGAACTCCCAAGAATATTAGCAATCACGAATCACGAGACATAAGTTTATTTTTCCAGTAAATATTCGTGAA…		76887
			AMPA	1	Drosophila melanogaster	GluRIA	CCGAGGGAATGGCAAGGCCTGAGGTTCAAGTGAGCGGAAAAGTTAGTTTGCTGAATCTACGAACTGGAAAGACGCCCGTCATAGCTATGGCTTTGCACTTGTGATTCTGTGAAACGGTGAAAGAAGGACAGTTGGTGCTGAACAAAATATACTCCAAGAATTGTCACAACACATTAATGAATATTTGCAAGAAGCATCATGAAGATAGCAGTATACAGGGCGGAGGAAACATCAGATTAGAGGGAGGCCAGGCTGGAAGACCAAAGGACAAGAGATGCTGCATCCTAAGCAGCGGAAGCACCAGAACGGATGGAGAAGAGTAGCTATATTCAGAGCAGCGGAAGCAACGGAACAGAGGGAGGCCAGACTGGAAGACCAAAGGACAGGAGATGCTGCATC…		76888
			AMPA	1	Drosophila melanogaster	GluRIA	CTGCTGTTGCTAATCTTGCTCCAGAAATTATCATTCAGAAAATATGCTGCCAAAGAAGTGGACTTCTGTTGGGCGAAAGACTGCAGCAGCCAAAAGGAAAGCAGCAGACAGGGTGGTGGAAACATCAGATCAGAGGGAGGCCAGACTGGAAGACCAAAGGACAGGAGATGCTGCATCCAAAGTAGTGGAATCACCGGAACAGAGGGAGACCAGACTGGTAGATCTGAGGACAAGAGTAGCTGCATCCAGAGCAGTAGAAGCACTGGAACAGAGGGAGGC		76889
			AMPA	1	Drosophila melanogaster	GluRIA	AAAAAAAAAAAAAAAAGTGTTAGAAAGATAATGATAAAGATGATCGTAAACTACGTTTAAACTGTACCATAAAAAATATATACTCTTTACTAGTTAGAATATTCATCACTGTACCTTCCAGTTTTACCACGACCGCGATCCTTTACAGAAGGAATCTCTTTAATAAATGCCTTATAAAAAAACAGTTAATTATGAAATGGTTCCAAAAAGGCATGCTCTAAAGACATCATTCATTAAAAAATCAATCGTTGTTAATTTTGACGAGGTGACGAACCAACTGACTTCTAAGATTCCTACATCAGAAGAAATGGAAAAAAGGAAAAATATCTGAACTCCCAAGAATATTAGCAATCACGAATCACGAGACATAAGTTTATTTTTCCAGTAAATATTCGTGAA…		76890
			AMPA	1	Drosophila melanogaster	GluRIA	CCGAGGGAATGGCAAGGCCTGAGGTTCAAGTGAGCGGAAAAGTTAGTTTGCTGAATCTACGAACTGGAAAGACGCCCGTCATAGCTATGGCTTTGCACTTGTGATTCTGTGAAACGGTGAAAGAAGGACAGTTGGTGCTGAACAAAATATACTCCAAGAATTGTCACAACACATTAATGAATATTTGCAAGAAGGTTCGTTTACCAAAAGGTCCAGCTTGTAAGACACCTGACGCCACCTTGAAGGTCATATAGGACTTGAAAGAAGTATCTTTGCTGCATTCAAGAGTGAGATAGTGGGCTTCATTAACGGGGTAGCAGCGGAGTTTGTTATTGCGAGAGTGAATTAGTTGATCATACTTACTAAGGGAGTGAAGTAGTGGACTTCATTTGCTGTGAG…		76891
			AMPA	1	Drosophila melanogaster	GluRIA	CGAAGACTTACGGCAACAGATTTTTACTAATATTCTAGTGTATTTTTCAATCATTTCGTAACACTGACTTTCTTTCTCTAATAATGGTCAGTATTTCTAGACGACCGCGTTAACATAAGAATGATTCCCACTTTACCGGAGGAGCAATTATATGATCAGCCATGAAAATTCAAATACATCAACGGTCAACCCGCCAGTTAGACCGAGGTGACCGGTGAATGATGTTGCAATGTGGCAACAGTAATAGTAAAGGAAGTGTAAAAGTGACTGCCTTTGCTCGTCGCCGCGGCCTGTTTATTTAAGAAGTGGTAGATGCAGCCACCATTACACGTGCAATGATCTCTCAATGACGCGACTCACCACTGGAAAGATTTTGGAAATGAAGCTCAAAGTATGGAT…		76892
			NMDA	1	Drosophila ananassae	Nmdar1	AAAAAGAAAAAGAAAAAAAAAAGAGTATAAGTAGCAGGATCGGTGCTCCCTGCCATGGAAAAATGATCGAGTGTTAACAGCTCCACTTCCAAATAAAATAAGGGAATTCACGCCCTTCCTCGAGCATCAGAAAAAGCAGAGAATAAAGTGAGCTCCACCACACGCACAGAAAGGAAAGAAAGTCTGAGAGAGCTCGATCACAGGAGAAAAGCAAAGAAAATCTGAAAGTTCGACCACAAGAAAAGAATCATATTTTTTCGAACTTTCTAAGGTTCCGTTGACCCTTGGGTTCGAGTACATGCTGAAGAGCAGACTCCTTTGTGACTATTGCTACTCCTTCTGCTCCAGCTCCTCCTCCTACTCCTCCAACTGCTACTGCTACTGCTACTTGTGCTGCTG…		77961
			NMDA	1	Drosophila ananassae	Nmdar1	AAGGGAATTCACGCCCTTCCTCGAGCATCAGAAAAAGCAGAGAATAAAGTGAGCTCCACCACACGCACAGAAAGGAAAGAAAGTCTGAGAGAGCTCGATCACAGGAGAAAAGCAAAGAAAATCTGAAAGTTCGACCACAAGAAAAGAATCATATTTTTTTCGAACTTTCTAAGGTTCCGTTGACCCTTGGGTTCGAGTACATGCTGAAGAGCAGACTCCTTTGTGACTATTGCTACTCCTTCTGCTCCAGCTCCTCCTCCTACTCCTCCAACTGCTACTGCTACTGCTACTTGTGCTGCTGTTAGCGACGGCGCTGTTCGGGTAGCCGCCACAGATAGCACAACCTACTACCCCCTGTCAGTCTGCTCTAGGTGGAATGAGGTGATGGTGGGGGCGGCT…		77962
				3.1	Arabidopsis thaliana	GLR3.1	GTTGTCGTTGCTAAATTGTTCCGGATGATAGAGGGTACAATTCCCGTCGGCGGTGGCGCCCGATATTCTACTTACATCCGCATCATCTTCCAACAAGACGTGGAGGACAGAGAAAGCCTGGCGTGGGAGCGACTCCTGGTCTGCTTCTGGGCGGTGTCGGTGTTCGTGATCTTCGCATCGTACGAGTCCAACCTGATGTCCCTGCTGGCCGTGAGGTACATATCCGAGCCCTACCAGACGTGGCGGGATATGGTGGACGACGAATCACTTATCATCATCCAGTTCGCCAACACTGCTCAGACACAGATGCTTTCGGCGGCAGAGTCGGGCATATTCCGTGACGTGGCAGAGGCTGGGAAGAGGGGCCGTTACAGCCTGATACCGGTGCCAGGCTTCGTG…		78429
				3.1	Arabidopsis thaliana	GLR3.1	GGACAGAGAGAGCCTGGCGTGGCAGCGACTCCTGGTCTGCTTCTGGGCGGTGTCGGTGTTCGTGATCTTCGCATCGTACGAGTCCAACCTGATGTCCCTGCTGGCCGTGAGGTACATATCCGAGCCCTACCAGACCTGGCGTGATATGGTGGACGACGAATCTCTTATCATCATCCAGTTCGCCAACACTGCTCAGACGCAGATTCTTTCGGCGGCAGAGTCGGGCATATTCCGTGACGTGGCAGAGGCTGGGAAGAGGGGCCGTTACAGCCTGATACCGGTGCCAGGCTTCGTGCCCGTGGTCGATAAACTAGTCTCAAGGGGTGACCACGTCTTCCTGGCACCTTTCCTCATGATGAAGATGTTTCTGACGGAGGACTACATGTACAAAGGGAACTG…		78430
			NMDA	1	Drosophila ananassae	Nmdar1	GTTATTCAATATTTTCAGAAAGGTGTTGGAATAAGGGTTCTATTTTGAAAAGCTTCATTGTTTCAACATTACATCTTATGGGCAAACTCCTTGCAAACTACTAATGAAGAGTCCTTCAGTCCTTATAAAGCAAAGGATAAGAAGACAGGCAGTGGCCAGATGGCCAAAGGAACATCGAACACTATAATTTTTCAAGAATGTGCTACACCGATATGACATTGCAAAGCTTAAGTAACCAGTTTCTGCTTCCGGCTGAAAGTTAAAGCAGTGAGTTTCATAAAGAATAAGTCATTTTCGTTGCTATGGTTAGTTACACTAATGATATCCAATATTATAGGAGCCACTATGCTACTATCGTATCACAAACTTCACCTGTTTTCTTCTTAGTGCAAGCTACAT…		79540
			NMDA	1	Drosophila mojavensis	Nmdar1	GTTATTCAATATTTTCAGAAAGGTGTTGGAATAAGGGTTCTATTTTGAAAAGCTTCATTGTTTCAACATTACATCTTATGGGCAAACTCCTTGCAAACTACTAATGAAGAGTCCTTCAGTCCTTATAAAGCAAAGGATAAGAAGACAGGCAGTGGCCAGATGGCCAAAGGAACATCGAACACTATAATTTTTCAAGAATGTGCTACACCGATATGACATTGCAAAGCTTAAGTAACCAGTTTCTGCTTCCGGCTGAAAGTTAAAGCAGTGAGTTTCATAAAGAATAAGTCATTTTCGTTGCTATGGTTAGTTACACTAATGATATCCAATATTATAGGAGCCACTATGCTACTATCGTATCACAAACTTCACCTGTTTTCTTCTTAGTGCAAGCTACAT…		79541
			Kainate	2	Rattus norvegicus	Grik2	AGAGAATTGGCTGATGGTCGCACCTGCCAAGTAGTGTGGCAGCAGCCAGAGGTTCGCGCGGGTTGGTCGCTTCTCTCATCACCTGGAAAGTACCGTTTTTATGTGATTTGCGAATAACAAAATAAACTGAAAGCCCCGAAATCCAGCAATGAAGTTAAACCTGTCTAGTTTATAGTCCCGGACTGAAGTAAGTCACCTCTTGAGGGGCCGAATATATATATCAAGATGAAATTGTGCGGGCGTATTTCATGGGCGGCTTTGGCCGTCGGCGTGACTATCATGATACTCACCCACGTTCAAGAGACAGACCAACTACCGTCCACAATTACAGTAGTTGGTCTCTTCGACAAGGAGGACATCAAGCAGCAGATGGTCTTTGGGTACGCCGTCGACAGAATC…		81999
			Kainate	2	Mus musculus	Grik2	AGAGAATTGGCTGATGGTCGCACCTGCCAAGTAGTGTGGCAGCAGCCAGAGGTTCGCGCGGGTTGGTCGCTTCTCTCATCACCTGGAAAGTACCGTTTTTATGTGATTTGCGAATAACAAAATAAACTGAAAGCCCCGAAATCCAGCAATGAAGTTAAACCTGTCTAGTTTATAGTCCCGGACTGAAGTAAGTCACCTCTTGAGGGGCCGAATATATATATCAAGATGAAATTGTGCGGGCGTATTTCATGGGCGGCTTTGGCCGTCGGCGTGACTATCATGATACTCACCCACGTTCAAGAGACAGACCAACTACCGTCCACAATTACAGTAGTTGGTCTCTTCGACAAGGAGGACATCAAGCAGCAGATGGTCTTTGGGTACGCCGTCGACAGAATC…		82000
			Kainate	2	Mus musculus	Grik2	AGAGAATTGGCTGATGGTCGCACCTGCCAAGTAGTGTGGCAGCAGCCAGAGGTTCGCGCGGGTTGGTCGCTTCTCTCATCACCTGGAAAGTACCGTTTTTATGTGATTTGCGAATAACAAAATAAACTGAAAGCCCCGAAATCCAGCAATGAAGTTAAACCTGTCTAGTTTATAGTCCCGGACTGAAGTAAGTCACCTCTTGAGGGGCCGAATATATATATCAAGATGAAATTGTGCGGGCGTATTTCATGGGCGGCTTTGGCCGTCGGCGTGACTATCATGATACTCACCCACGTTCAAGAGACAGACCAACTACCGTCCACAATTACAGTAGTTGGTCTCTTCGACAAGGAGGACATCAAGCAGCAGATGGTCTTTGGGTACGCCGTCGACAGAATC…		82001
			Kainate	2	Rattus norgevicus	Grik2	TAAGATATGCCTGGTTTTATGCTCTTGTGATAGATCTGATTTATATCAAACTTTTGTTTTTGTTTTGCGAAAAATAAAAACCGTCAAGATATGCCTGGTTTTATTCTCTCGTGATAGATCTGATTGTGTTGCGAGAAACGAAAACTCTAAAGATATGTCGAATTCGGTTTTGAGCAACAACAACAAAACATCGAGAATAGATTTTCTAAGAAATCTCAACTCTTGGAAACCACACATGAAGACAAATTCTTGAAATCGCTCTCTGTCTACTTCTTCAGTTCTTCCTCTGCCGTATGCTGCTGATTTCGAACCCGTCTTCGCTCTGGTACCCGGAGGGCGCCGGAGAATTCGACTCGCAGCTGTGGGTACAGTACGAAGACGAGGGCACGGGCCCGTGCG…		82494
			Kainate	2	Homo sapiens	GRIK2	TGTGTGTGTGTGTGTGTAAAATCTGAGATAAGAAATCAAGGAAGCAAATTATAGATAATTTTAAATATCAGAACTATTTTTTGGTACGTAATGAAATTGTTTTTTTTCTATTAACATTTTCTCTATAATCCTTTCACGAAGACTTGTCTAAAAATCACTGAAGCCCTTCTGAAAATTAGCTGCTCCGCATAAAAATAAAAATAAAAATTTGATAAAGAATGGGAGGAGAAAGAAATTAAGTTGGCCAGTATCGTTATAAATTGAATTTTTCGTCTATCATTTAATTATTGTCATTTTTACCTTTTATCAAAATAATCTTCGTAGGGTGAGAGTGAATTTCGAGTCGTAACAGGAGGGACGTTTCCTCCTAAATATTTCCGAAAAATCGTACATCTTTCT…		82496
			Kainate	2	Homo sapiens	GRIK2	TAAGATATGCCTGGTTTTATGCTCTTGTGATAGATCTGATTTATATCAAACTTTTGTTTTTGTTTTGCGAAAAATAAAAACCGTCAAGATATGCCTGGTTTTATTCTCTCGTGATAGATCTGATTTTGTTGCGAGAAACGAAAACTCTGAAGATATGTCGAATTCGGTTTTGAGCAACAACAACAAAACATCGAGAATAGATTTTCTAAGACATCCCAACTCTTGGAAACCACACATGAAGACAAATTCTTGAAATCGCTCTCTGTCTACTTCTTCAGTTCTTCCTCTGCCGTATGCTGCTGATTTCGAACCCGTCTTCGCTCTGGTACCCGGAGGGCGCCGGAGAATTCGACTCGCAGCTGTGGGTACAGTACGAAGACGAGGGCACGGGCCCGTGCG…		82497
			Kainate	2	Rattus norvegicus	Grik2	TGTGTGTGTGTGTGTGTAAAATCTGAGATAAGAAATCAAGGAAGCAAATTATAGATAATTTTAAATATCAGAACTATTTTTTGGTACGTAATGAAATTGTTTTTTTTCTATTAACATTTTCTCTATAATCCTTTCACGAAGACTTGTCTAAAAATCACTGAAGCCCTTCTGAAAATTAGCTGCTCCGCATAAAAATAAAAATGTGATAAAGAATGGGAAGAGAAAGAAATTAAGCTGGCCAGTATCGTTATAAATTGAATTTTTCGTCTATCATTTAATTATTGTCATTTTTACCTTTTATCCTTTTATCAAAATAATCTTCGTAGGGTGAGAGTGAATTCCGAGTCGTAACAGGAGGCACGTTTCCTCCTAAATATTTTCGAAAAATCGTACATCTTT…		82498
			Kainate	2	Mus musculus	Grik2	GTGTTCCCTTAGCTGTCGGACGTGCGTCTATCGGCAAAATTTCCCAGTGTTCCTCCTACTCGGCGTTCCGCCCTTCCGCTGCCACAAAACTTAGAAAAATGGCACAGAGTTGTCAATTTTTTCTAAAATAGTGTTAATTTAACCAAGGATCGATATCTTTCTATGAAAATGTTACTTGTGAATAAATGATAATGAAATCTCTTCTGATTTAGTGATTTTTGTAGACTCGTGTTCGAGAGAATTCTGAAAACTTAGAATCAACGAGAATAACCTGAATAGTGAAAGAAGCAGAAAAAAACCCACGTAGAAATCTTTAGTTATCAATGAGCTTGTAATTTAAAAACAAGAAATTTGAAAATGTTATCATACTGAATCTATTCTTCGCTGTTTTGTTTAATT…		82499
			Kainate	2	Mus musculus	Grik2	GTGTTCCCTTAGCTGTCGGACGTGCGTCTATCGGCAAAATTTCCCAGTGTTCCTCCTACTCGGCGTTCCGCCCTTCCGCTGCCGTGGCCTTTTTGACAAGGGAGACATCAAACAGGAGCTCGCCTTTCGGTATGCTGTCGACAGAGTGAACCACGAAAAACTCCTCGGAACCAGAACGAAACTACGGACAATCATCGAAAAGATCCCGCCCTTCGATTCTTTTTTGGCTTCCAAGAGAGTCTGTAACCTGGTGCGATCGGGCGTGGCTGCCATATTTGGGCCCCAGTCAGGACAGACCTCCTCACACGTCCAGTCCATCTGCGACGCTCTGGAGATTCCACACATCGAGACGCGATGGGATTACCGTCTCAGGAGGGACGATTACTCTGTCAATCTTTA…		82500
			Kainate	2	Mus musculus	Grik2	GTGTTCCCTTAGCTGTCGGACGTGCGTCTATCGGCAAAATTTCCCAGTGTTCCTCCTACTCGGCGTTCCGCCCTTCCGCTGCCACTGAAAAAATGTATGTGAAATTTGCTTTTCATTAGAATCTCGTCCTTTTACGAAAAATAGACCCTCAAATAAAAAAAAAAGTTGTAAAGAACGGAACACCAAAACACTGGAAAGTAATCATGTCCTCCACGGCTTGTATACTCTGCGGTTTCGTCACCTTCCTGGTCAACACCCAGCCAGTTTATCTTCTGCCGGAGATCATCACAATTGGTGGCCTTTTTGACAAGGGAGACATCAAACAGGAGCTCGCCTTTCGGTATGCTGTCGACAGAGTGAACCACGAAAAACTCCTCGGAACCAGAACGAAACTACGGA…		825001
				1	Drosophila melanogaster	GluRIA	TTGACTCCCCGTCGCGTAGAACTTAGCTTTTGTAGCATCCACTTTTGATTTGTAGCAAAACTCGATGAGAGCCACCACCATTGAAATGACGAGTCCTCCAGTCATGATGTAGAAGATGCCCGCCACATTACTCAGGGTCAGTGCATTTGTTTGTTTTTCTGGCTTATCCTTGTTACATTCTGTCTTCTCGTACCACCATTTATTCTTTATTCTTGCCAGGTCGCCGTTTTCCTTGAGGCTGAGGATTGCTAGGTTGAGCCTTTCCCTCAGAGGAGACCCCATGGGCGTGGCGACTCCGTAGCCGTTCGAGTTGAGATCCTGCCCGATTTTCATCGTGTCGCAAGGGAGCTGCTCGTTGATGAAGTCGTTCTTGACGCTCTCCAGCAGGAAGGCGTACTT…		85062
			Kainate	2	Rattus norvegicus	Grik2	TACTCGACCTGCGTCTGCCTGGCTAGTTCGTCGGTGGACTTGATGGGAGTGACCATTCTCTCGACCGTGAGGAAAGCAGCCAAGTTGGCCGTGTAGGACGAGATCATGATCAGCGTGAAGAACCACCAGATTCCCGCCACGATTCGGGTGGAGACAGCCTTGGGCGCAATATCTGAACCCTGCTGCATGAGAGAGCCAATGGTGAACCAGAATGCATTACTCAGACTGATGGTGTTCTCGAGTTCATCTGGGTCCTCTATACAGGGGTGCGGGTTGTCCCACTCATTTGGCGCTATCCTTGCCAAGATGAAGAGAAGAACAGACACCCCTAAGTATGCAGTGGCCATGTAGATCCAGACGTCTCCGGAGAAGGGAGAGGTGAAAGAGAAGAGGTTGGGT…		85063
				1	Drosophila melanogaster	GluRIA	TATGTGTGTGTATATGCATCTAAAATGTATTTGTATATACGAGTTTTTAAAGACCATATTGGACAAGCTAATATATTCATCTAGAAATTACTGTTACCTCTATTATGCGATGGAGTGGGCTCCACTTATTTTCTTCATATTTTATAAAACATCATTTTGTAAATATTGCAAAGAGTTTTGTGTTTATCTCTGTTGTCCGGCTTTCCCTGACGTAATCTCCATAGTATTTTCGTGAAATGTTTTCCATGAGATACGGAACACTTTACACGTGCAATATAAATACAATATCTAAATGTTTAATGTGTTAAAAATCTTCTTTTCAATTTTAATATATAAACATAAGATGGACCTTTCTAATTTTATTTTGTTTTCTATTTACGATCTGGTCAGAGGAACGAA…		85064
			Kainate	2	Rattus norvegicus	Grik2	TACTCGACCTGCGTCTGCCTGGCTAGTTCGTCGGTGGACTTGATGGGAGTGACCATTCTCTCGACCGTGAGGAAAGCAGCCAAGTTGGCCGTGTAGGACGAGATCATGATCAGCGTGAAGAACCACCAGATTCCCGCCACGATTCGGGTGGAGACAGCCTTTGGTGCTATGTCGCCTCCCTGGCACAAGAAGGTTCCGATAATAAACCACAGACAGTTGAGTAAAGTAAAGCTGTTCTCTAACTCTTCCGGTTCCTCGATGCACGGATAAGGGTTATCCCACTCTTCTGGCACCATCCTTGCCAAGATGAAGAGAAGAACAGACACCCCTAAGTATGCAGTGGCCATGTAGATCCAGACGTCTCCGGAGAAGGGAGAGGTGAAAGAGAAGAGGTTGGGT…		85065
				4	Mus musculus	Gria4	CGGCTAGGTCTTTTAGGGAGCCATAAGCCGGGGTCAATCCATGGATATTGCAAATGTCAGCTGAGCACTGCACCACTCAGCCATAGTGCGGAGTATACAAATATATACACCAGTTAACACTATCAAGTGTTATTTAGTTACAACGCTTTTGAATTCGGCAGAAAATACTATGTGCAAGACGGTTAGATTTGTTTTTCAAAACAAATCTAACAATATCATAAAGTTTCTGCATTATCAGTTGTATAATAGCAATAGTATTCTGGGTTACGTCAAACACACGGAAGTCTCAGAACACTTAATATAAACATTTCTCCACCTTTAATGGATAGTATGCCTTATGTAAAAACTCAACACCTTTATCTGGGTACATGATCGTACAGCGATCTTCAGCGCAACTTT…		85066
				1	Drosophila melanogaster	GluRIA	GGGGTGTGGGGGGGGGGGGCGGGGGAGGTGGGTTGTTATGGCTAAAGCTGGGTGGAAGAGGCAAATGAGGAATCAGCCTGGCGTCAGACTTGCGTGTGGGTGTTGCTGTGCATGATGTCGCCGTCCAGAATTTGACTCCCCGTCGCGTAGAACTGGCTCGTGAGTCTCCCATTGCTGTCCAAGTCTTGGCCACCCGTAATGGACATCCGGGCCTTTGCTTTCATAGAAGCTGAAAGGCTCAGCTTAGCTTTTGTAGCATCCACTTTTGATTTGTAGCAAAACTCGATGAGAGCCACCACCATTGAAATGACGAGTCCTCCAGTCATGATGTAGAAGATGCCCGCCACATTACTCAGGGTCAGTGCATTTGTTTGTTTTTCTGGCTTATCCTTGTTACAT…		850667
			Kainate	2	Mus musculus	Grik2	AATATTTATTTTTCATTCAAGAATCCATTTTTCCGTCTAATCAGATGTGCATTTATTTTTCACTTTTCGCCGTTATTGTAACAGTAAAAGTTTCAGCAACGACCTTCAGTGTTGGCAGCCTCGGTAACCTTCGTTTCTTTCTTTCATTCTTTGTGGACTGAAATGCTTGGGATTCCGTAAAAGTGCTGTATAAGTATAAGGGTATGAATAATCCTTTTCTATCAAAAGGAAATGTCGAAGTCATTGTCATTTGGCACTGTAATAACAAATAGCGTGGCGTTTTAAGTTGGAAGGTAAAACACGATTAAATGCTGCTGTTTATGGGCAATTCAAGACCTTATAGAGCATACATACATCTCGGTGACGACATAGACTCACTTTGCAACGCTATTCGAAGAA…		93613
			Kainate	2	Mus musculus	Grik2	GAGAGAGAGAGAGAGAGAGATAAGAATATAAATTTTATCGCTGAGTTATTTACATCGCTCGCCAATCTGTTATACAAATTAAGATCATTTTTAAAAAAGGTCGTAATGACTTTAGATCCTTAAATGCCTTTGGGTACGGGTCAAGGTGAACTGAAAAGAAGAAAAAAAGGAAAGCATCAAAATAAAGTGAATAAAAGGCAATGATGATGGTCATGTTATCTTGGTTGGGGTAAGGCTGACAGCAGCACTCGTGCACTCATTCCATCCGGGAACTAATTATGAGCAAGAGAGAGGCGAAGGAGGAGGCGGCAGAGAGGAGAGAGAGGACGAAGAGGCGAGCGGTAGGGGGATGGACGGATTAGCTGTCATACCGAAAGGTGAGGGAACTACAGGTGGGAA…		93614
			Kainate	2	Mus musculus	Grik2	GAGAGAGAGAGAGAGAGAGATAAGAATATAAATTTTATCGCTGAGTTATTTACATCGCTCGCCAATCTGTTATACAAATTAAGATCATTTTTAAAAAAGGTCGTAATGACTTTAGATCCTTAAATGCCTTTGGGTACGGGTCAAGGTGAACTGAAAAGAAGAAAAAAAGGAAAGCATCAAAATAAAGTGAATAAAAGGCAATGATGATGGTCATGTTATCTTGGTTGGGGTAAGGCTGACAGCAGCACTCGTGCACTCATTCCATCCGGGAACTAATTATGAGCAAGAGAGAGGCGAAGGAGGAGGCGGCAGAGAGGAGAGAGAGGACGAAGAGGCGAGCGGTAGGGGGATGGACGGATTAGCTGTCATACCGAAAGGTGAGGGAACTACAGGTGGGAA…		93615
			Kainate	2	Rattus norvegicus	Grik2	GAGAGAGAGAGAGAGAGAGATAAGAATATAAATTTTATCGCTGAGTTATTTACATCGCTCGCCAATCTGTTATACAAATTAAGATCATTTTTAAAAAAGGTCGTAATGACTTTAGATCCTTAAATGCCTTTGGGTACGGGTCAAGGTGAACTGAAAAGAAGAAAAAAAGGAAAGCATCAAAATAAAGTGAATAAAAGGCAATGATGATGGTCATGTTATCTTGGTTGGGGTAAGGCTGACAGCAGCACTCGTGCACTCATTCCATCCGGGAACTAATTATGAGCAAGAGAGAGGCGAAGGAGGAGGCGGCAGAGAGGAGAGAGAGGACGAAGAGGCGAGCGGTAGGGGGATGGACGGATTAGCTGTCATACCGAAAGGTGAGGGAACTACAGGTGGGAA…		93616
			Kainate	2	Mus musculus	Grik2	AATATTTATTTTTCATTCAAGAATCCATTTTTCCGTCTAATCAGATGTGCATTTATTTTTCACTTTTCGCCGTTATTGTAACAGTAAAAGTTTCAGCAACGACCTTCAGTGTTGGCAGCCTCGGTAACCTTCGTTTCTTTCTTTCATTCTTTGTGGACTGAAATGCTTGGGATTCCGTAAAAGTGCTGTATAAGTATAAGGGTATGAATAATCCTTTTCTATCAAAAGGAAATGTCGAAGTCATTGTCATTTGGCACTGTAATAACAAATAGCGTGGCGTTTTAAGTTGGAAGGTAAAACACGATTAAATGCTGCTGTTTATGGGCAATTCAAGACCTTATAGAGCATACATACATCTCGGTGACGACATAGACTCACTTTGCAACGCTATTCGAAGAA…		93617
			Kainate	2	Rattus norvegicus	Grik2	AATATTTATTTTTCATTCAAGAATCCATTTTTCCGTCTAATCAGATGTGCATTTATTTTTCACTTTTCGCCGTTATTGTAACAGTAAAAGTTTCAGCAACGACCTTCAGTGTTGGCAGCCTCGGTAACCTTCGTTTCTTTCTTTCATTCTTTGTGGACTGAAATGCTTGGGATTCCGTAAAAGTGCTGTATAAGTATAAGGGTATGAATAATCCTTTTCTATCAAAAGGAAATGTCGAAGTCATTGTCATTTGGCACTGTAATAACAAATAGCGTGGCGTTTTAAGTTGGAAGGTAAAACACGATTAAATGCTGCTGTTTATGGGCAATTCAAGACCTTATAGAGCATACATACATCTCGGTGACGACATAGACTCACTTTGCAACGCTATTCGAAGAA…		93618
			Kainate	2	Mus musculus	Grik2	GAGAGAGAGAGAGAGAGAGATAAGAATATAAATTTTATCGCTGAGTTATTTACATCGCTCGCCAATCTGTTATACAAATTAAGATCATTTTTAAAAAAGGTCGTAATGACTTTAGATCCTTAAATGCCTTTGGGTACGGGTCAAGGTGAACTGAAAAGAAGAAAAAAAGGAAAGCATCAAAATAAAGTGAATAAAAGGCAATGATGATGGTCATGTTATCTTGGTTGGGGTAAGGCTGACAGCAGCACTCGTGCACTCATTCCATCCGGGAACTAATTATGAGCAAGAGAGAGGCGAAGGAGGAGGCGGCAGAGAGGAGAGAGAGGACGAAGAGGCGAGCGGTAGGGGGATGGACGGATTAGCTGTCATACCGAAAGGTGAGGGAACTACAGGTGGGAA…		93620
			Kainate	2	Mus musculus	Grik2	TGAAATGCTTGGGATTCCGTAAAAGTGCTGTATAAGTATAAGGGTATGAATAATCCTTTTCTATCAAAAGGAAATGTCGAAGTCATTGTCATTTGGCACTGTAATAACAAATAGCGTGGCGTTTTAAGTTGGAAGGTAAAACACGATTAAATGCTGCTGTTTATGGGCAATTCAAGACCTTATAGAGCATACATACATCTCGGTGACGACACAGACTCATTTTGCAACGCTATTCGGAGAAATGAAAGAGAAAGATTTAACAAAGCACATTTTCCGCCTTCATCCGCAAAGCGTCATCAAATATATAATCGAATCAGCATCACCATCCTTTCACAACATATTTTCTAAACTTTGAGTAAATGACCAAAAGTATGTAGAAGGACTTACTTTATATTAATA…		93621
			Kainate	4	Mus musculus	Grik4	TTGCATAAACAATTTTTTTTTTTTTGACAATGGAATACCTTAGATTATGTGTTCTTGCCTGTTGTACACCCAAGCGGAGGGAGCACCATACGGTTCAGAGTGAGTGGTTGATTTAAAGACAATATTTAAATTATGAAGATAGCACAAACATAAGTACAACTTTCACATTTCAGTAGTTTTTCTACTGGAAATGTTATAATATATATATATGTGTGTGCTTAAACATGCTCGAACATTGAGAAAAATGTATTGATATAGATTATATACAACAGCTAATGAAATTAATATCTATAGATATCACCTAGTTATGAATGATAAATGCATGTTGTTATTCACTAAGTGAATGCTGTGGTCCGTTGAGGATTGTCTAAGCAACTCTAACAACTTACTCCATCTGCG…		98557
			Kainate	5	Rattus norvegicus	Grik5	TTGCATAAACAATTTTTTTTTTTTTGACAATGGAATACCTTAGATTATGTGTTCTTGCCTGTTGTACACCCAAGCGGAGGGAGCACCATACGGTTCAGAGTGAGTGGTTGATTTAAAGACAATATTTAAATTATGAAGATAGCACAAACATAAGTACAACTTTCACATTTCAGTAGTTTTTCTACTGGAAATGTTATAATATATATATATGTGTGTGCTTAAACATGCTCGAACATTGAGAAAAATGTATTGATATAGATTATATACAACAGCTAATGAAATTAATATCTATAGATATCACCTAGTTATGAATGATAAATGCATGTTGTTATTCACTAAGTGAATGCTGTGGTCCGTTGAGGATTGTCTAAGCAACTCTAACAACTTACTCCATCTGCG…		98558
				1	Macaca fascicularis	GRIA1	TTCCCTTTCTTCTGGCTGTATAATCTGCATAATACTGTACTTATGTTTCCAGAAAATGACGCCACAAACAAGCGCCGGTTCAAAGCTTGCAAATTAATAACCGCAGTGGGCAACTCCAAATTCCGCCACTACCTGAAGAGCTCCTCCTCCGCCGTGGCCATGTTGTTGAAGTATTCGTAAACAGACGTGTTGTTGGTGGTTGTGAAGTTTATCTTGGCTTGTCGGGCTAAGGCCTCCAGTGACTGGACGGGAGACTGCATACGTTCGACGGTCAAGAAAGCTGCGAGATTGGCGGTGAACGTCGCCAACATGAGAACCACGAATAGCCAGTAAGCCGCGACCAGCGTCCTTCCACTCAGGGCTTTCGGGGCTTCGCCACCTCCCTGGGGCGTGAAGGAG…		98559
			Delta	2	Rattus norvegicus	Grid2	GATCCTCACGACTACAATGAACTTCACGTACTTGCAGGTGGTCCCTCCGGATGTGTCCTTCGGAACTCCTTATCCCAACGGCTCCTGGTCTGGTATGATCAGGATGTTGATGGACAAAAAAGCTGATGTAGGCCTAGGACCATTCCAAGTAATTCACAGCCGCTCCCAAGTCGTCGACTACACTCACTCCCTTTGCTATGACACCTTGTCCCTCATGGCCGTTCGAGGCATTGGCG		107901
			Kainate	2	Rattus norvegicus	Grik2	ATTCGGATTAGCATTTGGCTAAATATGTGGACGTAAGGAGCACCTGGAGGACAAGGAATGGCTATGTTTGCAGTGAAGAAGATGCTTCGTCCGATGTGGAATTTCTGAATGCCGAGTTTCATGGCGATGATCTCCGTGATGGTCTTTGGGCCTATGTACACAAAATCTTTTTCTAGTACCCAGGTGATTCCAGTTTTAGGACTGTTGACGAAGCTTTTAGAACGATCTTTGTGGTTGAATAAATCCCAGGTCTTTTTGTAGATCCCGTCCTCAGCCTCCTTGAAAACGTACTCGTGGCTCGAATCCTCCATCACTCCTAACGTATAACCGTTCTGGACGGCTCTCGGTAAGTCCTCTAAGGAGTCGATTGGCGTCTCGTAAGCGGGA		108773
			NMDA	1	Drosophila persimilis	Nmdar1	ATACATCTTAGCGAAGGACCGCCATTATGGCATTCGTCTTCCTAACGGAACATGGACTGGAATTATGGGATTACTGACCCGGAAGGAGGCCGATATGTCCGCCATAGTCCTATCAATGAACGCCGAGCGTGCTTCTGCCGTATCCCTGAGCGAGCCTCTCTTCATCGACGAGCAGGCGGTCGGCCACAAGACTCCCGTTCTGGAGGCTGACGTTGCCGGTTTCGTGAAGCCCTTTACAACATCTGTG		109030
			Delta	1	Homo sapiens	Grid1	AGGACAGTCGTGTGGAACTTCTGGTTTATGTGCGTTATTCTCAACGCTGCGTACACGGCTGTCCTGACGTCCTACTTGACCGTCAGCACAGAGAGCTTCCCCTTCACTACTCTGCAGGGTGCCATCAATAGCTACCCGGAGTGGGAAGTCGGCATTTTGGAGGGGACGCCCCTTAGACAGCTCATTGATGATTCCGACGGTCCCTATCGTGTCCTGAGCCGTCGCCTGGACAGCGACCCGAGCCTCCTGGTCACTTCGGACACCCACGGCATCGAGAAGGCCCTGACGGAGAACTTCGCCTACTTCGCAGACACGCCCTTCCTTCAGTACATGCTGAGGGACAACTGCTCCATCAGCGAGATTCAGGTCGGCCTGTTTTTCACCTACGGACACCTAGGT…		115040
			Kainate	5	Rattus norvegicus	Grik5	GGAACCATAATCCGAGGACGCTCAGCCACACAGCCCAATGGAAACCGGTGACGTAGGTCTGCCAGTCAATGTCCTCCTTCCCCTGGCCTCTGTATATCAAGAGTTTTACGTAAGCGTAGTCAATCGGAGGAGAAAAGTCAATCTCTTTTGCTCTGTTCAGATCGATGTTCAGTGGAGGCGCTGCGATATCTGCTTTCTTCCGCTGTAACACGCCCACCACGCCCGTGAAAGAGCCTTCATCATCAGAAACGCCAAA		115798
			Kainate	2	Xenopus laevis	Grik2	AAGAAAATAAATGCTGAGACTTGCCAACATCTAGTAATTAAACTTAACTTTAGTTCTGTTGTCCACAACAAAGCTAGAATTTCCTACAAAACTATATGAGGTGCAACTTATATACAATTAAATCTTAATTTACTATACAACTTTAGTTAATAATTCGAAGAAAAGACATACAGCAAAAATGAAGGTATTGTCATTAAGGAACATAAAAAAATCTGGAGGAAGAGACATTTCTCTGTTGATCGTACATTCTTTCAAGAGAGGATAACAAATACTTTACAATTCTTTGTTGTATAATATAAAATATGAACCATAATGATTCTCAACCTGACCTCACACTGATATTACATTTAATCTCCTGTAAAGATGTACCAGTATAAATTAATTTTCATCTGTGAAATT…		120390
			Delta	2	Rattus norvegicus	Grid2	GTAAGCTTGCAGGAACTGCATCAAGAGGACGGGTGGTAAGTGCTGCCATGAAGTAAAGATAGCTATACGAGAGGCTCCTGAATTCTCTTGGCCCAGGAACGGTGTATAGGACCGACATAAAGTAAAGTATGGGTCCTCCTACTAGAAGAGAAATTCCTATAGAGACCCAAGTGTTCCAAGAAAATGGTAGCAACGGGGACTGCCAGTTTGACAAAGGCTTGGGCGTAGGGGTCACGAAGCATCCCGGCATGAAGTTGTAAGGGTATGAATAGTCAGTCTCAGTCCACCGGAAGTCATCAATAAACACATTACAAATGCCAATGTCAGAAATTTCATCATAGACCTCTCTCATCAGGCCATCCCAAGATCCATTGGGATATTTTGTCCCCCACTTCTCCT…		120429
			Delta	2	Rattus norvegicus	Grid2	GAGAGGTGAAGTCCACGACAGTCTCCCTTGAAGCTGTAATAGTGATTTCGTCGATTGCAAAGTGAGCTTTGTACATGGACACCATCCCAATGAGACCGGATACCGTGCCATCGGGCTGAGGACCGCCCCATTGACCGTCCTCCGGAATAACGATTTCAATCGTGAAATTGAGAGCTTCGCTTATGGCGGTAATGATGCTGGCGTCTATCCCAGCGTCTGGTAAGGGTTGGCCTGCAGGGCCTGCCTTCAAACCGAACCAGGGCCAGTTGTCTACGGCAGCAACCTTCATCACTCTGCCCTGAAGGT		120472
			Delta	1	Rattus norvegicus	Grid1	GCCACATATGACACCCGTAGGTGATCCCTCTAATCCGAAGGTGACGGGGACCATGCTCGAGATCTTGGACACCTTTGCTGAACGCCTCGGCTTCTGCTACAAATTCGTCATGCCCAAGGATCTTGCCGCTGGCGCCAGGTTGCGTAATGGGACGTGGACGGGCGCCATAAGATTGCTTCAGGAAAAGAAAATCGACTTCACGGGCTTGGCTCTGGGCATCAACGCAGACAGGATTCAAACGGTGGATGTGACTGAATTTCTTTACATGGACGAGTGGTCAGCTGGATTCAAAAGGCCCGAGCTGGAATCTGACATCGCCGGATTTGTGAAGCCTTTCAAGGCAGAGTCATGGATTGCTGTGCTTCTTGCCGTGGTCGCTG		132077
			NMDA	1	Drosophila mojavensis	Nmdar1	GCGAAGCTCTGTTGATCAGGTAGAGTATGGGTCCCATGATAAACACGCTGATTGCAATAAGGATCCATGTATCGTTAGTGAAGGGCTCCATGAAAAGCATGACACGGGACAGTTCCTTGGGACGGGCGATCATGAAGGTGTAAGGCTGGCGGTCAATGCTGCTCGTGAAGTTCACGACCTTCATCCTCTGGGCGGAGACGCTGAAGGCAGCTACGCCGATTATGACTTCCTTAT		132845
			Kainate	2	Rattus norvegicus	Grik2	GCCTGTTTTATGAATGAATAGATATTTTCTCTTTTGAGGTCCAACAACAAGTGGGTTATGCTTGTCTTTTTCACGTCTCTTAGAAAAGATCTGTAATCACGAGACGCAGGTAGCTGCCTCAGCGTGGAGGTGAACGAATGATCTTTGAGTAATTCCTGGACGCGAATGAGGCCGTAAGTGTCGTCATAGATGACGCAGAACTTCCTCCAGCCGAGTCTCTTCAGGACGTCTATATAGGCCTTGGCCAAGGTGGATGGATGAGGATAGAGATTG		142321
				3	Homo Sapiens	GRIA3	GCCGATAGACTCTCTCTCCGATCTCTTGGATGCGACAGACAAAGGATTTTATCCCGTTATCTTCAGAGAAGGAAGCATCGACTTCCTCTTCAAGTCTGCAACATCGGGCGTTTACCGTGAAATCGGACGTCTCATCTCAGGGGAAAAGAACTACGTAGATGTCATCGCAGACGGGGTTGCTGCTACTCTCCGTAGTAAGGCTGTCTACATTGAGGCTCGCTTGGCATCCGAAATGCAGACTCTCAAACAAGGTCAAGAGAAGTTCTACATAGGACGTCAAAGCTTCTTTCCTCAAAGCTATGGAATTGTTTGCCGGACTAGATCGCCCTTCAAAAGTGTCATGAGTGATATTCTGTCTCACCTGAATGAAGGCGGTCTCATCAACAAATGGAAGAGCGA…		152043
			Kainate	2	Rattus norvegicus	Grik2	AGGTAATAGTGCCAGAAGCTACGACGAAATCTATTTCCTGTGCTCGCTCATAAGTGTCGTCGAGGGGAGCAATGATGACGTCACCTTTTCCCATGATCAGTTCTCGTACCAAACCCGTCCAAGCACCGTCCCTTTTGTTTCCGAACTGACGGTCGGGTGCTTGTCGGCAGCTGTACGTGAAATTGAGGATTTTGCTCATGAGCTGAAAACTCTCTCCCATGATGCCCCCGATGATGATGTTACCGTTCTCCCCTTCCATGTTGTCGGTGAAAGGCTGCCAGCTCTCCGTCAAGCATTTGATATGCATCCCCGAAAGATCAGTTCTCCTGGAGGCAAAATTGGCATCCGGGAACGAGTACCACCCTCTTTTGGGGTATAAATTTTCGGTGTCCTCCGTCC…		153854
				1	Drosophila melanogaster	GluRIA	GAAGTCGTTTATATCTACCTGGTCGTCCCTTAATCCAGAGGTCTATACTGGAGCAGGAACTAGTTATATATCAGCGCAATCTGCTCTGATCTACGACTCCGTGAGGGTTGTAGGGGAGACCTTAGCGAGGCTCCAGAGGAAAATGGCAGAATCTTTCGACGGGACTTCAGAACTCAAGACCCCGCGCAGAATCACTTGCGACTTCAATCAGGCAGAGCAGTCCATATGGGAACATGGGGAGAAGATCACCCGGATCCTTAGAAAGGTCGAAATTCTAGGACTAACTGGCAACATAAGCTTCACTGACAAAGGCAAAAGGAAGAACTATTCCCTGGATGTGGTGGAGATGTCGTACAACAGTGAAACCATTACCATTGGAAAATGGTCTGATGCTACTGG…		155519
				2	Rattus norvegicus	Gria2	GTCGGTGTTCACAAGCTCGGCGAGGTTGTGGAAAGGAAGCGTCATTTTAGTGACAGTGAAAAAAGACACCAGATTGGACGTGTAGGCTGCAAAGAGCACCACGGACATAATCCAGGAAGTCCCGAAAACCATCCTTCCAGGTCCACTTTTGGGCTCTGCGTCTTGACCTTGCTGCATCATCATAGTAGCTGAAAACCACAAACTGTCTGCAAAGGTCCCGTTCAATTCTTTCGCTTCCGTTTCTTCTGATGTTTCAGTCATTAATACTTGCTCTTTCTTCG		157751
			NMDA	3B	Homo sapiens	Grin3B	ACCAAAGGATTTTACATGAGGAGCTACAACCTCGTGCGAGGGAAGGACACCGATTGGGGCATGGAATTGCCCGATGGGTCTTGGAGTGGCTCCATTGGAATACTCCATCGAGGGGAGGCCTCCATGTCAGCTACTGTCTACTCCATGTCTGTCAAGAGGACGAAAGCCATTGACTTCGGCACCCCCGTGTACATCGACGACCAGACCATCGCTTTCAAAAGGCCTGTTCTGGGACACGACGTTTCGGGCTTCATCAAACCTTTCCATTACAATACATGGATAGGAGTCCTGATAATGGTTTTAACAGCCTGTGCACTGATAAGTGTCGTCCAGTTTATCCACAACTGGATAGTTATGACGTCAAATCTCCCTCCAAGTAAGAAGAAAAGTCAGTTTGAC…		159188
			Delta	1	Rattus norvegicus	Grid1	TAATACACGTCACTACAAGGACATTCTTCCATACTGAACTTATCACTTTGAGCGGTCGTTACCATGGCATCCGTCGCTAAGAAGAGTTGTCTTAAACTTGTCATTGCAAGGTTTGACCCTTTCATCTTTGTGGTCGACAAGAACCCACCCTATAGGGTTGTGGGATCTGCAGTAGACCTCCTGGACATCATCTTGAATCACCTGGGTTACTGTTCTTACCTGACCAGAGCCTCTGATGACAACGGAGTCGAACTTCCTAATGGGACTTGGACCGGATCCTTAGGGATGTTGCATAGGAATGAAGCCAACATGTCAATGACGGTGTACATGGTGTCTTCGACCAGAACCGCAGCTGTGGACTTCAGTGAGCCTGTTTACATGGAGGAGCAAGGAATTATA…		160693
			Kainate	5	Rattus norvegicus	Grik5	CGACCCTCTCACGTACACCTGTAATGGTGATCTCGTTAATGGCAAAGTGGGCTTGTCCTCTCTGCACCTTTCCTATCATTCCCGAAAAAGAACCATTGGGTTGTTCCCCTCCCCACCGCCCGTCCTCCGTGATCACCAACCGGTACGTGAAATTCAATTTGTGTCCCAGTGTGTTGAGAACATTAAAATCGATGCCGGAATCGGGTATCGCCGAGCCATCAGGGCTAACAATGATCCCGAAAAAGGGCGAATTGTCGATGACGGCCGAGCG		164501
			Delta	2	Danio rerio	Grid2	GTGGAGGAGGTCGTCCAGGGTGCTGACGGCATTCTCGATCTTGGGGAAAGTCAAGAAGGCGACGAGGTTACCAGAGTACGTCGTCACCACGATGAGCACATAGATCCACCAAAAGCCTAAGAGGATTCGACCCGAGTGACTCTCCGGTAGTTGGGCACCACCTTGTTGTAGAATAGAGGAGTAGATATACCAGGAACAATTCTGGAGGTCGAACAGCCCTTTCCCGTTATTGAGACCGTAGTAAGTGTAGTAAGGCGAAGCTCTG		171554
			Delta	2	Rattus norvegicus	Grid2	ATGAAACCCAACCTAGTCGATAACTTCACCCATGGACTCCACAAGCTTCACTCGGGATCCCTGGACCTGTTAGTTGGCGACTCTGCAATCCTTGACTACTTGCGCGCTAATGACCCAGGGTGTACGCTCAGAGCTCATGGGGATGACCTTGTACCAGATACCTTTGCCCTAGCTATGCCAAAAGGATTTTCCCTCAGGGTTAAAATCAACGCGCTGCTGGCCCGCTACCAGTCCTCGGGCCACCTGGACCACCTGAAACACAAGTGGTACGGCGAGCTTCCG		172413
			NMDA	2A	Rattus norvegicus	Grin2a	AAGTGATCCACAGTCGATCCACATACATCGACTACACCATGCCCTTCTCCTTCGGCACCCTGTCGATCATGGGGGCGAGGGGCAGCGCCCAAGTCGACCCCTGGAGTTTCCTGTACCCCCTGACAGCAAGCGTTTGGGCTGGGTTCTTTATTACCCTGGTGGTTCTGTCGGTTGTCGATGCTACTTTCGAACGTATCACTAATTCCAAGAGCAACTGGTTTCTCA		180693
			Delta	1	Homo sapiens	Grid1	GGGACGCTCAGGTAGGCCGTGAGGATTCCAGAATACACGGAACTGATGTAATAACAGTACAGGTACCAAGCACCAAAGAGGTACCTGATGGACCAAGACGGGGGCACCAAGGTATTGTCCATTCTCACGAGACTACGGAAGGTGCTGTAGGTGATGCGATCCAGCGTCATGTCTTTGCTGCTTCTTCTTCTTCCGTCAAGAGTCGACAGCGAGAGCAGGTTCGTGATGTAGATCGCGAAGCTATAAGCGAAAACGCTTAGTCCCAGCACCAGCCAAACCTCCGAAGTGAAAGGGGAAAAC		182588
			Kainate	3	Rattus norvegicus	Grik3	TCCAAATCGCAGCCCACTGCTTGCCAGTTGACTCAAAGTATCAATTGGACTTGTAGTTTTAGTTACAGAAAGAAAAGCTACTAGATTAGCAGAGTAACCTGTGGAGATAATCAGGGAAAATAACCACACAAACCCAGCATAAATGCGTGTTGGATTGTATGATGGGGTAATGGTTACAGAACGCATTGTGAATGAAGTGAGAAGATCGG		184912
No Specify	(glutamate receptor)				Lymnaea stagnalis	.	GCCAATGCGGGGTTCTACTACTATCGAAAACGCGCTGCTTTACGAAAGAAGAGGGAAGGGGGCATTGTTGTTCAGGCACGAGGACGGGTTAGATTGAGTATGAGGTCAGGTTAGGTCGTGGTTTGTTGGGATCCCAATTTGTCGGCTGTTTGGTTGTTATTGTAGGGACATGAGTGTATATTTGAGTTAGTGCTTGGGATGGAGCAGAGATAAGGTGAGTGTTGATCATCATTTCTATCTTAGGCTAGCAGAGTGAATTACAAGCTATTGAAGGCATTTGTGGTTAACATGGCAACCAGGATCTCAGCTGATATGATTAAGCCCTCTAATGGCGAAGGAGACATGATTGCTTGGCTGAAAAAGGTAAAATTGGTCGCTAGGCTTCAGAAAGTGGATGAT…		76546
					Lymnaea stagnalis	.	TTTAGACTAGGCCGAGTCGAGTGTTCCTCGTTGCGCTCTCTCCAATTTTCTGTTGCTTGGGCAAGAATCGCACGATGCTATCGGAGGCTCTAGTGTAGGCTAGGCTAGTAGCAAGTCGCTGCAATCTGTGATCTTTTCCTTACATCTGCTTCTGTTGTTTTATTTGAGGCGATTTAACATGCTTAATCTTTTCTTGAATTTTCTCCATTACAGTGATAGCCCAGAATAGCTTCTTTGGTTAGGCTATTTATGCCTAGTTCCTCAGCTTAGTCTTGGGAATGGGAGGGGCATTCCAAAGGCGAAACCCGGGGGGGGACTACTACTAGGAGCGGGCCATTTGCAATTTCTCCTGCTTCTTAGATAACAGGTGGTTAGGAATAGGGTGCCGTTAGGTTAGGT…		76547
					Lymnaea stagnalis	.	GCCAATGCGGGGTTCTACTACTATCGAAAACGCGCTGCTTTACGAAAGAAGAGGGAAGGGGGCATTGTTGTTCAGGCACGAGGACGGGTTAGATTGAGTATGAGGTCAGGTTAGGTCGTGGTTTGTTGGGATCCCAATTTGTCGGCTGTTTGGTTGTTATTGTAGGGACATGAGTGTATATTTGAGTTAGTGCTTGGGATGGAGCAGAGATAAGGTGAGTGTTGATCATCATTTCTATCTTAGGCTAGCAGAGTGAATTACAAGCTATTGAAGGCATTTGTGGTTAACATGGCAACCAGGATCTCAGCTGATATGATTAAGCCCTCTAATGGCGAAGGAGACATGATTGCTTGGCTGAAAAAGGTAAAATTGGTCGCTAGGCTTCAGAAAGTGGGTGAT…		76548
					Lymnaea stagnalis	.	CAAAAGGAGAGGGAAAGGGCATTGTTGTTCAGGCGGGAGGACCGGTTAGATTGAGCATGAGGCCAGGTTAGGTCGTGATTCGTTGGGATCCCAATTTGTCGGCTCTTTGGTTGTTATTGTAGGGACATGAGTGTATATTTGAGTTAGTGCCCAGGATGGAGCAGAAATAAGGTGAGTGTTGGTCGTTGTTTCTTTCTTAGGCTAGAAGAGAAAATGACAAGCTATCTAGGAGTTTGTGGTTAGCATGGCGGCCAGGATCTCAACTGATATGATTAAACCCTTTAAGGGCGAAGGAGACATGATTGCTCGGCTGAAAAAGGTAAAATTGTTT		76549
					Lymnaea stagnalis	.	CAAAAGGAGAGGGAAAGGGCATTGTTGTTCAGGCGGGAGGACCGGTTAGATTGAGCATGAGGCCAGGTTAGGTCGTGATTCGTTGGGATCCCAATTTGTCGGCTCTTTGGTTGTTATTGTAGGGACATGAGTGTATATTTGAGTTAGTGCCCGGGACAGAGCAGAAATAAGACAAGAAGGTTGATGGCATAGGAATCACCATGTTGAGGGAGATTGCGGAGCGTGTCAACTTCACCTTTAGCCTCCAAGAGATTCCTCCTGACGGATACTGGGGTGAACTGATCAATGGCACGTGGGTGGGTATGTTAGGGCAGGTCGTTCGGAAGGAGAAGGACTTCATCATCAATGGCTTTGCCGTGGTTCTTGATCGTTACCAGGCTGCTGACTTCACCGTCCCTT…		76551
					Lymnaea stagnalis	.	TTGAGAGTGAAGCAGTAGTTGGGGAGGGGTGAATGGGTATGTTGCGACAGTTAGTGCGGATAGGCCTAGGTCTGTTCAGAATAGAGCAATAATTGGGGGGCAAATGAGCATGTTTCTGCAGTTAGCACAGTTAGGCCTAAGTCTGCTGAGAGTAAAGCAGTGGTTGTGGAGGCGGCGGGTGTCCAAATGAGTTCAGTAGACGAAACTTTGGAGAATTCAGGGGTCAGTGTTACAGGTGCTGAGGCCCACATATGCTGCGATATTGTAAGGACTGAAAACTGGTCGTGTGCTTCCGGTGTAAGAA		76552
					Lymnaea stagnalis	.	GTTTATTTGCAAAATGGTGATGACGCACAGGTATACAGTGTTTTCATATAATTACCGCCCTAGCTTATGTCAACCGAGGAGTGCCAGGAATTGGGCAATGGAGGGTGACGTTAAAAAAAAAGTAAGTCTAAATGAGTTTAACCAGACCACTGAGCCAAAAGTACTAATTTACTTGACTGCAATAAAATTCATTAACAGTGAAGTCCCACTACAACATGCTATAATGATGAATAAAACTACTTAAAATACTTTTAATTTTATTTTACTG		76553
					Lymnaea stagnalis	.	TTGGTTTATAAAACTAAAAAAAAATGAGAAAATGCAGTAAAAAGATGAATGCAAATACTATAGCATAAAACATAAACAAAAGTGTAGGAGCGTGTTGTTGTATTAGGCTCTTAGGTAAACATCAGCTGTCCTCTCTCTTTCTCAGTACTGTATACATACATTTCCTGTGACGAAATATGAATTTAAATTTAACTTCAATTACTACAGTAACCTACCTCATTACTACTTCGTTATAAACAATACTATCATGCGCAATTTTCGTTGTTTACGTCTTGAAGGTCTCAACTCAGAGTCAGCTGATTGGCACGTTTAGTAGCCAAATGTAAGATACTGTAATCAAGATAATTTTGGGGTTGCCATTTGGAACTTGTGGTCTTGGGAATAGGAAGAGGATCTCTA…		76554
					Lymnaea stagnalis	.	CAAAAGGAGAGGGAAAGGGCATTGTTGTTCAGGCGGGAGGACCGGTTAGATTGAGCATGAGGCCAGGTTAGGTCGTGATTCGTTGGGATCCCAATTTGTCGGCTCTTTGGTTGTTATTGTAGGGACATGAGTGTATATTTGAGTTAGTGCCCAGGATGGAGCAGAAATAAGGTGAGTGTTGACGTCGTTTCTGTCTTAGGCTAGAAGAGAAATACTACAGTGTCACAAGAGCGGCATCTGTTATGTGTATCAAAACTGTTAGAAAATATCGCTTGTAACCAAATTTCGGAAAAACAGCGACAAAACATTTTCAACACTTTCATTCACTCATTGCCGATG		76555
					Lymnaea stagnalis	.	TTGGTTTATAAAACTAAAAAAAAATGAGAAAATGCAGTAAAAAGATGAATGCAAATACTATAGCATAAAACATAAACAAAAGTGTAGGAGCGTGTTGTTGTATTAGGCTCTTAGGTAAACATCAGCTGTCCTCTCTCTTTCTCAGTACTGTATACATACATTTCCTGTGACGAAATATGAATTTAAATTTAACTTCAATTACTACAGTAACCTACCTCATTACTACTTCGTTATAAACAATACTATCATGCGCAATTTTCGTTGTTTACGTCTTGAAGGTCTCAACTCAGAGTCAGCTGATTGGCACGTTTAGTAGCCAAATGTAAGATACTGTAATCAAGATAATTTTGGGGTTGCCATTTGGAACTTGTGGTCTTGGGAATAGGAAGAGGATCTCTA…		76556
					Lithobates berlandieri	.	TGAGGTCGTTCATCCAAAGATTGACGAATCCCGTTTCGATCAGCCGCTGCTTAATCATGTCAATGGGGCGCAAGAAAGGCGCGTTCTTTCTGAAAGCCCAGCCGTAGCCGCCATAGTTGAAGTATTCCGACTTAGCTGTGTAGATTGGAGTGTAGCCAAAATTGTCGGTGTAAAGAGCGGCAATAAGCGACTTGATTTTGTACTTCCAGGTAATGAGAGCGTGCTGACCTTTCAGTACCCGGTCCATCTGCTCCTTGAACTCCATGACCTCCATGCCCTCGAAGATGCTTTTGATCGTCGGATTTTCGTTATTCTTGAACCATTCCCAACCGGACCCGTAGCTGGGTTCGTAACCCCAAGTCCACCTGTCTTCCCTGAGGAGCTCCTCGAACGTGTCGA…		113273
				U1	Xenopus laevis	KBP	GCTCGCAAGGATCAAGAGCCAGACCTGCCATGAGAAGGGATTCAAAAAGGCCAAGAAATTATCTTGTTCCTTCGGTGGAGGGATTAAGATAGCTGTTGGTTCCTCGAAGAATGGATGGGTGAAGTCAATGACTCTCTCACGGACGTAGGTCATGGTTATGCTGGCCAGGGCAAAGTCTACAACCTTACGTTGCACCATGCCCACCAAGCCATTGAATGACCCATTGGGCATTAGACCTCCCCAGTTTCCATCATAGGGTGGAACCAGACTGTACATGAATAGTTGCAACTATCAGCTTCTTCCCATGAAGGAATCTACGCCCGATCTCCATCAACATCTTCGGAGGATAAGCTTCCAGTTCCACTTCA		119946
					Lithobates berlandieri	.	TCTACATTGACAACTTTGAGGTATCTGGAAACGAGTACGCGAAAGCCTACCAAAAGCTGATGTCCTTCGGTAAAGACGTCTTGATGCCATCTTACGAAGCTGCCCTCCAACGCACCCTTGAAGGAAATTACGCCTTCATTGGAGACTACGTCGTTCTAGATTACTACCAAAAGAAGGACTGCAACCTCGTTCTGCTGAAGCAGCAACTTTTTGAGACTAAAAGCTCTTTCATTCTCCCGCGGGATTCGCCTCTGCTACCAGCTGTTAACCATTTTATGGCGCTCATGAGCGAGAGTGGTATCATGGAAAAACTCCGAAGCCGGTGGTGGCGGGCTGAGACCTGTGATGAAGGGCTTATGGTCACTTCCTACCAAAGCATCAG		124385
					Anas platyrhynchos	KBP	CGGGGCGCTCGGGGTTCCTTGTTGCATGGTGCAGCTGAAGAACATGAAGAGGATGTCCCTGAACCTGACGATGTCTTCAGGAGGGTTGCTCTCTTTCCCCATCAGAATCCAGAACGCGATGCTGGTTAGGATCAAAGTGAAGACGATGCTCAGCCAGGTCCATTTGTCGAAAGACATGGCGTATGTACCCCATCCGACTGTCGAATGCGTGGCTCCCTCTCGGATGTAGAGATTCCGCTCGAAATAGTCAATGTTCGTGGAAAAGTCGATAGATTTAATTCGACCCCTGGAATAGCTCAGGCTCGCCAAGGCTATGTCCGCCTCCTTTCTGACCACCATCCCGACCAGTCCCTGAAAGTTGTCGTCTTCGCCGACACCAAAAATGTAATCGCTTTTGTT…		157945
				1	Caenorhabditis elegans	GLR-1	CAGCAGAGTGGTCGTGGTCACTTGGCTCTTGGCATCTTTTGTGTTTATGTCATCATACAGCAGCATCCTGACGGCTAAGCTGACGGTGCCGAAGGTCGACATCCCCATAAACTCGATGCAGGACCTCGTGACCCAGAGTGAAATTCCGTGGCGCCTTGAATCGGGATCATTTTTACTGCAGTACTTCAAGGAGGCACCAAGCGGGGTTCGGAAGCTCATCTACGATGGACACACAGGCAACGTCCCAGACTGCTGGGCAGCGAGGAAGCCGATCTCGGGAGG		182113
					Lymnaea stagnalis	.	TCGACAACGGCTCCTGGAATGGAATGATGGGTGATCTGACGAGAAAGGAGGCCGATCTGTCGCCCCTGGATTTCTCGCCGTCATGGGCAAGGGCCCAAGCAGTGGATTTCAGCGAATGGTTCAGCACAGACGAAGTGATTGTGATCTCTCAAGCAGCAATGCCGGTTTCGAAACCCTTCCTTATGCTTGAGGTGTTCTCCTTGTGGGTGTGGCTGGCGATTATAGGAACTGGCATCGCTACAGGAGTTCTCCTGTTCGCCATAGATGCTATTCTTAATCGGGCTTCGGGCAATTGTGACGTCACGGAATACAGCTTCTTTCAGCCGAGTAAACTGCAG		184692
					Gallus gallus	KBP	TGGTGAAGTCGACCGGGATTTTCATCGAGTTCATGAACATGTTCGCGCAGCAACTCAATTTTACATATTCTCTAGTAGAAGCAGCTGACGGAGAGTGGGGCAGATTGTTACCTAACGGATCAACAACTGGAATGATAGGCCTATGTCACAGGAGGGAAGTCGATATGGCTCTAGGCCCATTCAGCATAACATATTTGAGGAGCCTGATAATTGACTTTTCCGTTCCTGTTTACATCGACAACAGTGGTATATTCCTCCCTAGGCCTACGCGCGAACGAGACCTCACTGGTTTTGCTAAGCCTTTTGCCTGGGAGGTAATAGGCCTTCAGAAATGCA		191134
					Anas platyrhynchos	KBP	GCCATGTCGGCCTCCTTTCTGACGACCTGGCCAACCATTCCCGACCAAGTGCCATTGGCTAATCGAACCCCCGAAGTGACATCACGAGGAACCACCTGCTTGTACGTGAAATTCATCGTCCTAGCGAGAATCCCCAGCACAAACGACATCGGCCCCGCGACCGGGAAGTTGGTTGGGATTCCCGCCAAAACCGTTTTCGAGTTCATGTCTTCCAACCTCAGCCGCGTGTGCGTAGGCCACGAAACCATCGAGATGACGATCGAAG		193792

## Sheet: Metabotropic
Type			Group	Subunit	OS	Gene	Nuc. Seq.	AA Seq.	Cell #
					Drosophila melanogaster	mGluR	TGACCTGACTCTTGGGACTGATGAAACCAGGTCGTCGAGCTGACCTGGAGGCGGAATCAAAAATCCTGGAGATGCGATTTGTCTTCGTTAGCAAAGCTCCGTAGATCATAGAGAAGCCAAAACCAACCCCAAACCTCTGGAGAGCACAGATGATGAGGCCGGGCATTGCAAGGAGCAAGAAGGTGTTGAGGTAGCAGATGAGAATGCCACACAACAGCATGTACGAAAGCTCCCTTCCGGACGCTTTGACGATTGGGGTGTCGTCATGCTTCCCGAAAATGATGATGACTGTGAGGGTGAGCACGATTCCCAAACACGAGATGGCTACCGGAACAATGGCGAAAATCGAGTTCCATTGCATGTATTTATGAGGCAAGTCGTAGCAATCACTCTTGTTCT…		104384
					Drosophila melanogaster	mGluR	GTGAGGTTCCAGAAGAAGGACAACTGCACGTGCACCCTCTTGTGCTGCCTCTGCTAGTTTATTCCATACATTCAACATATAATTCACTTGGTCAACCTTCATCGGTATTGGCTCCGCCAAGGCATACTTAAGATTGTGAGCTTCAGTTTCTCTCAAAAGGTGCTTCAGTACATCACCCGGGGTTCCTCCATCAGAGTACACAACACTGAAGACTTCCCAACGCCAGTACAAAAGCAAACTCGAGATGGCAGCACCTGTAACATCATTAGGTGGAGCAAGGCGTAACAACACAGGAAAACGGCGTGTGTTGGAAAAAGTAGAGCTTGAGGCCTGAGTGGCAATGGTTGTAATACCATAAGGTTGAGTCACATCAATCACCTGGCCGACTTCTTCTTCAAA…		111138
					Drosophila melanogaster	mGluR	GCCACCGAGGCCGATAACGATATCGCAACGCACAGCGTCGTTATTTGCACCTCATAAGAGTTTCCAGTGCCGAAGTATATTGGCACGAAAGCCAGCCAAATGATGCAAGTGGTGTACATAGTGAAGCCGATGAATTTGCTCTCGTTAAAGTTTTCTGGTATTTTCCTTGTCTTGACGGCGTAGACGGTGCAGGTCGTTATGAGGAACATGTTGTACACTAGCGACAAGAGAAATGAAGAGTCTTTAATACGACACTTGAGGATAACCTGGTCTCGAGTTGGGTAGTCGAACCTAGCCCCGGGCGGCTCAATGATTAACCACACCACAGTTGCCACAACCTGGACGGAGACAAGGGAGCAGGTTATAATGACCTGACTCTTGG		128410
					Drosophila melanogaster	mGluR	ATGGTTGGCGTCTGTTTTATCAATATTGGGTCAGATCAGAACAGAGGTCATGGCCAGCGGTGTGCAATTAGATGGTGACCCAATTTTGGGAGGCCTCTTTCCCGTCCACGAGAAAGGAGACAAAACTCCATGCTCTTCGGCAGTTTACGATAGAGGACTTCAGAGACTGGAAGCCATGTTGTATGCTGTTGATCTTATAAACAGAGATCCAGATCTCCTCCCAAATATCTCTTTGGGTGTACACATTTTAGACACTTGTTCCAGAGATACTTATGCTCTTAATCAATCCCTGGAGTTTATAAGAGTGTCTTTAGATGCCCTGGATACATCAGGACTTGAATGCTCAGATGGGCAGGCCCCCAGGGTCAAATACCG		164642
					Drosophila melanogaster	mGluR	GAGAGGATTCCTCGCCTTCCGTTAAGCTAATGGGCGATGCAAGAGGTACTTTATCTGCCTTGCTCAGGCAAACGTTATAAGCAGCTGCAGACTCTGTTACAACCTTTGCCACTGAAGTGGAGTATTCATCTTCGCTAAGAAGAACAGAGGCAGCTTCCCATGACAAGTTACTAAGGAATGTCAACAAAGCCTGTCCTTTCTCTTCAGCCGGTATTAACTCCTGGGCAGCCACGTTTACAACAGGGACATGGTACTTCTGAAGAAGAGGAGAAAGACTTGGATGGGAGGAAGCTACTCCCGTGAGGTCTACTATGCCTAAAGCCAGAAGTGTGTCGTTGCTCAATGGAG		166588
					Drosophila melanogaster	mGluR	ATGGCACCTTAGTTCGGCTGGATACTCTACCTTCATCTTGCTTAAACAGCTGTGTTGCATGCAAACAGCATGACACCGACTATGTCATTCTTGATTCACCTGATAAGTTGTATGTCATTGCAACTTTCAATGTCCACAAAAAGGGTGAACGTCCTCTTGAATGTGGTCCTCTCGATGGAGACAGGGGAATCCAGAGTGTTGAGGCATTACTTTGGATGTTAGATGGCATCAACTCGGACCCTGAGATCCTTCCTGGTATAACTCTCGGTGCAATAATTTTG		173109
			I	5	Homo Sapiens	GRM5	ATATATATATATATATATAATATACATATATGGAGAGAGAGAGAGAGAATCTTACAAACTCCATTCGTTCCCTCTTAAACATGACAGATGATTTCTTATATAGTTCATGACTAATCTAGTAGATATTTTGAGGCTTAACTAAATCAGATTTCAATGCACCAAATGTTACCTATGCAATAGTACAGTAATTAATCCTTTGAGTTCTATAAGAATTGTTTTCTAAAGAAATGTTAAGAAATAATGGTTGGTCAATAAGTAAGATAACTGATCGACATTTTGTTTGTCATGCTTACAAAAAGCCTTGTCAAACTTCGTTCTCTCACATTCACGCTAAAAAGAGGAAAATCGGGCTGCATGCTTTTCCTAAAACGCGTATGAAAATCTGCAATAAAAAGTGAT…		88873
			I	5	Homo Sapiens	GRM5	ATATATATATATATATATAATATACATATATGGAGAGAGAGAGAGAGAATCTTACAAACTCCATTCGTTCCCTCTTAAACATGACAGATGATTTCTTATATAGTTCATGACTAATCTAGTAGATATTTTGAGGCTTAACTAAATCAGATTTCAATGCACCAAATGTTACCTATGCAATAGTACAGTAATTAATCCTTTGAGTTCTATAAGAATTGTTTTCTAAAGAAATGTTAAGAAATAATGGTTGGTCAATAAGTAAGATAACTGATCGACATTTTGTTTGTCATGCTTACAAAAAGCCTTGTCAAACTTCGTTCTCTCACATTCACGCTAAAAAGAGGAAAATCGGGCTGCATGCTTTTCCTAAAACGCGTATGAAAATCTGCAATAAAAAGTGAT…		88874
			II	2	Mus musculus	Grm2	GAAGTCGTAGGCCACTTCTTCCGCGACTCCGGAGTCCTTAACCAACTTCTCCTTTACGGCAATACAGATGCCGTTCGTCGCCAAGAGGCCCTCCAGCTCTTCGAAAGCCTTGATGCCGTAGTTCGATTCCTCGTAGATGATGGAGATATACGACCAGTTGAGCAATTTGACGATCTCGACCATGGCCTTGACTTGGTAGTGGTCCGACGGGATTGTTCGGGAGAAGTATTCGAACCTCTGTTTATTGCTCAGTTCCGGAGACGTTGAGAAGAAGCTCACCTGGGGTATCTTGAAAAGCCTAAGGAGGTTAGCGACCTGTATAGAGGTCACAGACGAAGCTGCTCCGACGACCCCTGATATGACCTTATTCCTGACCTCGGGCGATGACCCGTCCCGACA…
			II	2	Homo Sapiens	GRM2	GGGACAGGTATGTCTGTAGCAACAGTCGCCTTGAATATGATAAAAATTACAGTGGAATACTGAACAGAAGGAAAAAATGGAAAATTGTCAGTTTTTGTTTTTATTAAGAAAATCATATAACTGAGAAATTTAACGAATCCCTTCGGAACGTTTTGCACATTCCTTATTCACTTATATCAAGTGTTTGTTTCACAATCACAAAATTTTGACGACAAATTTTTCAAGAATACTGCTAAAGAAATACTGATAACAAAATAAAACTTAGCCTAAATATACTCAAAACTCCACACTACAAGACAAGGCATTCATGGAGTAATAATAATAATAGGTTTCGGTTACATTAATCTTATAGGGTCTTGATGATAACAATGATGAAAGAGGAATACGGTTAATACCGGA…		99343
			II	3	Mus musculus	GRM3	CGTCGGCGGAGTGAGTCCTCTTAGCCATTGCTGACTTGGTCTTTTCTCGTCAAGTGACAAAAGTGGTTACCACAAGCGTGTTTTCAGAAGTCCTTTGCTTGCTTATTTTAAATGTGAGGTTCGAAAACGTTTGCGTTGCCGTGAAGTTAGTTCGTATTTTATTAAGGACAAAGTGCAATTTGTCCAGCTACATTAAACTAACATTATGGACTAAATATTATCCGTAACTCTGAATCGTTTACAGCACCTGTGATTTAACAAGCAGTCTGCGTTTTTTGTCTTTTTAACAACGAGAATAAAGATGATGCTGCCTACTGTTCTTCTGTGTCTCCTCTTCATCATAGGACAGGCGCAACATGTCTCTTCCCAGAGGGTACGCACAAGCAACAAGGCGACCTT…
			II	3	Mus musculus	GRM3	CGTCGGCGGAGTGAGTCCTCTTAGCCATTGCTGACTTGGTCTTTTCTCGTCAAGTGACAAAAGTGGTTACCACAAGCGTGTTTTCAGAAGTCCTTTGCTTGCTTATTTTAAATGTGAGGTTCGAAAACGTTTGCGTTGCCGTGAAGTTAGTTCGTATTTTATTAAGGACAAAGTGCAATTTGTCCAGCTACATTAAACTAACATTATGGACTAAATATTATCCGTAACTCTGAATCGTTTACAGCACCTGTGATTTAACAAGCAGTCTGCGTTTTTTGTCTTTTTAACAACGAGAATAAAGATGATGCTGCCTACTGTTCTTCTGTGTCTCCTCTTCATCATAGGACAGGCGCAACATGTCTCTTCCCAGAGGGTACGCACAAGCAACAAGGCGACCTT…
			II	3	Macaca fascicularis	GRM3	GGAGGGAGAGTCGTGCTGTTGGCACTGTTTCAACTGCACCACTTATCAGATCGTTAACCCCAATGATGAAACGCAGTGCCTATCGTGTTCCATGGGAACCTTACCATCGAAGGACCAGCTTACCTGCGTTCCAATTCCAGAGGTGTACATCCGCCCAGACTCCCTGTGGGCGATTGGAGCCATGCTCTTCTCCTCCCTGGGCTTGGTCATGACGGGCGTGGTCATGTGGGCGTTCGTCAG
			III	4	Macaca fascicularis	GRM4	GCCTTGTTTTTGCAAGCTGCAGCCAGGCTGCGAGAGGAAGAATTGCTGCATACTGGTGATTTTGTTTTCATAATGGCAGAGTCTCCTTTGCCATACATCAAGAATGAAAATGAAGCGTTGGGTACATTAGTAGTGCAACCCATCAGCGGAAGTGTCAAACCATTTCATAATTACTTCAGGAGTCTTTCATTAGCCAACCACACTGTGTATCCATGGTTCCATGAATTCTGGGCCGAGGTATTCAACTGTCGTGGTGCTGCCTGTTTCACAGGAACTGCTCTGAATCTTGCTGGACATAAATATCGGCAGGCTGACAGTGTTGTGAGTACTGCAGATGCCATTTCAATAATTGCTCGAGGTCTTGAAAGATGGCGAAGAGAAGCATGCTCAGGAAAACCT…
			III	4	Mus musculus	Grm4	GATGAGAGCAGTCAGGAGGAACAACGCCACTGGGAGTTTCTCCTGGATCGGGTCGGACGGATGGTCGGCCAGATCTCTTGTGTCCTCAGGTAACGAACCAGAAGTGGAGGGAACTTTGTCGGTCCAACCTCAAGCCAATCCAGTCAGAGGCTTTGACAGATACTTCAAAGGGTTAACTGTGTCTTCGAATAAGAGGAATCCCTGGTTTGTCGAATACTGGGAGGACCACTTCAAG
			III	4	Mus musculus	Grm4	CCCCCCCCCCCCCCCGCCGCAGCCTGGCCCTCTGGTTTTCTCGTGGAGTTCGTAGTCTACTTGGAAGATCACTTCACTCTGCGTGCCGGAATCTATCTTCTGAGAGGAGGACGACAAGTTGCTATTTTTAATGGATGAGTATCTGGTGGACGAGGGCATTATGGACTGCCTTATGTTTCTCTCTGGGTGGAACAGGATGATGTATATCTTCGGCCCGAACAGGCACACCAGCGCCACCGTTGCCGAGAGAGAGATCGTCAACGATGTTGTGGTGATGCGCAACTCCACATTATTGGCCGTAGAGAAATAAATCGGTACGAAAGCCAACCAGATGATACACGTTGTGTACATGGTAAACCCGATGTATTTGCTCTCGTTGAAACCCTCCGGGATCTTCCG…
			III	4	Mus musculus	Grm4	TTTTTTTTTTTCTCTCTCTCTCTATAGCTGGAAATGCAGTTGATAATGTCGAAACAGCCAGGCTTAAACCTCACAGTTATTTTGTAATGTCTTCCATCGCCCGAATTCTTATTAAGAAATATCGCTTCTTCGTAATCAGTCGCAGTTTCCAAATAACGAAAGTTCATCGACTGTAATACGAGAAGCCAATGGTTAGCCACATCTTGACAACGAATCGTAAGTCTACTTTGTACAAGAAACAAAAGACTTCGTAGTTCCCTCCGGCTGCTGTGATATTGCCTAACATCCCCTCCCGAGACTTCTCCCATCTCAGCTTATCTCCTAATTGAGCGACGTCTCTACAGAAGCACATCGGGAACGTCCTGCACCAGGCCGTTGGCCGAAGAGGAGCAGGTAGGA…
			III	4	Rattus norvegicus	Grm4	ATTTTTTTTTTTTTTTTCTGTTTTCCTAACATTCGGTTACTTCAACCATTTTTCTTTTATATACAAGGCTTTTGTGACAACAAATGATATAATATGCGTTGACTTTATGCTTAATAAAGGTTTCAGAGCTGTTGATATATTTATGTCCTTAACGATGCATATAAAATAAAGATGATAGTAAGGGGAAATATTCATGCATCAAAATAAACAAAACTCACATTTTATTTGTTTATCAAAAGTCATCTTAATTTCCATTAAGGTTATCATTTGCTTAGCACAACTGCATATGTTTAAAAACTGCGTTGTGGTGTAAACATTCAAACAATTACATTTAAGATAAGTTTTCACTTAGCTTCACGACGAATGAAACATTCTTTATTTAAACTGCAGATACACCTC…		78368
Metabotropic Glutamate Receptors			III	6	Homo Sapiens	GRM6	GCCTTGTTTTTGCAAGCTGCAGCCAGGCTGCGAGAGGAAGAATTGCTGCATACTGGTGATTTTGTTTTCATAATGGCAGAGTCTCCTTTGCCATACATCAAGAATGAAAATGAAGCGTTGGGTACATTAGTAGTGCAACCCATCAGCGGAAGTGTCAAACCATTTCATAATTACTTCAGGAGTCTTTCATTAGCCAACCACACTGTGTATCCATGGTTCCATGAATTCTGGGCCGAGGTATTCAACTGTCGTGGTGCTGCCTGTTTCACAGGAACTGCTCTGAATCTTGCTGGACATAAATATCGGCAGGCTGACAGTGTTGTGAGTACTGCAGATGCCATTTCAATAATTGCTCGAGGTCTTGAAAGATGGCGAAGAGAAGCATGCTCAGGAAAACCT…
			III	6	Rattus norvegicus	Grm6	TACAACATCATTCACTTCAAACAGACGACGCCGGGGCAATACGCCTGGGAGACTGTGGGCCAATATATCGAAGGGGAACTCCGGCTGAATATGGAAGTTCTGCAGTTCAAATTGGACGATCCATCACCCCCTTCGAGCGTCTGCTCACTGCCCTGCTTGACTGGGCAGGCCAAGAAATATGTGGAGGGAGAGTCGTGCTGTTGG
			III	6	Rattus norvegicus	Grm6	GGAGCCACTGTTCTGAAGCCTTCTGCCCCAGCCACATTTTCTGGATCCCCAGAAGACACAACTAGAGAAATGTAATCCCAACCAAGGAATCTCAGCATCTGAACCGTAGCTTCAGCCTCCTTGTTTATTGGTGGACTCATCTGCAATGCATATGGGTTGTGAGCCAGGGATGGACCCATGTTGATTGAAGTCACATTGAGCGATGATAACATCTCTCCAGTAACCCTGGCAGTTTCTGGGTCGAGCGAAGTCACGAAGAGTTGAATGTCGCTGATGTCAACGTTGACTCCGGGTAATAATCCCTTTACGAGACTCGTCACTTGATTCATTGTTCGTATACTAGAACTGCAGGTATCCAGGACAAGTGCTCCTAAACTAGTGGATGGTAGAAGCTTTGGG…		110642
			III	8	Rattus norvegicus	Grm8	GCAGCAGCAGCAGCAGCAGCCCCCCCAGCCCCTCCGCTCGCGGGCCGAAGGGCAGGGGCCTGATGATGCTCACGCTGATCCTCCTGGTGGCGCTGGCGAGGAGGACCCAGGCTGGCAACCCGGACAAAAATAAGATGGTGAAGATTGACGGGGACGTGATCTTCGGCGGGATGTTCCCCATGCACGAGCGGGGGCTGGATGAGCCCTGCGGGAGCATCAAGGAAGAGAAGGGCATCCAGAGGATGGAGGCTATGCTCTACGCCCTCGACAAGATCAACCGCGATACCGTCCTTCTGCCCAACATCACCATCGGCGCCCTCATCCTCGACACCTGTTCTTCTGACACCTACGCCCTCGAGCAGTCCATGGAGTTCTTCAGGTCGTCCCTCAGCCAGAAGG…
			III	8	Rattus norvegicus	Grm8	GCAGCAGCAGCAGCAGCAGCCCCCCCAGCCCCTCCGCTCGCGGGCCGAAGGGCAGGGGCCTGATGATGCTCACGCTGATCCTCCTGGTGGCGCTGGCGAGGAGGACCCAGGCTGGCAACCCGGACAAAAATAAGATGGTGAAGATTGACGGGGACGTGATCTTCGGCGGGATGTTCCCCATGCACGAGCGGGGGCTGGATGAGCCCTGCGGGAGCATCAAGGAAGAGAAGGGCATCCAGAGGATGGAGGCTATGCTCTACGCCCTCGACAAGATCAACCGCGATACCGTCCTTCTGCCCAACATCACCATCGGCGCCCTCATCCTCGACACCTGTTCTTCTGACACCTACGCCCTCGAGCAGTCCATGGAGTTCTTCAGGTCGTCCCTCAGCCAGAAGG…
					Drosophila melanogaster	mGluR	AATACTGGGAGACCTTCTTGGGATGCAAATTAGGGCCCCCCCGGTAGTGATCTTGCATGCCCTAAGGACAGAAGAATCACAACAGAGTCGGGCTATCAGCAGGATCCGAAGGTGCAGTTTGTGATAGATGCAGTTTATGCTTTTGCCTACGCGTTATCCGACTTGCAGAGCAGTGTCTGTCCTGAGGAGAGCCACGTTTGCGACGCCATGAACAGTTACGATGGGGGCGCCTTCTACAGGGAGCACCTCCTTAAAGTCTCCTTCAAAGGTGTTGTCGGGTCACAAGTGAAATTCGACGAAAGAGGTGATGGGCCAGCCAGATACACGATATACAACTTCCGAAAAATACCTGGTACAAACTCG
					Drosophila melanogaster	mGluR	GCCTGTTCGTGGTGTAGTGGGCGGTTCCTATAGTTCCGTCAGCTTACAGGTTGCCAATCTGTTCCGATTGTTCCACATTCCACAAGTAAGTCCAGCCTCAACTGCAAAGGCACTATCTGACAAAGATCGGTATGAGTTTTTCGCCAGGACCGTCCCACCAGACACATTCCAGGCTATGGCCATGATGGATGTCATGCAACTTTTCAACTGGTCCTATGTATCCACCATCCATTCAGAAGGGTCCTACGGAGAATTTGGTATAGAAGTCATTCGGAATTTGGCCATAGCTCGTAACATGTGCATAGCCGTATCTGAGAAAATTCCACATAATGCTGACCATGAAATTTTCGACACAGCCGTCAAAAATTTATTGAAAAAGCCCACTGCAAGAGCAGTCGT…
					Drosophila melanogaster	mGluR	GCAATGAATTTCATTTGTTGAAATGAAACTTTCTATAAAAAGTAATGAAACTTAACACGATGGCTTACCATACTAAAAACAGTTAAGTTTATTCTTTCACTTTTCTATAAAAGGAGGATTATAATATCTTGCTAGTCCTATATTTTCTGGTATCACAAAGTTACTGCTTATTCTTCACCCTCGCAGCTTATATTCGTGACACATCACCTATGGTGTTACCATCTGTCAGGAATACCAACATCTGCCTTGATCCAACCCGTCTTATGGAGGGCAATCTCTTTTCTGACCCAATACTCCTGTTACATTCAATTGAGCTTGCAACTGCTCCTTCATCATTATCGCTCAGGTTATGAGCATCAACTGGAAACTCTTCCTCTGAAGATTCAAAGACATCAAAGG…
					Drosophila melanogaster	mGluR	TCTATCGGCATGAAAAATTAAAAGTTTAACAAAATATATAACCTATATAAATATATATCTCATGCCACATCTGAATACAAATGACTTACCTACAAACTGTCTATTGGGCATGCCTGCTGTTAGGTCTACAGTGCCAGTTTTTGACAAACCGTCAGCCAATTTGTGAGTTTGGGCACTTAGAGATGCATTGTACAAGGAAGTAGCAGCAGTATAATGTGATCTCATCTCCAAATCTTTCACATCTCTGCTTAATTGGCTGTAAAGATACATCTTTCGAGCATATAAAAATAGCAGCACAACTGTAGCTGACACAAGGTTTCCTATGACAATGGCAGGGTCTTTGAAATGGATGGGAGCTTTGGTAGCAACTACTGTCCACACAACCCAAGCAATAGCAGT…
					Drosophila melanogaster	mGluR	GCAATGAATTTCATTTGTTGAAATGAAACTTTCTATAAAAAGTAATGAAACTTAACACGATGGCTTACCATACTAAAAACAGTTAAGTTTATTCTTTCACTTTTCTATAAAAGGAGGATTATAATATCTTGCTAGTCCTATATTTTCTGGTATCACAAAGTTACTGCTTATTCTTCACCCTCGCAGCTTATATTCGTGACACATCACCTATGGTGTTACCATCTGTCAGGAATACCAACATCTGCCTTGATCCAACCCGTCTTATGGAGGGCAATCTCTTTTCTGACCCAATACTCCTGTTACATTCAATTGAGCTTGCAACTGCTCCTTCATCATTATCGCTCAGGTTATGAGCATCAACTGGAAACTCTTCCTCTGAAGATTCAAAGACATCAAAGG…
					Drosophila melanogaster	mGluR	GTTCCTCCTGACTGCTCTCATCACTCCAGCGACCTCTTGGTCTGAGCCAAAGACGATGACACCTCTGGCCATCTGTTTCTGGAGAAGCTTCTTGACGATGAGGTCATAAGCCATTTCTTCTGCGACTCCAGAATCTTTCACCAGCTTCTCCTTGACTGCAATACAGATCCCGTTTTTGGCTAAAAGACCCTCCAGTTCCTCGAAGGCCTTGATCCCGTAGTTCGATTCCTCGTAAATGATTGAGATGTACGACCAGTTGAACATCTTGACGATTTCCACCATGGCCTTGACTTGGTAATGGTCGGAGGGAATGGTTCTCGAGAAGTATTCGAACCGCTGTTTGTTGCTCAGCTCGGGAGAAGTCGAGAAAAAGCTCACCTGGGGTATTCTGAAGAGCCT…
					Drosophila melanogaster	mGluR	AGCTACAACGACACGCCCGTGGTGAGGGCCTCCGGCAGGGAACTCTCCTACGTCCTACTGTCGGGGGTGTTTCTGTGTTACGCCATGACGTTTGTTTTCATACTGAAGCCGACAGACGTCGTGTGCGGAATCCAGAGGTTCGGCCTCGGCTTCTGCTTCGCCGTGGTCTACAGCGCGCTGCTGACGAAGACGAACCGCATCTCGCGGATATTCAACGCCGGGAAACGGACGGCCAAGAGGCCTTCCTTCATCTCGCCCAGGTCACAGCTGTGCATCTGCTTCTTCACCGTCTCGATCCAGGTCATAGTGACGGCCCTATGGTGCCTGGTGAGTCCCCCAAGGGCCATCCACCACTACCTGGTGAGGGAGGACAACTTCCTCGTCTGCGCCGCCTCCATC…
					Drosophila melanogaster	mGluR	AGCTACAACGACACGCCCGTGGTGAGGGCCTCCGGCAGGGAACTCTCCTACGTCCTACTGTCGGGGGTGTTTCTGTGTTACGCCATGACGTTTGTTTTCATACTGAAGCCGACAGACGTCGTGTGCGGAATCCAGAGGTTCGGCCTCGGCTTCTGCTTCGCCGTGGTCTACAGCGCGCTGCTGACGAAGACGAACCGCATCTCGCGGATATTCAACGCCGGGAAACGGACGGCCAAGAGGCCTTCCTTCATCTCGCCCAGGTCACAGCTGTGCATCTGCTTCTTCACCGTCTCGATCCAGGTCATAGTGACGGCCCTATGGTGCCTGGTGAGTCCCCCAAGGGCCATCCACCACTACCTGGTGAGGGAGGACAACTTCCTCGTCTGCGCCGCCTCCATC…
					Drosophila melanogaster	mGluR	GATTTAAAAAAAAAAACAAAAAGGTGTCTTTCTTAAGAAAGTTTTGAGAAGCGACGGGTACGGACGCGTTTCTTAAGAGGTGTGACGTGACGGAAAACGGAAAATAAAAAAATAATGGATCGAAGCTGGGAATAAAAGACGAAATGCTTCTGAAAATGAAATTACAGTAATGGACTGGAACTGGGAAATGAAGAAGTGAATTACAGTAAGGAAAAAAAATAAGGTATAGAACATAAATCACTTCTCGAGATGTGTATAAGAATGGACCAGGTTTTTCTTATCAAAACCATCAAATCGAGGAACTGCCCGTGTGTAGGTGGATAGAAAAACAAGAGAAAATATAATGAAAAGAGAAAGAGAGAGAGAGAGCACACCTGTCTAACATTTATTTTTTTGCCT…

## Sheet: Ionotropic
			AMPA	1	Drosophila melanogaster	GluRIA	AGAGAGAGAGAGAGAGGAAACAAAAATACAAAGAACAGAAGCCATGGAACCGGCAGGGAGGTGGGCTGGTGGGATAGGCCGCCTGTGGATAGTGATTCTGGCCTTCGTGACTGGTTGGCAATCTGTAGTCCAATCGGCTGCAGGAACTGAGATAATCCCCTTAGGAGCAATCTTCGATAAGGATTCCCGGGAGATCCAGGGAGCTTTCCTCTACGCCCTGAATGAGCACAACCAAAACGCTTCCGGGAGACACTTCCATCTGCACGCTTATGTGGATATCATCAGCACAGCAGATGCCTTCAAGATCTCCAGGCTAGTATGCAGCCAGTTCTCAAGGCCAGTCTACGCCATGGTGGGGTATGTGCAGCCTGACAGTTTCGATACACTTCACTCGTACGC…
			AMPA	1	Drosophila melanogaster	GluRIA	AGAGAGAGAGAGAGAGGAAACAAAAATACAAAGAACAGAAGCCATGGAACCGGCAGGGAGGTGGGCTGGTGGGATAGGCCGCCTGTGGATAGTGATTCTGGCCTTCGTGACTGGTTGGCAATCTGTAGTCCAATCGGCTGCAGGAACTGAGATAATCCCCTTAGGAGCAATCTTCGATAAGGATTCCCGGGAGATCCAGGGAGCTTTCCTCTACGCCCTGAATGAGCACAACCAAAACGCTTCCGGGAGACACTTCCATCTGCACGCTTATGTGGATATCATCAGCACAGCAGATGCCTTCAAGATCTCCAGGCTAGTATGCAGCCAGTTCTCAAGGCCAGTCTACGCCATGGTGGGGTATGTGCAGCCTGACAGTTTCGATACACTTCACTCGTACGC…
			AMPA	1	Drosophila melanogaster	GluRIA	CCGAGGGAATGGCAAGGCCTGAGGTTCAAGTGAGCGGAAAAGTTAGTTTGCTGAATTTACGAACTGGAAAGACGCCATAGCTATGGCTTTGCATTTGTGATTCTGTGAAACGGTGAAAGAAGGACAGTTGGTGCTGAACAAAATATACTCCAAGAATTGTCACAACACATTAATGAATATTTGCAAGAAGCATCATGAAGATAGCAGTATACAGGGCGGAGGAAACATCAGATTAGAGGGAGGCCAGGCTGGAAGACCAAAGGACAAGAGATGCTGCATCCAAAGCAACGGAATCACTGGAACAGAGGGAGGCCAGAC		76877
			AMPA	1	Drosophila melanogaster	GluRIA	GACAGATGAGCATCTGGAAGACCAGATTTCACATCCTCGACCAAGTGACATGATAACTTCACTTCCTTGGGTGATGATTATAAGCAATATCAAGCTCCCTTCCCTCGACTGATATTGGCAAAGTTCCCTTATCAGAACAACGGACACAAGCTCAAAGGTTAGACAGGAATTTTAAAGAAGAGATGTAGCCAGCCTTCATTGCTGTAATATAAAATAGTATACTTATTTACTTTGGATGTACAGTACTGGACTTTGATTTATGTGAGACAGAAGTGGCCTTTGTCTAATGTAATACTGCAAAAACGGATTTTATTTACTATAAGAATGAGATAATGAAATATATTACGTTAGTCTAATGTCAAAAGTAGTGGTCTTCATTATTGTAAGGATATAATAGAC…		76878
			AMPA	1	Drosophila melanogaster	GluRIA	ATCTAAACCAAATTACTACTATTTAACCTTTTCTTTAACTTTTATTTTACTTTTAACAATCCGGGGTCGAAATGGTGATGTCCGATAACCCAATTGTCTTTAGAAACTACCTGCGCATTTAAATGCAAAAATTAAAATTATTTGTAAACCTTAAAATAACAATGATCCAATTATCTTTTAGAAAATATGCCACCAAAGAAACAGCCTTCCGTTGAACGAAATACTTCAGCAGCCGAAAGGAATGCAGTGTACAGGGTGGTGGAAACATCAGATCAGAGGGAGGCTAGACTGGAAACCCAGCGGATAAGAGATGCTGCATCCAAAGCAGT		76879
			AMPA	1	Drosophila melanogaster	GluRIA	AAAAAAAAAAAAAAAAGTGTTAGAAAGATAATGATAAAGATGATCGTAAACTACGTTTAAACTGTACCATAAAAAATATATACTCTTTACTAGTTAGAATATTCATCACTGTACCTTCCAGTTTTACCACGACCGCGATCCTTTACAGAAGGAATCTCTTTAATAAATGCCTTATAAAAAAACAGTTAATTATGAAATGGTTCCAAAAAGGCATGCTCTAAAGACATCATTCATTAAAAAATCAATCGTTGTTAATTTTGACGAGGTGACGAACCAACTGACTTCTAAGATTCCTACATCAGAAGAAATGGAAAAAAGGAAAAATATCTGAACTCCCAAGAATATTAGCAATCACGAATCACGAGACATAAGTTTATTTTTCCAGTAAATATTCGTGAA…		76880
			AMPA	1	Drosophila melanogaster	GluRIA	ACGGCACAAACTTCTTTATCGGTGTACTGTGCGTTTTTCGTTGCCTAGGCACTGGGTCCGACTGGCAAGGCTCTACAGATTAAGAGGTTCAAGTAAGCGGAAGAGTTAGTTTGCTGAATCTATGGCACTGTATCTGTTATTCTGTGAAACTAATATACTCCAAGAATTCCCACAACACAAATGAATACTTTTGCATGAAGGTTCGTTTACCAAAAAATCCAGCTTGTAAGACACCTGAAGCCATCTTGAACGTCATATAGGGCTTGAGATAAGAAGTATTGCCAGTTTTCTTTGCTGCAGTCAAGAGCGAGATAGTGGGCTTTATTAACAGGGTAGCAGCGGACTTTGTTATTTTGAAGGTGAATTAGCTGATCATACTTACTAAGGGAGTGAAGTAGT…		76881
			AMPA	1	Drosophila melanogaster	GluRIA	CGAAGACTTACGGCAACAGATTTTTACTAATATTCTAGTGTATTTTTCAATCATTTCGTAACACTGACTTTCTTTCTCTAATAATGGTCAGTATTTCTAGACGACCGCGTTAACATAAGAATGATTCCCACTTTACCGGAGGAGCAATTATATGATCAGCCATGAAAATTCAAATACATCAACGGTCAACCCGCCAGTTAGACCGAGGTGACCGGTGAATGATGTTGCAATGTGGCAACAGTAATAGTAAAGGAAGTGTAAAAGTGACTGCCTTTGCTCGTCGCCGCGGCCTGTTTATTTAAGAAGTGACCCTGAAGGTGGCCATAAGTCCGACACGTTTTGCAACGGAGATTTAATAAAGTAAGAAGAGAATGTTGAGAATGATTTTGGTGCCGCAGT…		76882
			AMPA	1	Drosophila melanogaster	GluRIA	TGGACTTTGATTTATGTGAGACAGAAGTGGCCTTTGTCTAATGTAATACTGCAAAAACGGATTTTATTTACTATAAGAATGAGATAATGAAATATATTACGTTAGTCTAATGTCAAAAGTAGTGGTCTTCATTATTGTAAGGATATAATAGACTTTATTTCTGTAAAAGTACAGTAGTAGACTTTATCACTTAAAAGCAAGAAGTAGTTGGATTTGTAAATGTGGAAAAGATAAAATGAAATTTATTCTTGCAAAAGGAAAAATCTAGATTTCATTTGTTTCAAGAGCCAAGCCTTGGTAAAAAAAATACTCATGGGTAACTCCGATTCCCGCTGTAAAACGTGCAGAAATTGTCCTGGCAGTCACAGTAATGCAGGAGACAAGTGTACTTGTTCTTGT…		76883
			AMPA	1	Drosophila melanogaster	GluRIA	CGAAGACTTACGGCAACAGATTTTTACTAATATTCTAGTGTATTTTTCAATCATTTCGTAACACTGACTTTCTTTCTCTAATAATGGTCAGTATTTCTAGACGACCGCGTTAACATAAGAATGATTCCCACTTTACCGGAGGAGCAATTATATGATCAGCCATGAAAATTCAAATACATCAACGGTCAACCCGCCAGTTAGACCGAGGTGACCGGTGAATGATGTTGCAATGTGGCAACAGTAATAGTAAAGGAAGTGTAAAAGTGACTGCCTTTGCTCGTCGCCGCGGCCTGTTTATTTAAGAAGTGACCCTGAAGGTGGCCATAAGTCCGACACGTTTTGCAACGGAGATTTAATAAAGTAAGAAGAGAATGTTGAGAATGATTTTGGTGCCGCAGT…		76884
			AMPA	1	Drosophila melanogaster	GluRIA	AGGTTTCATCTACTGAATAAAATATTAAATAAAAAAATAGTGAAATAGTGGACTTGAAAGGTGTTAGATATGTAACTGTGGAATTTGTCATTGCAAGAATGCAGTGCTAGAGATCATTAATGTAAAAGGAAAATTCTGTGCTTTGTTATTTTATGGGCTAAATCCACTGATAAAAATTACTTATGGGTAACTCTGATTCCCGCTGTGAAACCTGTAGGAATTGTCCTGACAGTCACAATGAGGCAAGTGAGGAGTGCACTTGCTCATGTCAAGTCAAAGTGACATGCACATGCAAATGCAACGTTGGCAATGGGCATGACATTGCCCAAAAAGTCTCTGCAATTGCAGGGGGAACCATTGCTGGCGCAGCAGGGATAGCAGTAACTGTTTTCACAGGTG…		76885
			AMPA	1	Drosophila melanogaster	GluRIA	AAAAAAAAAAAAAAAAGTGTTAGAAAGATAATGATAAAGATGATCGTAAACTACGTTTAAACTGTACCATAAAAAATATATACTCTTTACTAGTTAGAATATTCATCACTGTACCTTCCAGTTTTACCACGACCGCGATCCTTTACAGAAGGAATCTCTTTAATAAATGCCTTATAAAAAAACAGTTAATTATGAAATGGTTCCAAAAAGGCATGCTCTAAAGACATCATTCATTAAAAAATCAATCGTTGTTAATTTTGACGAGGTGACGAACCAACTGACTTCTAAGATTCCTACATCAGAAGAAATGGAAAAAAGGAAAAATATCTGAACTCCCAAGAATATTAGCAATCACGAATCACGAGACATAAGTTTATTTTTCCAGTAAATATTCGTGAA…		76886
			AMPA	1	Drosophila melanogaster	GluRIA	AAAAAAAAAAAAAAAAGTGTTAGAAAGATAATGATAAAGATGATCGTAAACTACGTTTAAACTGTACCATAAAAAATATATACTCTTTACTAGTTAGAATATTCATCACTGTACCTTCCAGTTTTACCACGACCGCGATCCTTTACAGAAGGAATCTCTTTAATAAATGCCTTATAAAAAAACAGTTAATTATGAAATGGTTCCAAAAAGGCATGCTCTAAAGACATCATTCATTAAAAAATCAATCGTTGTTAATTTTGACGAGGTGACGAACCAACTGACTTCTAAGATTCCTACATCAGAAGAAATGGAAAAAAGGAAAAATATCTGAACTCCCAAGAATATTAGCAATCACGAATCACGAGACATAAGTTTATTTTTCCAGTAAATATTCGTGAA…		76887
			AMPA	1	Drosophila melanogaster	GluRIA	CCGAGGGAATGGCAAGGCCTGAGGTTCAAGTGAGCGGAAAAGTTAGTTTGCTGAATCTACGAACTGGAAAGACGCCCGTCATAGCTATGGCTTTGCACTTGTGATTCTGTGAAACGGTGAAAGAAGGACAGTTGGTGCTGAACAAAATATACTCCAAGAATTGTCACAACACATTAATGAATATTTGCAAGAAGCATCATGAAGATAGCAGTATACAGGGCGGAGGAAACATCAGATTAGAGGGAGGCCAGGCTGGAAGACCAAAGGACAAGAGATGCTGCATCCTAAGCAGCGGAAGCACCAGAACGGATGGAGAAGAGTAGCTATATTCAGAGCAGCGGAAGCAACGGAACAGAGGGAGGCCAGACTGGAAGACCAAAGGACAGGAGATGCTGCATC…		76888
			AMPA	1	Drosophila melanogaster	GluRIA	CTGCTGTTGCTAATCTTGCTCCAGAAATTATCATTCAGAAAATATGCTGCCAAAGAAGTGGACTTCTGTTGGGCGAAAGACTGCAGCAGCCAAAAGGAAAGCAGCAGACAGGGTGGTGGAAACATCAGATCAGAGGGAGGCCAGACTGGAAGACCAAAGGACAGGAGATGCTGCATCCAAAGTAGTGGAATCACCGGAACAGAGGGAGACCAGACTGGTAGATCTGAGGACAAGAGTAGCTGCATCCAGAGCAGTAGAAGCACTGGAACAGAGGGAGGC		76889
			AMPA	1	Drosophila melanogaster	GluRIA	AAAAAAAAAAAAAAAAGTGTTAGAAAGATAATGATAAAGATGATCGTAAACTACGTTTAAACTGTACCATAAAAAATATATACTCTTTACTAGTTAGAATATTCATCACTGTACCTTCCAGTTTTACCACGACCGCGATCCTTTACAGAAGGAATCTCTTTAATAAATGCCTTATAAAAAAACAGTTAATTATGAAATGGTTCCAAAAAGGCATGCTCTAAAGACATCATTCATTAAAAAATCAATCGTTGTTAATTTTGACGAGGTGACGAACCAACTGACTTCTAAGATTCCTACATCAGAAGAAATGGAAAAAAGGAAAAATATCTGAACTCCCAAGAATATTAGCAATCACGAATCACGAGACATAAGTTTATTTTTCCAGTAAATATTCGTGAA…		76890
			AMPA	1	Drosophila melanogaster	GluRIA	CCGAGGGAATGGCAAGGCCTGAGGTTCAAGTGAGCGGAAAAGTTAGTTTGCTGAATCTACGAACTGGAAAGACGCCCGTCATAGCTATGGCTTTGCACTTGTGATTCTGTGAAACGGTGAAAGAAGGACAGTTGGTGCTGAACAAAATATACTCCAAGAATTGTCACAACACATTAATGAATATTTGCAAGAAGGTTCGTTTACCAAAAGGTCCAGCTTGTAAGACACCTGACGCCACCTTGAAGGTCATATAGGACTTGAAAGAAGTATCTTTGCTGCATTCAAGAGTGAGATAGTGGGCTTCATTAACGGGGTAGCAGCGGAGTTTGTTATTGCGAGAGTGAATTAGTTGATCATACTTACTAAGGGAGTGAAGTAGTGGACTTCATTTGCTGTGAG…		76891
			AMPA	1	Drosophila melanogaster	GluRIA	CGAAGACTTACGGCAACAGATTTTTACTAATATTCTAGTGTATTTTTCAATCATTTCGTAACACTGACTTTCTTTCTCTAATAATGGTCAGTATTTCTAGACGACCGCGTTAACATAAGAATGATTCCCACTTTACCGGAGGAGCAATTATATGATCAGCCATGAAAATTCAAATACATCAACGGTCAACCCGCCAGTTAGACCGAGGTGACCGGTGAATGATGTTGCAATGTGGCAACAGTAATAGTAAAGGAAGTGTAAAAGTGACTGCCTTTGCTCGTCGCCGCGGCCTGTTTATTTAAGAAGTGGTAGATGCAGCCACCATTACACGTGCAATGATCTCTCAATGACGCGACTCACCACTGGAAAGATTTTGGAAATGAAGCTCAAAGTATGGAT…		76892
			AMPA	3	Homo sapiens	GRIA3	AAAAAAAAAAAAAAAGTCAAAGAAAACGATTCCTGCTTCATTCAATATTCCTCTGTACAAAATAAGGTTTTGTTCTGTCTGTCAATACAGAATGTGACTTTCTCCAGCAGCAAGACCACGGTAGATATCATCATTCCCAGGGCGAACATATAAAATGCAGCCTGCAGGTGCGCTAAAGTAATTGCGATGTCCTTCACCTCTGTTTCTTGACCTGGTCGATTGCCCATTGGTATTCTGTAACACTCATCTGAATATTTCTTCATCAGACCGGCCTCTACTATTCTGAGTAATGCGCGACTGAGTGCACCTGTGACAGGAGAACCTTTCTGACAGACAAACCCAATATACGACGGAAAAAGCCTTTCTCTGCTGAGGTGCAGCTTCTCCTTTCCATACTTG…
			Delta	1	Homo sapiens	GRID1	TGAATGACATCCTATTTATTTACACCATAGAAAAGAATATGAGTCATTACAATAAGTCATAATTATACAGGTTGGCAAAATAGCACTGAATAAGAGCAAAATCCACAATCTGGTAACTGTTATATTACTATACAGGAGATGTGTGTAAAGATCAAATATAATACAATAAGAAGCACTAAGTTCAGTAGTTGTTTTGGAGGTCAGACATTTTGTAGGCCCTACATGGTATATTCATTTTTGTTTTATTTGACAGACTATTTCATGCTGTTTTAGTTCATTTTAACTGTTTCAATTTTGTTCTGGGAATTATTTTTTGATAAAAGTTATCTGGAACCTCGTTTTCACTATTTCTAAGTCAATGCATTTAAACAGGTATTAAAGAAACAACATCCATAAGTT…
			Delta	1	Homo sapiens	GRID1	TGAATGACATCCTATTTATTTACACCATAGAAAAGAATATGAGTCATTACAATAAGTCATAATTATACAGGTTGGCAAAATAGCACTGAATAAGAGCAAAATCCACAATCTGGTAACTGTTATATTACTATACAGGAGATGTGTGTAAAGATCAAATATAATACAATAAGAAGCACTAAGTTCAGTAGTTGTTTTGGAGGTCAGACATTTTGTAGGCCCTACATGGTATATTCATTTTTGTTTTATTTGACAGACTATTTCATGCTGTTTTAGTTCATTTTAACTGTTTCAATTTTGTTCTGGGAATTATTTTTTGATAAAAGTTATCTGGAACCTCGTTTTCACTATTTCTAAGTCAATGCATTTAAACAGGTATTAAAGAAACAACATCCATAAGTT…
			Delta	1	Mus musculu	Grid1	GCTTTTTATTATGACATTAACACTTTCTCAACACATTTCGTTTTATTTCGGTATTTAAAGCCAAATTAATCTAAATTCCGAGAATGGTTTTTCTCGGAGTCATGTATATCAGACGGCGTTGTTTTCCTAACGTTCTCGGTAATCAGGATAAAAAATCCAAGGAGGTAAGAGATTCCCAAGAAATAGAAAATTCCTTGGAGTTGACCGAGACCGATAGGCTTGCTTCTAGAACCTGACGGGGCTGTTGATAATTTACTGACATACTGTTTTCGAAAGAACACAACTACCTCTTCCTGCCATTTCTTCATCATTCCAGATTCATAGATGTGTAACAGATCAGTGTTGAAGCTCTTTGTTAAGGGAGAGTTTCTAGGGAGGATCATGGCTATGTTGAAGTTG…		44065
			Delta	1	Rattus norvegicus	Grid1	CAGCTTTATTAGATTTCTTTTGGATTATAGTTCTCTGTAAAGTTAATAGCATGGTTTTAGTCAGTGGCAATACCACTAAACGTGATTCTCTCCAATACGAAGGACAGGGCGGATACCATTGTTCCCAGGGTGAGGATATAAAATGCAGCCTGGAGGTGAGTTAAGGTGATGGAGGTGCTCTTTACCTCGGTCTTACTAGCTGATGGATCCTTAGGTAGTTTCCTGTAAGCGTCATTACTAAGTTTTCGATGTACGCCACACTCTCTCACTCTGAGCAATGCATGAGTGATTGGATTTGTGATGGGAGAACCCGTCTGGCAAGCAAACGCGATATACGATGGAAAAAGCCTTTCACTGCTAAGGTGAAACATCCCCTCTCCAAACGTTTGTACGGACGCA…		75522
			Delta	1	Homo sapiens	Grid1	AGGACAGTCGTGTGGAACTTCTGGTTTATGTGCGTTATTCTCAACGCTGCGTACACGGCTGTCCTGACGTCCTACTTGACCGTCAGCACAGAGAGCTTCCCCTTCACTACTCTGCAGGGTGCCATCAATAGCTACCCGGAGTGGGAAGTCGGCATTTTGGAGGGGACGCCCCTTAGACAGCTCATTGATGATTCCGACGGTCCCTATCGTGTCCTGAGCCGTCGCCTGGACAGCGACCCGAGCCTCCTGGTCACTTCGGACACCCACGGCATCGAGAAGGCCCTGACGGAGAACTTCGCCTACTTCGCAGACACGCCCTTCCTTCAGTACATGCTGAGGGACAACTGCTCCATCAGCGAGATTCAGGTCGGCCTGTTTTTCACCTACGGACACCTAGGT…		115040
			Delta	1	Rattus norvegicus	Grid1	GCCACATATGACACCCGTAGGTGATCCCTCTAATCCGAAGGTGACGGGGACCATGCTCGAGATCTTGGACACCTTTGCTGAACGCCTCGGCTTCTGCTACAAATTCGTCATGCCCAAGGATCTTGCCGCTGGCGCCAGGTTGCGTAATGGGACGTGGACGGGCGCCATAAGATTGCTTCAGGAAAAGAAAATCGACTTCACGGGCTTGGCTCTGGGCATCAACGCAGACAGGATTCAAACGGTGGATGTGACTGAATTTCTTTACATGGACGAGTGGTCAGCTGGATTCAAAAGGCCCGAGCTGGAATCTGACATCGCCGGATTTGTGAAGCCTTTCAAGGCAGAGTCATGGATTGCTGTGCTTCTTGCCGTGGTCGCTG		132077
			Delta	1	Rattus norvegicus	Grid1	TAATACACGTCACTACAAGGACATTCTTCCATACTGAACTTATCACTTTGAGCGGTCGTTACCATGGCATCCGTCGCTAAGAAGAGTTGTCTTAAACTTGTCATTGCAAGGTTTGACCCTTTCATCTTTGTGGTCGACAAGAACCCACCCTATAGGGTTGTGGGATCTGCAGTAGACCTCCTGGACATCATCTTGAATCACCTGGGTTACTGTTCTTACCTGACCAGAGCCTCTGATGACAACGGAGTCGAACTTCCTAATGGGACTTGGACCGGATCCTTAGGGATGTTGCATAGGAATGAAGCCAACATGTCAATGACGGTGTACATGGTGTCTTCGACCAGAACCGCAGCTGTGGACTTCAGTGAGCCTGTTTACATGGAGGAGCAAGGAATTATA…		160693
			Delta	1	Homo sapiens	Grid1	GGGACGCTCAGGTAGGCCGTGAGGATTCCAGAATACACGGAACTGATGTAATAACAGTACAGGTACCAAGCACCAAAGAGGTACCTGATGGACCAAGACGGGGGCACCAAGGTATTGTCCATTCTCACGAGACTACGGAAGGTGCTGTAGGTGATGCGATCCAGCGTCATGTCTTTGCTGCTTCTTCTTCTTCCGTCAAGAGTCGACAGCGAGAGCAGGTTCGTGATGTAGATCGCGAAGCTATAAGCGAAAACGCTTAGTCCCAGCACCAGCCAAACCTCCGAAGTGAAAGGGGAAAAC		182588
			Delta	2	Rattus norvegicus	Grid2	AAGCTTTTGCCGTATTTTCACCATTCGCCTATCAGGTATGGTTGTTGATTTTGGCGACGACGCTCCTAGCGGGCCCACTGATAACACTAGCGACGTGGCTACGCAAAATGTACAACAAGATGGATTCGAGTCGAATGTACTCCCTATCAGACCACTCTTTTTCGGTCTACCGATCGCTGGTTCTCCAGGGCAACGAAATGCGTCTGAGGGGCTGGTGCCAAAAATGTTTATACATGGGATGGTTCCTCTTCTGCTTCATTATCTATGCGCTCTATTCGGGAACGCTCACGGCCGTGCTGACAGTTCCCGCCTTCGAGAAGCCCATCGACTCCTTGCTGGACCTTCTGGACGCTGTTATCAAGGATGGTTTCAAGCCAGTTGTCGTCCGTGGTACTAGCA…
			Delta	2	Rattus norvegicus	Grid2	AAGCTTTTGCCGTATTTTCACCATTCGCCTATCAGGTATGGTTGTTGATTTTGGCGACGACGCTCCTAGCGGGCCCACTGATAACACTAGCGACGTGGCTACGCAAAATGTACAACAAGATGGATTCGAGTCGAATGTACTCCCTATCAGACCACTCTTTTTCGGTCTACCGATCGCTGGTTCTCCAGGGCAACGAAATGCGTCTGAGGGGCTGGTGCCAAAAATGTTTATACATGGGATGGTTCCTCTTCTGCTTCATTATCTATGCGCTCTATTCGGGAACGCTCACGGCCGTGCTGACAGTTCCCGCCTTCGAGAAGCCCATCGACTCCTTGCTGGACCTTCTGGACGCTGTTATCAAGGATGGTTTCAAGCCAGTTGTCGTCCGTGGTACTAGCA…
			Delta	2	Rattus norvegicus	Grid2	AATAAAGTTAATGACGGTTTCAGCCGCTACTTTTAATCAATGGAGTCTCCATCGTGCTGACAGTTAGCCTGTCCTTTAGTTCTTTCGGGGAGAGGACGCCCTGTAGAAGCCCACTTCTAGCAGGAGAACGGCAAATCCTAGTATATATCCGAGTGACGTTAGAAGGAACGCGGCCTGCAGATGCGTCAGTGTGATCACGGGCACGTCAGATTCTCCTTCTTCATCAGGAGAGAACTTTGGCGCCATCCTCTCGTCCTGAATTTTCTCCCAACGCTTGATCAGGCCTGCCTCGTTCAATCGAAGTAACCAGTAAGAAAAGACATCCTTACACGGAGATCCCTGGGGCATTGGGATGCCATCGCCTTGTGGGAAGAACTTCTCTTTCCCCAGGTGGAACTT…
			Delta	2	Danio rerio	grid2	AACCCTTCCGTCACTGTTATGAATGAAATGCTTGACCTCAACGACAAGGTCATAACCCGGTACTTTTTTGTCTCCACGCCATCTCAGAGAGAAGCTCATGCCTTCCTACTGGATAAGAAACTTGCTAACGAAGAAAATTTGGCAGCTGTCGTGAAATTAAGTAACTCTACTCATTCCTGGAACGTGTTTACAAGGCAACTGCTACACCCGTCTGGGACACCGATGGTTATACACGCCAACGTCTGGAATCCAGAGCGAGGCTTCAAGAAAGAAAAGGACATATTCCCAGAGCAAATGGGTAACTTCTTCGGCAAGACTTTAAAGGGCGTCACCCTTGACTTTCAACCGTTTACGGATTACAAAACCATCAAGGGGTCTAAGAAAGTTGAGCCTTCGCCC…
			Delta	2	Homo sapiens	GRID2	AAGGAAAATAACATTGGCATAATTCAAGCCCAAGTCCGTACACTCTTAACCTCACTCTGTCCAAGATGTTTCAAAGAGACTGAAGAGAGAAACTAAAGATGATCAGAAATCCATATTAATGTCCTTTGTTTTACAGAAGTACCTGAATTAATTCTAGACAGCTGCTCCTCGCATGAAGATTGAATCCAATTAAATCAGTATGCATACAAATGGTTAAATGTCCCCTCAAAGCTTAGCCATTTTCTTGTAAAACCAAGTCTTCCTTGTAATCTTTTTTCCTACTGTATGTAATTTGCCTGAAAATGCCTTAAGAGTAAAAAGGCAAAATATCTTGCATTCTGTTCCACTTTCCTTGTTATTTCCATGACAGAAGTTATACATATACATTTACAGGACCTT…
			Delta	2	Danio rerio	grid2	GTTTGTGGGAGAGACATCTTTGTGTGTCAGCACGACATTTCATGCACGCAATCAGCACATCGGATATGACGAGTGAGGTGTGATCGGTTCAGTTGAGAGGATGGAAGCAGATTTCTCCCTGAACATCGCGATCACCCAGGACAGAGAGGAAGTTGTAGACTGCACAATTGGATATCACATCGAACCGATCACCTTTGCTACTACCAAGCCAAGGCCGCTGAACCAGGCTTTTGCGCTCATTAGGCCTTTTAGATCAGAGGTATGGATAGCTTTTGGGCTGACAGTCGTGTTAGCAGGACCCACATATTATATCATTTGCAAATATGCGACTCTGCCAGAAGATGTTCTTCGTCCGCCTACTCTAGCTGCAGCTTCCTTCATGACATTTGCCACATGTAT…
			Delta	2	Danio rerio	grid2	GTTTGTGGGAGAGACATCTTTGTGTGTCAGCACGACATTTCATGCACGCAATCAGCACATCGGATATGACGAGTGAGGTGTGATCGGTTCAGTTGAGAGGATGGAAGCAGATTTCTCCCTGAACATCGCGATCACCCAGGACAGAGAGGAAGTTGTAGACTGCACAATTGGATATCACATCGAACCGATCACCTTTGCTACTACCAAGCCAAGGCCGCTGAACCAGGCTTTTGCGCTCATTAGGCCTTTTAGATCAGAGGTATGGATAGCTTTTGGGCTGACAGTCGTGTTAGCAGGACCCACATATTATATCATTTGCAAATATGCGACTCTGCCAGAAGATGTTCTTCGTCCGCCTACTCTAGCTGCAGCTTCCTTCATGACATTTGCCACATGTAT…
			Delta	2	Rattus norvegicus	Grid2	TCTACATCTTTGTTACAATACTGATAACTATCTTCATTTTCTGCTGAAACTGGTTGAGAGAACATGCCATTTTGTAAATGGAAGGATGTCCGTACTATGAAGTATCTCAGTACCACTGAATTTTCTCCTCTTAACCAACATATGATGACCCCTTGAAGACAACTGAGATGTGGGTCATCCTTCTTGCCTCGATTGCAACGGCGTTGGCCCTTCCGGCTGATATGCCAATGCCTTATGACTTCGCTTACGGAGTCAATGGCGGTGAATTCGGCGACATCAAGGCCCACAAGGAAGTGACTAGCGTGAACGGACGAACCGAGGGAGAATACCGCTGGCTCCAACCAAATGGTCTGTACATGTCAGGCTTGGCGCGGTACACAACATGCGTCTGAAAAGTTA…		49215
			Delta	2	Danio rerio	Grid2	TCTACATCTTTGTTACAATACTGATAACTATCTTCATTTTCTGCTGAAACTGGTTGAGAGAACATGCCATTTTGTAAATGGAAGGATGTCCGTACTATGAAGTATCTCAGTACCACTGAATTTTCTCCTCTTAACCAACATATGATGACCCCTTGAAGACAACTGAGATGTGGGTCATCCTTCTTGCCTCGATTGCAACGGCGTTGGCCCTTCCGGCTGATATGCCAATGCCTTATGACTTCGCTTACGGAGTCAATGGCGGTGAATTCGGCGACATCAAGGCCCACAAGGAAGTGACTAGCGTGAACGGACGAACCGAGGGAGAATACCGCTGGCTCCAACCAAATGGTCTGTACATTGTAACCCGCTACTTTGTCGATGGTGATAGTGGCTACCAGG…		49216
			Delta	2	Danio rerio	Grid2	TCTTAAGTAGGGTGGTGTCTGTATCTAGCTTTCTTTGGCAAGGATAAAAAAAGATAGTTCGTGGTTATTGTTAACTGATGGCCAGGTACTGCAAGTCACTGATGAGGGGTAGATTGTCAGAGCAATTGCCTCTTGTACTGTAAATAAGTCATGTGTCTGTCAGTCCTTATACTGAGCAGATTTTCTCAAGTTTGTGTGGTTGATCTGCATGTGTCCATATGATGTAAAAAAACTTATAATTGACATATGGTATTATCTCTTTGTTTTGCCTTTTGTTTTTGGCTATTGATGTGACAGATAATGTGTTTTTTGTATTCTCTTGCTAATCTGAAATTCCACGTACCATGTACTTGTGTTCCTAAAGTTTACAGTACTGAACTGTGTTTAACCTCTATGTCA…		42917
			Delta	2	Danio rerio	Grid2	GCTTGGTCCTTCCTGCTGACATGCCAATGCCTTATGACTTCGCTTACGGAGTCAATGGCGGTGAATTCGGCGACATCAAGGCCCACAAGGAAGTGACTAGCGTGAACGGACGAACCGAGGGAGAATACCGCTGGCTCCAACCAAATGGTCTGTACATGTCAGGCTTGGCGCGGTACACAACATGCGTCTGAAAAGTTACCTTATACAACTGGCTTTGGTTGTCAACGTACATACGTTCAGGAACTCAAGAACTCAGAGTCTTCCTGATTATCAAGATGATTTTACCTGCGATACTGGAAGTAATGTGACCACTTGCGACATGCTGACTATTATGCTGACGATCAGCAACAACAGGCAGCAGTTCCTTCAAATCGTATACGATCAGGAGTATGAAGAAAC…		49218
			Delta	2	Rattus norvegicu	Grid2	GCTTTATTGAACACCCAAACCAAATCAAAATATAGAAGTCTAAAAGGAGAGAAGTCTATCGTTATCTATCGCGTCCAGCTCTACCGAGATGATCCACTTTTCTTGTGGACTTGCCTACACATTCTGACTTCTGCGAGGAAGAAGAAGGCAGAAAAGACGCAGCCGACGATGTAGATGAAGAAGATACTCTGAAGGTGGTCTAGACTTATCGGGATGACCCCGTCATTCCTCTGGGAGGCGACCAGCGAGTCCTGCTGCCCTTGGAATTCTCCCTTGGCCTTCGCTTCTTCGTCTTCCCTCGCCTTGACGGACGCAGCCAATCTGAGGGAGTTCAGAAAGAAGTGTCTGATGAGACCTCCGTTAATCATCCACCCGATGACCTGGTCGAACTTCCTCTTC…		66657
			Delta	2	Rattus norvegicu	Grid2	GCTTTATTGAACACCCAAACCAAATCAAAATATAGAAGTCTAAAAGGAGAGAAGTCTATCGTTATCTATCGCGTCCAGCTCTACCGAGATGATCCACTTTTCTTGTGGACTTGCCTACACATTCTGACTTCTGCGAGGAAGAAGAAGGCAGAAAAGACGCAGCCGACGATGTAGATGAAGAAGATACTCTGAAGGTGGTCTAGACTTATCGGGATGACCCCGTCATTCCTCTGGGAGGCGACCAGCGAGTCCTGCTGCCCTTGGAATTCTCCCTTGGCCTTCGCTTCTTCGTCTTCCCTCGCCTTGACGGACGCAGCCAATCTGAGGGAGTTCAGAAAGAAGTGTCTGATGAGACCTCCGTTAATCATCCACCCGATGACCTGGTCGAACTTCCTCTTC…		66658
			Delta	2	Homo sapiens	GRID2	CTCGGTCTTACTAGCTGATGGATCCTTAGGTAGTTTCCTGTAAGCGTCATTACTAAGTTTTCGATGTACGCCACACTCTCTCACTCTGAGCAATGCATGAGTGATTGGATTTGTGATGGGAGAACCCGTCTGGCAAGCCATCCCGATATACGATGGGAAAAGCTTTTCTTTGCTGAGGTGAAACATCCCCTCTCCATACGTTTGCACGAACGCACGAGCGAAGTTATCACTTGTAATGAACACAAATTTCTCCTTTAAAACCCGTTGTACTCCAGCAGAAACGCTATCAACAAAACTCTTTGATCTGTCTTTATGATTGAATAGCTCCCAGGTTTGTTTGAAAATTCCTCCAGTAGCGGTCTTGAAAAAACTTTCATAGTTACTGCCTCCCAAAGTACC…		75523
			Delta	2	Homo sapiens	GRID2	CTCGGTCTTACTAGCTGATGGATCCTTAGGTAGTTTCCTGTAAGCGTCATTACTAAGTTTTCGATGTACGCCACACTCTCTCACTCTGAGCAATGCATGAGTGATTGGATTTGTGATGGGAGAACCCGTCTGGCAAGCCATCCCGATATACGATGGGAAAAGCTTTTCTTTGCTGAGGTGAAACATCCCCTCTCCATACGTTTGCACGAACGCACGAGCGAAGTTATCACTTGTAATGAACACAAATTTCTCCTTTAAAACCCGTTGTACTCCAGCAGAAACGCTATCAACAAAACTCTTTGATCTGTCTTTATGATTGAATAGCTCCCAGGTTTGTTTGAAAATTCCTCCAGTAGCGGTCTTGAAAAAACTTTCATAGTTACTGCCTCCCAAAGTACC…		75526
			Delta	2	Rattus norvegicus	Grid2	GATCCTCACGACTACAATGAACTTCACGTACTTGCAGGTGGTCCCTCCGGATGTGTCCTTCGGAACTCCTTATCCCAACGGCTCCTGGTCTGGTATGATCAGGATGTTGATGGACAAAAAAGCTGATGTAGGCCTAGGACCATTCCAAGTAATTCACAGCCGCTCCCAAGTCGTCGACTACACTCACTCCCTTTGCTATGACACCTTGTCCCTCATGGCCGTTCGAGGCATTGGCG		107901
			Delta	2	Rattus norvegicus	Grid2	GTAAGCTTGCAGGAACTGCATCAAGAGGACGGGTGGTAAGTGCTGCCATGAAGTAAAGATAGCTATACGAGAGGCTCCTGAATTCTCTTGGCCCAGGAACGGTGTATAGGACCGACATAAAGTAAAGTATGGGTCCTCCTACTAGAAGAGAAATTCCTATAGAGACCCAAGTGTTCCAAGAAAATGGTAGCAACGGGGACTGCCAGTTTGACAAAGGCTTGGGCGTAGGGGTCACGAAGCATCCCGGCATGAAGTTGTAAGGGTATGAATAGTCAGTCTCAGTCCACCGGAAGTCATCAATAAACACATTACAAATGCCAATGTCAGAAATTTCATCATAGACCTCTCTCATCAGGCCATCCCAAGATCCATTGGGATATTTTGTCCCCCACTTCTCCT…		120429
			Delta	2	Rattus norvegicus	Grid2	GAGAGGTGAAGTCCACGACAGTCTCCCTTGAAGCTGTAATAGTGATTTCGTCGATTGCAAAGTGAGCTTTGTACATGGACACCATCCCAATGAGACCGGATACCGTGCCATCGGGCTGAGGACCGCCCCATTGACCGTCCTCCGGAATAACGATTTCAATCGTGAAATTGAGAGCTTCGCTTATGGCGGTAATGATGCTGGCGTCTATCCCAGCGTCTGGTAAGGGTTGGCCTGCAGGGCCTGCCTTCAAACCGAACCAGGGCCAGTTGTCTACGGCAGCAACCTTCATCACTCTGCCCTGAAGGT		120472
			Delta	2	Danio rerio	Grid2	GTGGAGGAGGTCGTCCAGGGTGCTGACGGCATTCTCGATCTTGGGGAAAGTCAAGAAGGCGACGAGGTTACCAGAGTACGTCGTCACCACGATGAGCACATAGATCCACCAAAAGCCTAAGAGGATTCGACCCGAGTGACTCTCCGGTAGTTGGGCACCACCTTGTTGTAGAATAGAGGAGTAGATATACCAGGAACAATTCTGGAGGTCGAACAGCCCTTTCCCGTTATTGAGACCGTAGTAAGTGTAGTAAGGCGAAGCTCTG		171554
			Delta	2	Rattus norvegicus	Grid2	ATGAAACCCAACCTAGTCGATAACTTCACCCATGGACTCCACAAGCTTCACTCGGGATCCCTGGACCTGTTAGTTGGCGACTCTGCAATCCTTGACTACTTGCGCGCTAATGACCCAGGGTGTACGCTCAGAGCTCATGGGGATGACCTTGTACCAGATACCTTTGCCCTAGCTATGCCAAAAGGATTTTCCCTCAGGGTTAAAATCAACGCGCTGCTGGCCCGCTACCAGTCCTCGGGCCACCTGGACCACCTGAAACACAAGTGGTACGGCGAGCTTCCG		172413
			kainate	1	Rattus norvegicus	Grik1	AAAAAAAAAAAAAAAAAATCACCTGTCATCTACTCGCATCAAGGGAAATGGCTGCTGCAAAACCCATGTACCAAACGAGCGTGTCCTGATGAAGTGAGCGTCCTCGTCTCCAGGACAAAGGAAGTGAAGAAGAAACTTGCCGTTTCCTTACAAGAACCAAGCACGTATGACTGAGAGTCACGAAAAATTGTTTAGCGATTCCGCAGCGACTGGCGATGTGTAGAACTCAAATTCCGACTCGTTAGTGATATGAAAAACTACATTTCAAGTCAGCAAGTTTGAGAAGTAAAACAAAAAAATCAGTGTGTTGATCATTTACTTTTGGAGGGAAGTTCTCCGAACGAACAGTCCTAAAAGCGCAACCACATTCATTTACGTTATGGTTTAGCGTTGTCAGCG…		70400
			Kainate	2	Xenopus laevis	Grik2	GGAGATGGCAAGTATGCCTACATCATGGAGTCTCCAAGCATCGAGTATGTGACCGAGAGGCATTGCGACCTCATTCAAGTCGGAGGACTTCTGAATTCAAGGAGTTACGGCATTGCCTTGCCCCCAGGCTCGCCTTACCGAACCCTTATGAACTCGGCCCTGCTGAGGTTGCAAGAGACAGGAAAGCTTCGCGACCTAAAACACAAGTGGTGGAAGGTGGAGAGAGGCGGTGGTGCTTGCCAGAGCTCTCGGGACTCAGGGGCCGCTTCCAGGGCCAAGGAGTTGGGCCTCAACAGCGTGGGAGGGGTCTTCATAGTGCTCCTCGCTGGAATGGGTCTGGCTTCCATCACCGCCATCTGTGAGTTTGCCTGGAAGGCAAGAAGACACTCTTCCTCCAGA…		45828
			Kainate	2	Rattus norvegicus	Grik2	GGCATACTTGCCATCTCCCTTCAGCACTCGACTCACTCCTTCTTCGTTAGAGGTGGAGTATACCGTAGGGGTCTGGGACTCCATGAAATTGAACATCTTCTGGTATATGGCCAGCTTGGACGTCCTGAAGAAGTTCCAAGTAGATCCTCCGTTTAAGGTACCATATTCGATTTGGCTCTTGGCTAAATCGTCAACTGATTCCACTAATGTTTCCAGGCGCTCAGCCATCAAGAAAGCTGTTAAGTTGGCGGTGTAAGAGGATATCATAATGAGGGTGAAGAACCACCAAACACCTGCGATGATCCTCGTAGATATGGCCCTAGGCAATGCATTTCCTCCTTGTTGGACGAGGGAACCGAAACAAAACCAAAAAGAGCCAAGCAGCGAGAACTCATTTAT…		45829
			Kainate	2	Xenopus laevis	Grik2	CGTGTTCTTCGGTGGCGAGTTTCCGCGACTTCCAGACGAACTCACACACGGCGACCACGGAGGCCAGCCCCATCCCCGCCAGGAGAACCACGAACACGCCCCCGACGTTGCTCAGGCCGAGCTCGTTCGCCTTCGACGAACTTTTGCTCTCGTCGTCTTTACACTGCCCCCCTCCCTTTTTGTGTTTCCACCAGCGAGTCCTAAGTTCTTGCAGTTTGCCGCTCTCTTGCAGACTTAGGATTGCTCCCGAGATGGCGTGCGTGTAGGGCGAGCCTGGAGGAAGCGCGATGCCGTAGCTCTTGGAATCGAGCGGTCCCCCGACCTGGGTCAGGTCACAGTACCTCTCGGTGATGTACTCGATGCTGGAGGACTCCATCATGTAGGCGTAGAGTCCGTCGC…		46052
			Kainate	2	Xenopus laevis	Grik2	CGGAAGAGTCTATTTTTTTTTTTTCTCACATAAAACACCCAGATACGATCAAAGTGAAGTATACAACGAGAACTCACGCACCAAAGACTCTCAAAGCCATTTTCTCGAAAGTTATTGTTTCTTGTTCAAGCAAGAGCACCTGGTCACCGCTGGAGGAAGAAATTGTATATATGCACCAGTATGAGCAATGGCATGCTGTTTATTTATGCCTCTTTTTCTTTTTTAGAGATAAAACTACATTTTATTTGCTATCTTTGTAAGTGGCCCTTTTTTCAAATAAATTTCCCTCATACAGACAAGGCGGGTACGAGCATCCAGTACGATTCTGTAATCGATTAAAAAATAGTTTTCTAAATCAATGTTCGCATAAATATGGAAATTAAAAAAATCTGTTTGCAA…		46053
			Kainate	2	Xenopus laevis	Grik2	CGGAAGAGTCTATTTTTTTTTTTTCTCACATAAAACACCCAGATACGATCAAAGTGAAGTATACAACGAGAACTCACGCACCAAAGACTCTCAAAGCCATTTTCTCGAAAGTTATTGTTTCTTGTTCAAGCAAGAGCACCTGGTCACCGCTGGAGGAAGAAATTGTATATATGCACCAGTATGAGCAATGGCATGCTGTTTATTTATGCCTCTTTTTCTTTTTTAGAGATAAAACTACATTTTATTTGCTATCTTTGTAAGTGGCCCTTTTTTCAAATAAATTTCCCTCATACAGACAAGGCGGGTACGAGCATCCAGTACGATTCTGTAATCGATTAAAAAATAGTTTTCTAAATCAATGTTCGCATAAATATGGAAATTAAAAAAATCTGTTTGCAA…		46054
			Kainate	2	Xenopus laevis	Grik2	AATCATCAGAGGAGATATCTTATTGATCTAATCCTCACAGGAGTCATCAGCTTAAAACCATCAAAGCCAGCTTCATCGTCAGAGGAGATATCGGATCGTCATCGGTTCTCTTAATCAGTCATCATCGTCATCGTCGGTCGTCCTCGTCGTATCCCGCAGGGCGACTAGGTCGTCCTCGGCGGGTTAACCGTAAGTCGAGGACGACTCGTCGTATATCGAGGAAGAGTCGGTCTCGGCGGGAGACGACTTCTTCCGGACGGGCTTCGAACTCTCGCTGCAGTTCACGATGAAGAGCAATTCCTTGCGCAGCTCATCGCCGAAGGAGGCCCCTTCCTCAGTAGCAAGCTTCCTCGCCTTCCACATGAACTCGCAGCAGGCCACGAAGATGGCAGCCACCGA…		62219
			Kainate	2	Xenopus laevi	Grik2	ATATATATATCTATCTATCTATCTCTCCGTGTCACTATCGCCTAGTTTAATCTATTTTCTCTCCGAGTAGCCGTAGTTTGCCCCGTAGGACCCGTAGGTGAAGAGAGGTTCCTCCGGGGTCGAGGGCGCCTTCTTCCTGACGGGCTTCGTGTTTCCGGAGCACTTGATGATGAATTTCACCTCGCTGCTGAGCTCGTCGCAGAAGGAGGCGTTCTCGTCGGTGGCGAGCTCTCGGGCGTTCCACAGGAACTCACAGATCGCCATGAAGGATGCTATCACCATCCCGCCTATGAGGACCACGAACACGCCACCCACGTGGGCCAGACCCAGCTCTGCCGCCCCGCTGGACTTGGCTGAGGACGCCTCTCGCACACAGCGGCCTCCACCTTTCCGTTCTTT…		62220
			Kainate	2	Xenopus laevis	Grik2	GTTTGTAAACATATACATGTTTTGATATTTGGCAAAGAAGTCAACATTTCGGTTAGGCTGCTTAAGAGATATCTGTTGCATATGTTACTGTTACAGAAGACATTTTGGGAATAGTATAGGTGTATGTCATCTTGGCATTCGTGTTGGTAACCAGCGGATGCATTCTGTGGGTGTTTATCCATCTCAACATAAACCTGCTCCCGGGTGCTTATCCTTTCCCCAAAAAAGGCAAAATTCTTGACGTTGTTACTGTGGTCACAAAGACCATTGTCTCCCAAGCCGTCATCCACGTCCCCGAAGAATTCAGCAGTCGCATCTTCATGATCATGGTGTGGTACGTTGCGCTGATCCTGGACATGACGTATCAAGGAAGTATCACGGCTTTCATAGCGATACCAA…		63847
			Kainate	2	Xenopus laevis	Grik2	GTTTGTAAACATATACATGTTTTGATATTTGGCAAAGAAGTCAACATTTCGGTTAGGCTGCTTAAGAGATATCTGTTGCATATGTTACTGTTACAGAAGACATTTTGGGAATAGTATAGGTGTATGTCATCTTGGCATTCGTGTTGGTAACCAGCGGATGCATTCTGTGGGTGTTTATCCATCTCAACATAAACCTGCTCCCGGGTGCTTATCCTTTCCCCAAAAAAGGCAAAATTCTTGACGTTGTTACTGTGGTCACAAAGACCATTGTCTCCCAAGCCGTCATCCACGTCCCCGAAGAATTCAGCAGTCGCATCTTCATGATCATGGTGTGGTACGTTGCGCTGATCCTGGACATGACGTATCAAGGAAGTATCACGGCTTTCATAGCGATACCAA…		63848
			kainate	2	Mus musculus	Grik2	GTCGTGAGGATACGACGTGCCATATACAGGAGCAGAAATATATCTATTTGAAAAGAGGAAAATTGTAATTATGTCAGATATAAATAATATCAATCTTAAAAATGGAAAATGAAATCATGCACATTTAGTTAGCTACAAACAAAAGTGTTGTGTTTGTGTGAAGGTATCAAGACGGGGAACGGACACCTACCAAGTGCTTCTAGATTAAGTTGTGCCGTTTGTCAGTTAATTTCCTTTTAGTGCACTCTTTGTGACTGAGTTTAGTCAATAAGATTGTACTATTAATCCATCTTTCATACAGTGATCACATATCAAAGTTCTCGAAATGAAGAGGCACATAAGAAAGCTAACTATTAGATCATGTGAAGTTCTAGTTAAAGAAGTTTCAGTTAAGAAATA…		70399
			kainate	2	Mus musculus	Grik2	CAAATCTTTCCTTCTAGTCAAATTCACCTGATCTATTTCCCTTTCAATACATCTCTCAAGGAGACTGATGCCTCCACCGTCCACTCTGACTTCTCATCTCCTATTTCGAAATTATTTCTTATTTCTTGAAGGTACAGGTGAACGGCCTAACAGGCCTCATCAAATTCGACACCGAGGGCTTCCGCAGGGACGTCGAACTGGAGATTATCGAGCTTACGAAGGAGGGACTGAACAGAGTTGGAAGGTGGGACCCAACGACTGGAGCTAACTATACAAGGTCATACAACGATGTTCAGCAAGGCATCGTACAAAGTCTTCAAAATAAAACCCTTATTATCACTTCCGTATTGGCCTCCCCTTACACGATGCTGAGGGAATCCTCGCAGCATCTGACGGGGA…		70401
			Kainate	2	Rattus norvegicus	Grik2	AGAGAATTGGCTGATGGTCGCACCTGCCAAGTAGTGTGGCAGCAGCCAGAGGTTCGCGCGGGTTGGTCGCTTCTCTCATCACCTGGAAAGTACCGTTTTTATGTGATTTGCGAATAACAAAATAAACTGAAAGCCCCGAAATCCAGCAATGAAGTTAAACCTGTCTAGTTTATAGTCCCGGACTGAAGTAAGTCACCTCTTGAGGGGCCGAATATATATATCAAGATGAAATTGTGCGGGCGTATTTCATGGGCGGCTTTGGCCGTCGGCGTGACTATCATGATACTCACCCACGTTCAAGAGACAGACCAACTACCGTCCACAATTACAGTAGTTGGTCTCTTCGACAAGGAGGACATCAAGCAGCAGATGGTCTTTGGGTACGCCGTCGACAGAATC…		81999
			Kainate	2	Mus musculus	Grik2	AGAGAATTGGCTGATGGTCGCACCTGCCAAGTAGTGTGGCAGCAGCCAGAGGTTCGCGCGGGTTGGTCGCTTCTCTCATCACCTGGAAAGTACCGTTTTTATGTGATTTGCGAATAACAAAATAAACTGAAAGCCCCGAAATCCAGCAATGAAGTTAAACCTGTCTAGTTTATAGTCCCGGACTGAAGTAAGTCACCTCTTGAGGGGCCGAATATATATATCAAGATGAAATTGTGCGGGCGTATTTCATGGGCGGCTTTGGCCGTCGGCGTGACTATCATGATACTCACCCACGTTCAAGAGACAGACCAACTACCGTCCACAATTACAGTAGTTGGTCTCTTCGACAAGGAGGACATCAAGCAGCAGATGGTCTTTGGGTACGCCGTCGACAGAATC…		82000
			Kainate	2	Mus musculus	Grik2	AGAGAATTGGCTGATGGTCGCACCTGCCAAGTAGTGTGGCAGCAGCCAGAGGTTCGCGCGGGTTGGTCGCTTCTCTCATCACCTGGAAAGTACCGTTTTTATGTGATTTGCGAATAACAAAATAAACTGAAAGCCCCGAAATCCAGCAATGAAGTTAAACCTGTCTAGTTTATAGTCCCGGACTGAAGTAAGTCACCTCTTGAGGGGCCGAATATATATATCAAGATGAAATTGTGCGGGCGTATTTCATGGGCGGCTTTGGCCGTCGGCGTGACTATCATGATACTCACCCACGTTCAAGAGACAGACCAACTACCGTCCACAATTACAGTAGTTGGTCTCTTCGACAAGGAGGACATCAAGCAGCAGATGGTCTTTGGGTACGCCGTCGACAGAATC…		82001
			Kainate	2	Rattus norgevicus	Grik2	TAAGATATGCCTGGTTTTATGCTCTTGTGATAGATCTGATTTATATCAAACTTTTGTTTTTGTTTTGCGAAAAATAAAAACCGTCAAGATATGCCTGGTTTTATTCTCTCGTGATAGATCTGATTGTGTTGCGAGAAACGAAAACTCTAAAGATATGTCGAATTCGGTTTTGAGCAACAACAACAAAACATCGAGAATAGATTTTCTAAGAAATCTCAACTCTTGGAAACCACACATGAAGACAAATTCTTGAAATCGCTCTCTGTCTACTTCTTCAGTTCTTCCTCTGCCGTATGCTGCTGATTTCGAACCCGTCTTCGCTCTGGTACCCGGAGGGCGCCGGAGAATTCGACTCGCAGCTGTGGGTACAGTACGAAGACGAGGGCACGGGCCCGTGCG…		82494
			Kainate	2	Homo sapiens	GRIK2	TGTGTGTGTGTGTGTGTAAAATCTGAGATAAGAAATCAAGGAAGCAAATTATAGATAATTTTAAATATCAGAACTATTTTTTGGTACGTAATGAAATTGTTTTTTTTCTATTAACATTTTCTCTATAATCCTTTCACGAAGACTTGTCTAAAAATCACTGAAGCCCTTCTGAAAATTAGCTGCTCCGCATAAAAATAAAAATAAAAATTTGATAAAGAATGGGAGGAGAAAGAAATTAAGTTGGCCAGTATCGTTATAAATTGAATTTTTCGTCTATCATTTAATTATTGTCATTTTTACCTTTTATCAAAATAATCTTCGTAGGGTGAGAGTGAATTTCGAGTCGTAACAGGAGGGACGTTTCCTCCTAAATATTTCCGAAAAATCGTACATCTTTCT…		82496
			Kainate	2	Mus musculus	Grik2	GTGTTCCCTTAGCTGTCGGACGTGCGTCTATCGGCAAAATTTCCCAGTGTTCCTCCTACTCGGCGTTCCGCCCTTCCGCTGCCACAAAACTTAGAAAAATGGCACAGAGTTGTCAATTTTTTCTAAAATAGTGTTAATTTAACCAAGGATCGATATCTTTCTATGAAAATGTTACTTGTGAATAAATGATAATGAAATCTCTTCTGATTTAGTGATTTTTGTAGACTCGTGTTCGAGAGAATTCTGAAAACTTAGAATCAACGAGAATAACCTGAATAGTGAAAGAAGCAGAAAAAAACCCACGTAGAAATCTTTAGTTATCAATGAGCTTGTAATTTAAAAACAAGAAATTTGAAAATGTTATCATACTGAATCTATTCTTCGCTGTTTTGTTTAATT…		82499
			Kainate	2	Mus musculus	Grik2	GTGTTCCCTTAGCTGTCGGACGTGCGTCTATCGGCAAAATTTCCCAGTGTTCCTCCTACTCGGCGTTCCGCCCTTCCGCTGCCGTGGCCTTTTTGACAAGGGAGACATCAAACAGGAGCTCGCCTTTCGGTATGCTGTCGACAGAGTGAACCACGAAAAACTCCTCGGAACCAGAACGAAACTACGGACAATCATCGAAAAGATCCCGCCCTTCGATTCTTTTTTGGCTTCCAAGAGAGTCTGTAACCTGGTGCGATCGGGCGTGGCTGCCATATTTGGGCCCCAGTCAGGACAGACCTCCTCACACGTCCAGTCCATCTGCGACGCTCTGGAGATTCCACACATCGAGACGCGATGGGATTACCGTCTCAGGAGGGACGATTACTCTGTCAATCTTTA…		82500
			Kainate	2	Mus musculus	Grik2	GTGTTCCCTTAGCTGTCGGACGTGCGTCTATCGGCAAAATTTCCCAGTGTTCCTCCTACTCGGCGTTCCGCCCTTCCGCTGCCACTGAAAAAATGTATGTGAAATTTGCTTTTCATTAGAATCTCGTCCTTTTACGAAAAATAGACCCTCAAATAAAAAAAAAAGTTGTAAAGAACGGAACACCAAAACACTGGAAAGTAATCATGTCCTCCACGGCTTGTATACTCTGCGGTTTCGTCACCTTCCTGGTCAACACCCAGCCAGTTTATCTTCTGCCGGAGATCATCACAATTGGTGGCCTTTTTGACAAGGGAGACATCAAACAGGAGCTCGCCTTTCGGTATGCTGTCGACAGAGTGAACCACGAAAAACTCCTCGGAACCAGAACGAAACTACGGA…		825001
			Kainate	2	Mus musculus	Grik2	AATATTTATTTTTCATTCAAGAATCCATTTTTCCGTCTAATCAGATGTGCATTTATTTTTCACTTTTCGCCGTTATTGTAACAGTAAAAGTTTCAGCAACGACCTTCAGTGTTGGCAGCCTCGGTAACCTTCGTTTCTTTCTTTCATTCTTTGTGGACTGAAATGCTTGGGATTCCGTAAAAGTGCTGTATAAGTATAAGGGTATGAATAATCCTTTTCTATCAAAAGGAAATGTCGAAGTCATTGTCATTTGGCACTGTAATAACAAATAGCGTGGCGTTTTAAGTTGGAAGGTAAAACACGATTAAATGCTGCTGTTTATGGGCAATTCAAGACCTTATAGAGCATACATACATCTCGGTGACGACATAGACTCACTTTGCAACGCTATTCGAAGAA…		93613
			Kainate	2	Mus musculus	Grik2	GAGAGAGAGAGAGAGAGAGATAAGAATATAAATTTTATCGCTGAGTTATTTACATCGCTCGCCAATCTGTTATACAAATTAAGATCATTTTTAAAAAAGGTCGTAATGACTTTAGATCCTTAAATGCCTTTGGGTACGGGTCAAGGTGAACTGAAAAGAAGAAAAAAAGGAAAGCATCAAAATAAAGTGAATAAAAGGCAATGATGATGGTCATGTTATCTTGGTTGGGGTAAGGCTGACAGCAGCACTCGTGCACTCATTCCATCCGGGAACTAATTATGAGCAAGAGAGAGGCGAAGGAGGAGGCGGCAGAGAGGAGAGAGAGGACGAAGAGGCGAGCGGTAGGGGGATGGACGGATTAGCTGTCATACCGAAAGGTGAGGGAACTACAGGTGGGAA…		93614
			Kainate	2	Mus musculus	Grik2	GAGAGAGAGAGAGAGAGAGATAAGAATATAAATTTTATCGCTGAGTTATTTACATCGCTCGCCAATCTGTTATACAAATTAAGATCATTTTTAAAAAAGGTCGTAATGACTTTAGATCCTTAAATGCCTTTGGGTACGGGTCAAGGTGAACTGAAAAGAAGAAAAAAAGGAAAGCATCAAAATAAAGTGAATAAAAGGCAATGATGATGGTCATGTTATCTTGGTTGGGGTAAGGCTGACAGCAGCACTCGTGCACTCATTCCATCCGGGAACTAATTATGAGCAAGAGAGAGGCGAAGGAGGAGGCGGCAGAGAGGAGAGAGAGGACGAAGAGGCGAGCGGTAGGGGGATGGACGGATTAGCTGTCATACCGAAAGGTGAGGGAACTACAGGTGGGAA…		93615
			Kainate	2	Rattus norvegicus	Grik2	GAGAGAGAGAGAGAGAGAGATAAGAATATAAATTTTATCGCTGAGTTATTTACATCGCTCGCCAATCTGTTATACAAATTAAGATCATTTTTAAAAAAGGTCGTAATGACTTTAGATCCTTAAATGCCTTTGGGTACGGGTCAAGGTGAACTGAAAAGAAGAAAAAAAGGAAAGCATCAAAATAAAGTGAATAAAAGGCAATGATGATGGTCATGTTATCTTGGTTGGGGTAAGGCTGACAGCAGCACTCGTGCACTCATTCCATCCGGGAACTAATTATGAGCAAGAGAGAGGCGAAGGAGGAGGCGGCAGAGAGGAGAGAGAGGACGAAGAGGCGAGCGGTAGGGGGATGGACGGATTAGCTGTCATACCGAAAGGTGAGGGAACTACAGGTGGGAA…		93616
			Kainate	2	Mus musculus	Grik2	AATATTTATTTTTCATTCAAGAATCCATTTTTCCGTCTAATCAGATGTGCATTTATTTTTCACTTTTCGCCGTTATTGTAACAGTAAAAGTTTCAGCAACGACCTTCAGTGTTGGCAGCCTCGGTAACCTTCGTTTCTTTCTTTCATTCTTTGTGGACTGAAATGCTTGGGATTCCGTAAAAGTGCTGTATAAGTATAAGGGTATGAATAATCCTTTTCTATCAAAAGGAAATGTCGAAGTCATTGTCATTTGGCACTGTAATAACAAATAGCGTGGCGTTTTAAGTTGGAAGGTAAAACACGATTAAATGCTGCTGTTTATGGGCAATTCAAGACCTTATAGAGCATACATACATCTCGGTGACGACATAGACTCACTTTGCAACGCTATTCGAAGAA…		93617
			Kainate	2	Rattus norvegicus	Grik2	AATATTTATTTTTCATTCAAGAATCCATTTTTCCGTCTAATCAGATGTGCATTTATTTTTCACTTTTCGCCGTTATTGTAACAGTAAAAGTTTCAGCAACGACCTTCAGTGTTGGCAGCCTCGGTAACCTTCGTTTCTTTCTTTCATTCTTTGTGGACTGAAATGCTTGGGATTCCGTAAAAGTGCTGTATAAGTATAAGGGTATGAATAATCCTTTTCTATCAAAAGGAAATGTCGAAGTCATTGTCATTTGGCACTGTAATAACAAATAGCGTGGCGTTTTAAGTTGGAAGGTAAAACACGATTAAATGCTGCTGTTTATGGGCAATTCAAGACCTTATAGAGCATACATACATCTCGGTGACGACATAGACTCACTTTGCAACGCTATTCGAAGAA…		93618
			Kainate	2	Mus musculus	Grik2	GAGAGAGAGAGAGAGAGAGATAAGAATATAAATTTTATCGCTGAGTTATTTACATCGCTCGCCAATCTGTTATACAAATTAAGATCATTTTTAAAAAAGGTCGTAATGACTTTAGATCCTTAAATGCCTTTGGGTACGGGTCAAGGTGAACTGAAAAGAAGAAAAAAAGGAAAGCATCAAAATAAAGTGAATAAAAGGCAATGATGATGGTCATGTTATCTTGGTTGGGGTAAGGCTGACAGCAGCACTCGTGCACTCATTCCATCCGGGAACTAATTATGAGCAAGAGAGAGGCGAAGGAGGAGGCGGCAGAGAGGAGAGAGAGGACGAAGAGGCGAGCGGTAGGGGGATGGACGGATTAGCTGTCATACCGAAAGGTGAGGGAACTACAGGTGGGAA…		93620
			Kainate	2	Mus musculus	Grik2	TGAAATGCTTGGGATTCCGTAAAAGTGCTGTATAAGTATAAGGGTATGAATAATCCTTTTCTATCAAAAGGAAATGTCGAAGTCATTGTCATTTGGCACTGTAATAACAAATAGCGTGGCGTTTTAAGTTGGAAGGTAAAACACGATTAAATGCTGCTGTTTATGGGCAATTCAAGACCTTATAGAGCATACATACATCTCGGTGACGACACAGACTCATTTTGCAACGCTATTCGGAGAAATGAAAGAGAAAGATTTAACAAAGCACATTTTCCGCCTTCATCCGCAAAGCGTCATCAAATATATAATCGAATCAGCATCACCATCCTTTCACAACATATTTTCTAAACTTTGAGTAAATGACCAAAAGTATGTAGAAGGACTTACTTTATATTAATA…		93621
			Kainate	2	Rattus norvegicus	Grik2	ATTCGGATTAGCATTTGGCTAAATATGTGGACGTAAGGAGCACCTGGAGGACAAGGAATGGCTATGTTTGCAGTGAAGAAGATGCTTCGTCCGATGTGGAATTTCTGAATGCCGAGTTTCATGGCGATGATCTCCGTGATGGTCTTTGGGCCTATGTACACAAAATCTTTTTCTAGTACCCAGGTGATTCCAGTTTTAGGACTGTTGACGAAGCTTTTAGAACGATCTTTGTGGTTGAATAAATCCCAGGTCTTTTTGTAGATCCCGTCCTCAGCCTCCTTGAAAACGTACTCGTGGCTCGAATCCTCCATCACTCCTAACGTATAACCGTTCTGGACGGCTCTCGGTAAGTCCTCTAAGGAGTCGATTGGCGTCTCGTAAGCGGGA		108773
			Kainate	2	Xenopus laevis	Grik2	AAGAAAATAAATGCTGAGACTTGCCAACATCTAGTAATTAAACTTAACTTTAGTTCTGTTGTCCACAACAAAGCTAGAATTTCCTACAAAACTATATGAGGTGCAACTTATATACAATTAAATCTTAATTTACTATACAACTTTAGTTAATAATTCGAAGAAAAGACATACAGCAAAAATGAAGGTATTGTCATTAAGGAACATAAAAAAATCTGGAGGAAGAGACATTTCTCTGTTGATCGTACATTCTTTCAAGAGAGGATAACAAATACTTTACAATTCTTTGTTGTATAATATAAAATATGAACCATAATGATTCTCAACCTGACCTCACACTGATATTACATTTAATCTCCTGTAAAGATGTACCAGTATAAATTAATTTTCATCTGTGAAATT…		120390
			Kainate	2	Rattus norvegicus	Grik2	GCCTGTTTTATGAATGAATAGATATTTTCTCTTTTGAGGTCCAACAACAAGTGGGTTATGCTTGTCTTTTTCACGTCTCTTAGAAAAGATCTGTAATCACGAGACGCAGGTAGCTGCCTCAGCGTGGAGGTGAACGAATGATCTTTGAGTAATTCCTGGACGCGAATGAGGCCGTAAGTGTCGTCATAGATGACGCAGAACTTCCTCCAGCCGAGTCTCTTCAGGACGTCTATATAGGCCTTGGCCAAGGTGGATGGATGAGGATAGAGATTG		142321
			Kainate	2	Rattus norvegicus	Grik2	AGGTAATAGTGCCAGAAGCTACGACGAAATCTATTTCCTGTGCTCGCTCATAAGTGTCGTCGAGGGGAGCAATGATGACGTCACCTTTTCCCATGATCAGTTCTCGTACCAAACCCGTCCAAGCACCGTCCCTTTTGTTTCCGAACTGACGGTCGGGTGCTTGTCGGCAGCTGTACGTGAAATTGAGGATTTTGCTCATGAGCTGAAAACTCTCTCCCATGATGCCCCCGATGATGATGTTACCGTTCTCCCCTTCCATGTTGTCGGTGAAAGGCTGCCAGCTCTCCGTCAAGCATTTGATATGCATCCCCGAAAGATCAGTTCTCCTGGAGGCAAAATTGGCATCCGGGAACGAGTACCACCCTCTTTTGGGGTATAAATTTTCGGTGTCCTCCGTCC…		153854
			Kainate	3	Mus musculus	Grik3	GACGTCATACCACAACTATTTCATTACGTCGTTGGATTTGCATACAGTAGAGCTGGAAGACTTCCGCCACGGGGGTACGAATATTACGGCCCTGAGGATTGTGGACCCGGAGAACCCTCTGGTCCAAAGGGTCATAAAGGACTGGCTCTTTGGGCAACTTCGCTACGGACGGAACGCCGAGGAGCCGACGGCAGTCCCCGCTATCCAGGGAAGCAACATGACTTTCTTGAAGACCGAGGTAGCCCTGATGTACGACGCCGTTCAGCTGTTTGCCAAAGCGCTGGACGACCTCGACAGGTCACGTCACATTGACGTCACGCCGTTGGACTGCGATGGTGACACCACCTGGGTCCACGGGAACTCGCTCATCAATTAC		42966
			kainate	3	Rattus norvegicus	Grik3	ATAGTTGTGGTATGACGTCATCATTCCGATCTGCTGCGCCTGCTTCAGGACCGTGAAGATGTTTTTCCTTTGCACGTCTAGGACTATGTGAGTCACGCCGGCCTTCTTGGTCTCCTTCAGCATAGGCCTGTAATCGTCCGAATACGGCAACTGCCTCAGATTGATGTCGAAGCTCTGATCCTTCAGGAGCTCCTGAACCCGTATGAGGCCGTTGTTGTTCTCGTAGATGATGCAGAACTTCTTCCACCCGAGCGTTCTCAGGACGTCCATGTAAGCGTTAGCAAGCGACGAGGGATGAGGATAGAGATTGACGGAG		42967
			kainate	3	Rattus norvegicus	Grik3	GAACTCGCTCATCAATTACATGAAATGGGTCCAGGTTAATGGCCTGACAGGTCTCATCAAGTTCGACACGGAGGGCTTTCGACGCGATGTGGCTCTGGAAATCATCGAGTTGACCAAGGACGGCTTAGTAAGAGTTGGAAAATGGGAGCCAACGACCGGAGCGAATTACACTCGAACGTACAAGGAGGTGCAACAGGGCATCGTCGAGAGTCTGCAAAATAAGACCCTCATTGTCACATCTCTCTTGGCTGCCCCTTACAACATGCTTCGGGAAACGTCTGAGCAGATGACTGGCAATGATCGGTACGAGGGATTTTGCGTCGACCTCATCCAGGAAATATCAGAAATTCTGGGCTTCAACTACACGGTGAAATTGGCCGACGACGGACAGCACGGCAA…		42968
			kainate	3	Mus musculus	Grik3	GATGCTGAAGGAGGCGAAGAAGGCGGGGGTGACCCACATCGTGCTGGACGTCCAGAGGCAGAACATCTTCACCGTCCTCAAGCAAGCTCAGCAGATTGGCATGATGACGTCATACCACAACTACTTCATCACTTCTCTGGACGTGCACACCGTCGACGTGGAAGACTTCCGACACGGAGGCACCAACATGACCGCCCTCAGGATTGTCGATCCCGACAATCCTATGGTGCAGAGGGTCATGCAGGATTGGCTCTTCGGCGAGCTGCGCTACGGCAGGACTATGGAGACGGCTTCCAACGCCCTCAAGACTGAGGTTGCCCTGATGTACGATGCTGTCCAGTTATTTGCGAAAGCCCTGGACGACCTCGACCGATCGAGACGCATCGACATCACGCCCCT…		70396
			kainate	3	Mus musculus	Grik3	GATGCTGAAGGAGGCGAAGAAGGCGGGGGTGACCCACATCGTGCTGGACGTCCAGAGGCAGAACATCTTCACCGTCCTCAAGCAAGCTCAGCAGATTGGCATGATGACGTCATACCACAACTACTTCATCACTTCTCTGGACGTGCACACCGTCGACGTGGAAGACTTCCGACACGGAGGCACCAACATGACCGCCCTCAGGATTGTCGATCCCGACAATCCTATGGTGCAGAGGGTCATGCAGGATTGGCTCTTCGGCGAGCTGCGCTACGGCAGGACTATGGAGACGGCTTCCAACGCCCTCAAGACTGAGGTTGCCCTGATGTACGATGCTGTCCAGTTATTTGCGAAAGCCCTGGACGACCTCGACCGATCGAGACGCATCGACATCACGCCCCT…		70397
			kainate	3	Rattus norvegicus	Grik3	GATGAGGGTGAAGAACCACCACATTCCCGCCACCATCCGCGTCGACACAGCCTTGGGCTGCTGGTCAGTGCCTTGCTGTAAAAGGCTCCCCATGGTGAACCATAGGGAGTTATTCAAGCTGAACTGATTCTCCAGCAATTTGGTTTCTTCTTTCCCGACGAGTGACGTTACCCACTCGTAGGGACTAAATCTTGCTAAAACGAAAAGGAGCAGAGACACAGCCAGGTAGGCCGTGGCCATATACAACCAGACGTCGAGCGAGAGAGGCGAGAGGAAGCTGAAGAGGTTGGGAGGTTTCTTGGTAGGCTTACGGTACAGGATGCTGATGCCTAAGTTCATCCAGGGCATGGTGAAG		70402
			Kainate	3	Rattus norvegicus	Grik3	TCCAAATCGCAGCCCACTGCTTGCCAGTTGACTCAAAGTATCAATTGGACTTGTAGTTTTAGTTACAGAAAGAAAAGCTACTAGATTAGCAGAGTAACCTGTGGAGATAATCAGGGAAAATAACCACACAAACCCAGCATAAATGCGTGTTGGATTGTATGATGGGGTAATGGTTACAGAACGCATTGTGAATGAAGTGAGAAGATCGG		184912
			kainate	3	Mus musculus	Grik3	GATGCTGAAGGAGGCGAAGAAGGCGGGGGTGACCCACATCGTGCTGGACGTCCAGAGGCAGAACATCTTCACCGTCCTCAAGCAAGCTCAGCAGATTGGCATGATGACGTCATACCACAACTACTTCATCACTTCTCTGGACGTGCACACCGTCGACGTGGAAGACTTCCGACACGGAGGCACCAACATGACCGCCCTCAGGATTGTCGATCCCGACAATCCTATGGTGCAGAGGGTCATGCAGGATTGGCTCTTCGGCGAGCTGCGCTACGGCAGGACTATGGAGACGGCTTCCAACGCCCTCAAGACTGAGGTTGCCCTGATGTACGATGCTGTCCAGTTATTTGCGAAAGCCCTGGACGACCTCGACCGATCGAGACGCATCGACATCACGCCCCT…		70398
			Kainate	4	Mus musculus	Grik4	TTGCATAAACAATTTTTTTTTTTTTGACAATGGAATACCTTAGATTATGTGTTCTTGCCTGTTGTACACCCAAGCGGAGGGAGCACCATACGGTTCAGAGTGAGTGGTTGATTTAAAGACAATATTTAAATTATGAAGATAGCACAAACATAAGTACAACTTTCACATTTCAGTAGTTTTTCTACTGGAAATGTTATAATATATATATATGTGTGTGCTTAAACATGCTCGAACATTGAGAAAAATGTATTGATATAGATTATATACAACAGCTAATGAAATTAATATCTATAGATATCACCTAGTTATGAATGATAAATGCATGTTGTTATTCACTAAGTGAATGCTGTGGTCCGTTGAGGATTGTCTAAGCAACTCTAACAACTTACTCCATCTGCG…		98557
			Kainate	5	Rattus norvegicus	Grik5	TTGCATAAACAATTTTTTTTTTTTTGACAATGGAATACCTTAGATTATGTGTTCTTGCCTGTTGTACACCCAAGCGGAGGGAGCACCATACGGTTCAGAGTGAGTGGTTGATTTAAAGACAATATTTAAATTATGAAGATAGCACAAACATAAGTACAACTTTCACATTTCAGTAGTTTTTCTACTGGAAATGTTATAATATATATATATGTGTGTGCTTAAACATGCTCGAACATTGAGAAAAATGTATTGATATAGATTATATACAACAGCTAATGAAATTAATATCTATAGATATCACCTAGTTATGAATGATAAATGCATGTTGTTATTCACTAAGTGAATGCTGTGGTCCGTTGAGGATTGTCTAAGCAACTCTAACAACTTACTCCATCTGCG…		98558
			Kainate	5	Rattus norvegicus	Grik5	GGAACCATAATCCGAGGACGCTCAGCCACACAGCCCAATGGAAACCGGTGACGTAGGTCTGCCAGTCAATGTCCTCCTTCCCCTGGCCTCTGTATATCAAGAGTTTTACGTAAGCGTAGTCAATCGGAGGAGAAAAGTCAATCTCTTTTGCTCTGTTCAGATCGATGTTCAGTGGAGGCGCTGCGATATCTGCTTTCTTCCGCTGTAACACGCCCACCACGCCCGTGAAAGAGCCTTCATCATCAGAAACGCCAAA		115798
			Kainate	5	Rattus norvegicus	Grik5	CGACCCTCTCACGTACACCTGTAATGGTGATCTCGTTAATGGCAAAGTGGGCTTGTCCTCTCTGCACCTTTCCTATCATTCCCGAAAAAGAACCATTGGGTTGTTCCCCTCCCCACCGCCCGTCCTCCGTGATCACCAACCGGTACGTGAAATTCAATTTGTGTCCCAGTGTGTTGAGAACATTAAAATCGATGCCGGAATCGGGTATCGCCGAGCCATCAGGGCTAACAATGATCCCGAAAAAGGGCGAATTGTCGATGACGGCCGAGCG		164501
			Kainate	2	Mus musculus	Grik2	AACTCATTTATTCTTCCTTCACTCGTATCACACTGATGTGTTTCGGTCCATTCGTAGGGAGAAAATCTTGCTATGGTGAAGAGCATTACCGAGACGACCAGGTAGGCAGAGGCTACAGAAAGCCAGACGTCAGCTGAGACGGGTGACAAGAACGTGTAGAAGACTGATGTCTTTTTAGACGATTTCCTGTACAAAATGCTGACACCTAAGTTCATCCAAGGAACGGTGAAGTCAACAACTTGCTCCCTCTCGTGAGTGATGGTTAGATCACCGATAGCGAGGTCTGCTTTCTGTTCCAGCAACTCGTGAATCATTCCGTTCCATCTTCCGGAGTCAGCGTCGAACATTCCATAGGTCCCGTCGTCCGCCAATTTCACGGTGTAATTGAAGAGGAGTATC…
			Kainate	2	Xenopus laevis	grik2	GTTCTTCACCCTCATCATGATCTCGTCCTACACTGCCAACCTGGCGGCTTTCCTGACCGTTGAGCGAATGGAATCGCCCATCGAGTCGGCGGAAGACCTCGCTAAACAGACCAAGATCAAATACGGCTCGCTTTACGGCGGCTCCACTTGGACGTTTTTCAGCACTTCGAAAGTGGCCACATACCAGCGGATGTTCAGCTTCATGGAATCCCAAAACCCGTCGGTTTACACCAAATCTAACGACGAGGGCGTGAAGAGGGTGTCGAAGGGAGACGGGATGTACGCCTACATGATGGAGTCGTCCTCCATCGAGTATATAACGGAGAGGTACTGCGATCTCACGCAGGTCGGGGGTCCTCTCGACTCCAAGAGTTACGGCATCGCTCTTCCGCCAGGCTC…
			Kainate	2	Xenopus laevis	grik2	ATGGTGATGGTGATGGTGTTGGTGTTGGTGAGGAGGAGGAGGAGGAGGATTCGGAGCCATCAGTGAGGACTGAGAGACTGCTTGCTGCCGTAGCGCGGGACAATACTTTGAATGGAGGACTTTAAGGACGACTTCCTCGGCCGAGGATCAGCCTCCCCCGTCGGTCCACTCTCCGCACAGTGTCCAGGTGTCACCTACTCCATTACCGTTGATGTGGGGGACCTCCAGACCCGCTGGAACGTAGGTGGCGCCTGGAACGCATCTGGAACACTGTCGCCTGAGGGCTGGTCTCTGTCTGGATCCTCTGCACCTCATGGCGAAGCACAGCTCCTCTGCCATTTCTGCGCACAGTGATTGCCGATCAACTTGTGCGTTTTTCTTGGCGTTCCAGCAGAACTC…
			Kainate	2	Xenopus laevis	grik2	ATGGTGATGGTGATGGTGTTGGTGTTGGTGAGGAGGAGGAGGAGGAGGATTCGGAGCCATCAGTGAGGACTGAGAGACTGCTTGCTGCCGTAGCGCGGGACAATACTTTGAATGGAGGACTTTAAGGACGACTTCCTCGGCCGAGGATCAGCCTCCCCCGTCGGTCCACTCTCCGTTGATGTGGGGGACCTCCAGACCCGCTGGAACGTAGGTGGCGCCTGGAACGCATCTGGAACACTGTCGCCTGAGGGCTGGTCTCTGTCTGGATCCTCTGCACCTCATGGCGAAGCACAGCTCCTCTGCCATTTCTGCGCACAGTGATTGCCGATCAACTTGTGCGTTTTTCTTGGCGTTCCAGCAGAACTCAAATATTGCTATAAGGACGGCGAAGGCTAAGCC…
			Kainate	2	Xenopus laevis	grik2	GCCGTAGCTCTTGGAATCGAGAAGCCCTCCGATCTGCGTGAGGTTGCAGTTCCTCTGGACGTAGTAATCCAGCATGGAGGATTCCATGAGGAATGCGTAGTTCCCCTCCAGGACCCGGCGCACTCCTTCGTCGTAGGAATGGACGAAGACGCTCGGTTTCTTGTTTTCCATGAACCTCCACATCTTCTGGTAGGTCTCGATCTTGGAGTCCCTGAAAAAGGTAAGGGTGGTTCCTCCCGAAAGAGAGCCGTAAGAGATCTCTGTCTGGGAGGCCAGGTCCTCGGCGCCCTCTATGGGCGTGATCATTCTCTCCACGGTGAGGAAGGCAGCGAGATTAGCAGTGTACGAAGAGATAATGATGAGAGTGAAGAACCACCAAATACCGCCCACTATCCTCGT…
			Kainate	2	Xenopus laevis	grik2	AGTTTTCTGTTGACAAAAGCAGGAAAAAGAACGTAGGTCATGACGGAAAATGTGAAAAAAAAAAACACTGAAATCTTTCAAAAGAAAACACTTTTGAGGAAAGGAGCAACAGAAACAGTTAAAACTTATATCACCCAAAAAACTGAAAGTAACAAAACAGTCGACAGGAAACCTACGGACGAAAGCACGTAAAGTAATCTTGAAAGAAAGCCACATATAAACAAAAGAGAAGCAGCAATGAACTCTAAGTGTCCATGGCTGGAAAAAAAAAATCAATATAAACAAAGTTTTGAATAACAGATTCGACGACGGGAAACAAAAGCGACACGTAAGCAGAGGAGAACCAAAAGGGTCTATAGACGAGACTGAACATCTTACTTTACATCTTCCACCTCCTTT…
			Kainate	2	Xenopus laevis	grik2	TCAAAACAATCACGACTGACGAGGTCTTCACAGTTCCGCGCTTCTTCTTCTTTCTTCTTCTGCTTCTCCTCGTCGCCCTTAGAGCCTGGTGACGGCGATATGAGTGATAGCGGGAGAGGAGGAGGACTTGCGGTGACCTAAGCTCTCCTATCGTCATACGGTCGAGATGAGCTGGAAGGGCAGGTCAGGGGACTGGAGGTTGGCGCCTCCGCCCTCCGACTGACCCTGCGACTCCACAGCCGCCGCCGGCGCTGCAATATCCTGAAGGGCTTCTGGCGGCACCGACGAGGCCCTGGAAGCCCGTTCTATAGAGGGCGTCCCGCGGATGGACGCCATAGGAGGGGGACACGGGGGAATCTCGTCCGGACCAAAGGCGTCCGGAGAGTCTCCCGTCGGAGG…
			Kainate	2	Xenopus laevis	grik2	TTGTTTTTAATAATTTTTTTTTTTAGTGGGGTGTGATTCCTCTGTAGATCAAGTACAGTATAGCCCTGATGATAACCATTACTTATGGCTGAAAGAGCTGTCAGCTTAAGAGAAAACAAATGGAGCAGCAGATGGCAATTTTCATCTGTTTATTGAAGAAGTACAGGAAATTGTAAAAGTGTTGCCCAAAAATAGTAGATGCCACATGGGCTTTAGCATGTAATGATTATTGCATAGGAGAAAGAATATGGCCAAAAAACATGAGTCTGAATGGAAAATTAAGGATATCCTGGATAGACTTAGAGAAGCTACTCCCTCACAGGGAGAAGGAAACTACAATGAGACTACAATGTCTAATGTAAGATAGTACTACTGAGTCTTTAGCCACCATGAGCTGGT…		42299
			Kainate	2	Xenopus laevis	grik2	TTGTTTTTAATAATTTTTTTTTTTAGTGGGGTGTGATTCCTCTGTAGATCAAGTACAGTATAGCCCTGATGATAACCATTACTTATGGCTGAAAGAGCTGTCAGCTTAAGAGAAAACAAATGGAGCAGCAGATGGCAATTTTCATCTGTTTATTGAAGAAGTACAGGAAATTGTAAAAGTGTTGCCCAAAAATAGTAGATGCCACATGGGCTTTAGCATGTAATGATTATTGCATAGGAGAAAGAATATGGCCAAAAAACATGAGTCTGAATGGAAAATTAAGGATATCCTGGATAGACTTAGAGAAGCTACTCCCTCACAGGGAGAAGGAAACTACAATGAGACTACAATGTCTAATGTAAGATAGTACTACTGAGTCTTTAGCCACCATGAGCTGGT…		42300
			Kainate	2	Homo sapiens	GRIK2	TAAGATATGCCTGGTTTTATGCTCTTGTGATAGATCTGATTTATATCAAACTTTTGTTTTTGTTTTGCGAAAAATAAAAACCGTCAAGATATGCCTGGTTTTATTCTCTCGTGATAGATCTGATTTTGTTGCGAGAAACGAAAACTCTGAAGATATGTCGAATTCGGTTTTGAGCAACAACAACAAAACATCGAGAATAGATTTTCTAAGACATCCCAACTCTTGGAAACCACACATGAAGACAAATTCTTGAAATCGCTCTCTGTCTACTTCTTCAGTTCTTCCTCTGCCGTATGCTGCTGATTTCGAACCCGTCTTCGCTCTGGTACCCGGAGGGCGCCGGAGAATTCGACTCGCAGCTGTGGGTACAGTACGAAGACGAGGGCACGGGCCCGTGCG…		82497
			Kainate	2	Rattus norvegicus	Grik2	TGTGTGTGTGTGTGTGTAAAATCTGAGATAAGAAATCAAGGAAGCAAATTATAGATAATTTTAAATATCAGAACTATTTTTTGGTACGTAATGAAATTGTTTTTTTTCTATTAACATTTTCTCTATAATCCTTTCACGAAGACTTGTCTAAAAATCACTGAAGCCCTTCTGAAAATTAGCTGCTCCGCATAAAAATAAAAATGTGATAAAGAATGGGAAGAGAAAGAAATTAAGCTGGCCAGTATCGTTATAAATTGAATTTTTCGTCTATCATTTAATTATTGTCATTTTTACCTTTTATCCTTTTATCAAAATAATCTTCGTAGGGTGAGAGTGAATTCCGAGTCGTAACAGGAGGCACGTTTCCTCCTAAATATTTTCGAAAAATCGTACATCTTT…		82498
			Kainate	2	Rattus norvegicus	Grik2	TACTCGACCTGCGTCTGCCTGGCTAGTTCGTCGGTGGACTTGATGGGAGTGACCATTCTCTCGACCGTGAGGAAAGCAGCCAAGTTGGCCGTGTAGGACGAGATCATGATCAGCGTGAAGAACCACCAGATTCCCGCCACGATTCGGGTGGAGACAGCCTTGGGCGCAATATCTGAACCCTGCTGCATGAGAGAGCCAATGGTGAACCAGAATGCATTACTCAGACTGATGGTGTTCTCGAGTTCATCTGGGTCCTCTATACAGGGGTGCGGGTTGTCCCACTCATTTGGCGCTATCCTTGCCAAGATGAAGAGAAGAACAGACACCCCTAAGTATGCAGTGGCCATGTAGATCCAGACGTCTCCGGAGAAGGGAGAGGTGAAAGAGAAGAGGTTGGGT…		85063
			Kainate	2	Rattus norvegicus	Grik2	TACTCGACCTGCGTCTGCCTGGCTAGTTCGTCGGTGGACTTGATGGGAGTGACCATTCTCTCGACCGTGAGGAAAGCAGCCAAGTTGGCCGTGTAGGACGAGATCATGATCAGCGTGAAGAACCACCAGATTCCCGCCACGATTCGGGTGGAGACAGCCTTTGGTGCTATGTCGCCTCCCTGGCACAAGAAGGTTCCGATAATAAACCACAGACAGTTGAGTAAAGTAAAGCTGTTCTCTAACTCTTCCGGTTCCTCGATGCACGGATAAGGGTTATCCCACTCTTCTGGCACCATCCTTGCCAAGATGAAGAGAAGAACAGACACCCCTAAGTATGCAGTGGCCATGTAGATCCAGACGTCTCCGGAGAAGGGAGAGGTGAAAGAGAAGAGGTTGGGT…		85065
Ionotropic Glutamate Receptors			Kainate	3	Rattus norvegicus	Grik3	AAGAGAGATTCGTAGTTACTTCCGCCTAAGGTTCCCACGGTAAAGCCATCCTTGATGGCTCTGGGAAGGTCTTGAAGAGAGTCTATGGGAGTCTCGTAGGCTGGGATGGCGAAGACGGCTGTTAACATTCCTGAGTACAATGCTATATTTATGGCGCAGAAGAAAAACCAGAATAAAAGAACAAGTCTGACTTGCAACGAGTCGTCATTTATAGAGGAGCCCTGATTGATAATGCTTCGAAACATGTTAAACTGAAACCACTGGAGGTCAATCTTCACGTCAGCTGCCAT
			NMDA	1	Drosophila ananassae	Nmdar1	AAAAAGAAAAAGAAAAAAAAAAGAGTATAAGTAGCAGGATCGGTGCTCCCTGCCATGGAAAAATGATCGAGTGTTAACAGCTCCACTTCCAAATAAAATAAGGGAATTCACGCCCTTCCTCGAGCATCAGAAAAAGCAGAGAATAAAGTGAGCTCCACCACACGCACAGAAAGGAAAGAAAGTCTGAGAGAGCTCGATCACAGGAGAAAAGCAAAGAAAATCTGAAAGTTCGACCACAAGAAAAGAATCATATTTTTTCGAACTTTCTAAGGTTCCGTTGACCCTTGGGTTCGAGTACATGCTGAAGAGCAGACTCCTTTGTGACTATTGCTACTCCTTCTGCTCCAGCTCCTCCTCCTACTCCTCCAACTGCTACTGCTACTGCTACTTGTGCTGCTG…		77961
			NMDA	1	Drosophila ananassae	Nmdar1	AAGGGAATTCACGCCCTTCCTCGAGCATCAGAAAAAGCAGAGAATAAAGTGAGCTCCACCACACGCACAGAAAGGAAAGAAAGTCTGAGAGAGCTCGATCACAGGAGAAAAGCAAAGAAAATCTGAAAGTTCGACCACAAGAAAAGAATCATATTTTTTTCGAACTTTCTAAGGTTCCGTTGACCCTTGGGTTCGAGTACATGCTGAAGAGCAGACTCCTTTGTGACTATTGCTACTCCTTCTGCTCCAGCTCCTCCTCCTACTCCTCCAACTGCTACTGCTACTGCTACTTGTGCTGCTGTTAGCGACGGCGCTGTTCGGGTAGCCGCCACAGATAGCACAACCTACTACCCCCTGTCAGTCTGCTCTAGGTGGAATGAGGTGATGGTGGGGGCGGCT…		77962
			NMDA	1	Drosophila ananassae	Nmdar1	GTTATTCAATATTTTCAGAAAGGTGTTGGAATAAGGGTTCTATTTTGAAAAGCTTCATTGTTTCAACATTACATCTTATGGGCAAACTCCTTGCAAACTACTAATGAAGAGTCCTTCAGTCCTTATAAAGCAAAGGATAAGAAGACAGGCAGTGGCCAGATGGCCAAAGGAACATCGAACACTATAATTTTTCAAGAATGTGCTACACCGATATGACATTGCAAAGCTTAAGTAACCAGTTTCTGCTTCCGGCTGAAAGTTAAAGCAGTGAGTTTCATAAAGAATAAGTCATTTTCGTTGCTATGGTTAGTTACACTAATGATATCCAATATTATAGGAGCCACTATGCTACTATCGTATCACAAACTTCACCTGTTTTCTTCTTAGTGCAAGCTACAT…		79540
			NMDA	1	Drosophila mojavensis	Nmdar1	GTTATTCAATATTTTCAGAAAGGTGTTGGAATAAGGGTTCTATTTTGAAAAGCTTCATTGTTTCAACATTACATCTTATGGGCAAACTCCTTGCAAACTACTAATGAAGAGTCCTTCAGTCCTTATAAAGCAAAGGATAAGAAGACAGGCAGTGGCCAGATGGCCAAAGGAACATCGAACACTATAATTTTTCAAGAATGTGCTACACCGATATGACATTGCAAAGCTTAAGTAACCAGTTTCTGCTTCCGGCTGAAAGTTAAAGCAGTGAGTTTCATAAAGAATAAGTCATTTTCGTTGCTATGGTTAGTTACACTAATGATATCCAATATTATAGGAGCCACTATGCTACTATCGTATCACAAACTTCACCTGTTTTCTTCTTAGTGCAAGCTACAT…		79541
			NMDA	1	Drosophila persimilis	Nmdar1	ATACATCTTAGCGAAGGACCGCCATTATGGCATTCGTCTTCCTAACGGAACATGGACTGGAATTATGGGATTACTGACCCGGAAGGAGGCCGATATGTCCGCCATAGTCCTATCAATGAACGCCGAGCGTGCTTCTGCCGTATCCCTGAGCGAGCCTCTCTTCATCGACGAGCAGGCGGTCGGCCACAAGACTCCCGTTCTGGAGGCTGACGTTGCCGGTTTCGTGAAGCCCTTTACAACATCTGTG		109030
			NMDA	1	Drosophila mojavensis	Nmdar1	GCGAAGCTCTGTTGATCAGGTAGAGTATGGGTCCCATGATAAACACGCTGATTGCAATAAGGATCCATGTATCGTTAGTGAAGGGCTCCATGAAAAGCATGACACGGGACAGTTCCTTGGGACGGGCGATCATGAAGGTGTAAGGCTGGCGGTCAATGCTGCTCGTGAAGTTCACGACCTTCATCCTCTGGGCGGAGACGCTGAAGGCAGCTACGCCGATTATGACTTCCTTAT		132845
			NMDA	2	Canis familiaris	GRIN2B	GGGAGACGTGTTTGGTGGTGGTTGGTCGCGCTCCCGGTAGCTTATCTCGGGGTTACGCCATGGGTAGGCATTGGATGAACTTTCCAGGACAGTGCCTGACCCTACCGTCCGTTTAATCATAAGAAAACCGACTGGAAAGCGTCCGCTGGCTTGCGTACGTCCGCTCAGGTGGGAAAAGAAAATAGGAAGAGAGAGAGAAGGGAAAGAAATCTAGAGATCCTGAACGGGAGGAGGGTGTTGTGTAGTGATGATAAGTCCTCGGTGATGATGTTTGGGCAATAGTATCTTTTCAAGATTCTTTGTTTTGTTACGACGAATCTGAATTATGTTCGTTATTTTCAAGACTCGCCTGGAAATGCCTCCCGTGAGAGTAAGGGATCTCTAGGAGAAAGTTCACAA…		68747
			NMDA	2A	Rattus norvegicus	Grin2a	AAGTGATCCACAGTCGATCCACATACATCGACTACACCATGCCCTTCTCCTTCGGCACCCTGTCGATCATGGGGGCGAGGGGCAGCGCCCAAGTCGACCCCTGGAGTTTCCTGTACCCCCTGACAGCAAGCGTTTGGGCTGGGTTCTTTATTACCCTGGTGGTTCTGTCGGTTGTCGATGCTACTTTCGAACGTATCACTAATTCCAAGAGCAACTGGTTTCTCA		180693
			NMDA	2B	Rattus norvegicus	Grin2b	AGACGGGCATGATCACCAAGACGCAGATCCACACTTGGAGGGAAAACGGCAGGAGGAAGACAGAGAAGAGGTCCTTGGCTGTCTCAGGAGGTCTTCGAAAGATTATGCCTGCCCCACCATGGCTGGTGGAAATGCTGGGGAAACTGACGGCGTGGCTTCGAGCGTAATTCGCGCCAAGATTTCCTAGGCCGATGTGTGCTTGACCGTACACAACCTCACCAACCATGCCGGTCCAAGTACCGTTAATAATTGATCCATAAGACTTGTCGCACACTTCGTATATGCTG
			NMDA	2B	Canis familiaris	GRIN2b	CTCCACTGTCCTTCTTGGCCAAATGTTTGCGGACGTACTTGAAGTATATGTGTTCGAGCGCGAGAAGCACGATGGCTATGACCATCCCTATTCCGAGCAGCAAGTAAGCCGATAAGAACTGCTCGATGGCCAGGGGTTCGGACGCCCGGCGCTGCTGCTTCTTGGGTTTACAAGTGCCAGTCATCCAGAATCTCTGGAGACGCTCGATGTCGCCATTATCCTTATAGCTCATAAGCTTGTTATTGAAGAGACTGAGGTACTTGGATCCCCTGGGAAAAGCCAGGCCGTAACCGGACATCGAGTACCAAGACCCCACCGTTAGAATTTGGCAGTCGTCGTCTTGGCCCACCCGGTAGTCCAAGACAGTTGCGTCGTAGATAAAGGCATCTAGTTCATTTT…
			NMDA	2B	Rattus norvegicus	Grin2b	TCTCTGCTTCCTAGCACGGGCAGAAACCCATTCTTATCAAGGCATTTTCTTTATCTCTTCAAGAGATAGAGAAAATGTGGCTTTCTTTCCTTAGGCTTAAGTGCAATAATTCATCTTATGCGCAAGGAACCTGCTGAATTACAAGTAAAGGGATGTGTGATTCCTTCATTGAGATCAACGCATTTCACGAACTGAATTTTTTCGTCTTATCCGCCCACCTCTACCATCACCCTCCACCCTCCTACCCCAACAAAAATAGACCTCCATACGCCACGAGAAAAAAATAACAACAATGTCTAGGGTTAATTTCCAGCACAGGTCTCAGAACCGTCACCGCCTCTTTTTTTTAATTTTCCTCTCACACACATTGAAGGGGCGAAGTTTGGTTTGGTCAAGCTA…		75818
			NMDA	3B	Homo sapiens	Grin3B	ACCAAAGGATTTTACATGAGGAGCTACAACCTCGTGCGAGGGAAGGACACCGATTGGGGCATGGAATTGCCCGATGGGTCTTGGAGTGGCTCCATTGGAATACTCCATCGAGGGGAGGCCTCCATGTCAGCTACTGTCTACTCCATGTCTGTCAAGAGGACGAAAGCCATTGACTTCGGCACCCCCGTGTACATCGACGACCAGACCATCGCTTTCAAAAGGCCTGTTCTGGGACACGACGTTTCGGGCTTCATCAAACCTTTCCATTACAATACATGGATAGGAGTCCTGATAATGGTTTTAACAGCCTGTGCACTGATAAGTGTCGTCCAGTTTATCCACAACTGGATAGTTATGACGTCAAATCTCCCTCCAAGTAAGAAGAAAAGTCAGTTTGAC…		159188
			NMDA	2D	Rattus norvegicus	Grin2d	TGCAATAATTCATCTTATGCGCAAGGAACCTGCTGAATTACAAGTAAAGGGATGTGTGATTCCTTCATTGAGATCAACGCATTTCACGAACTGAATTTTTTCGTCTTATCCGCCCACCTCTACCATCACCCTCCACCCTCCTACCCCAACAAAAATAGACCTCCATACGCCCACGAGAAAAAAATAACAACAATGTCTAGGGTTAATTTCCAGCACAGGTCTCAGAACCGTCACCGCCTCTTTTTTTTAATTTTCCTCTCACACACATTGAAGGGGCGAAGTTTGGTTTGGTCAAGCTACGTTGTGTTTCTCTCCGGGGAAGTGAAGTGAAGTGAAGGGGATACATAATGGTATATCTTTCACCGAGGCCGGGAAAGAGAACTCTGAGATCTGTTGCCT…		75819
				1	Drosophila melanogaster	GluRIA	TTGACTCCCCGTCGCGTAGAACTTAGCTTTTGTAGCATCCACTTTTGATTTGTAGCAAAACTCGATGAGAGCCACCACCATTGAAATGACGAGTCCTCCAGTCATGATGTAGAAGATGCCCGCCACATTACTCAGGGTCAGTGCATTTGTTTGTTTTTCTGGCTTATCCTTGTTACATTCTGTCTTCTCGTACCACCATTTATTCTTTATTCTTGCCAGGTCGCCGTTTTCCTTGAGGCTGAGGATTGCTAGGTTGAGCCTTTCCCTCAGAGGAGACCCCATGGGCGTGGCGACTCCGTAGCCGTTCGAGTTGAGATCCTGCCCGATTTTCATCGTGTCGCAAGGGAGCTGCTCGTTGATGAAGTCGTTCTTGACGCTCTCCAGCAGGAAGGCGTACTT…		85062
				1	Drosophila melanogaster	GluRIA	TATGTGTGTGTATATGCATCTAAAATGTATTTGTATATACGAGTTTTTAAAGACCATATTGGACAAGCTAATATATTCATCTAGAAATTACTGTTACCTCTATTATGCGATGGAGTGGGCTCCACTTATTTTCTTCATATTTTATAAAACATCATTTTGTAAATATTGCAAAGAGTTTTGTGTTTATCTCTGTTGTCCGGCTTTCCCTGACGTAATCTCCATAGTATTTTCGTGAAATGTTTTCCATGAGATACGGAACACTTTACACGTGCAATATAAATACAATATCTAAATGTTTAATGTGTTAAAAATCTTCTTTTCAATTTTAATATATAAACATAAGATGGACCTTTCTAATTTTATTTTGTTTTCTATTTACGATCTGGTCAGAGGAACGAA…		85064
				1	Drosophila melanogaster	GluRIA	GGGGTGTGGGGGGGGGGGGCGGGGGAGGTGGGTTGTTATGGCTAAAGCTGGGTGGAAGAGGCAAATGAGGAATCAGCCTGGCGTCAGACTTGCGTGTGGGTGTTGCTGTGCATGATGTCGCCGTCCAGAATTTGACTCCCCGTCGCGTAGAACTGGCTCGTGAGTCTCCCATTGCTGTCCAAGTCTTGGCCACCCGTAATGGACATCCGGGCCTTTGCTTTCATAGAAGCTGAAAGGCTCAGCTTAGCTTTTGTAGCATCCACTTTTGATTTGTAGCAAAACTCGATGAGAGCCACCACCATTGAAATGACGAGTCCTCCAGTCATGATGTAGAAGATGCCCGCCACATTACTCAGGGTCAGTGCATTTGTTTGTTTTTCTGGCTTATCCTTGTTACAT…		850667
				1	Macaca fascicularis	GRIA1	TTCCCTTTCTTCTGGCTGTATAATCTGCATAATACTGTACTTATGTTTCCAGAAAATGACGCCACAAACAAGCGCCGGTTCAAAGCTTGCAAATTAATAACCGCAGTGGGCAACTCCAAATTCCGCCACTACCTGAAGAGCTCCTCCTCCGCCGTGGCCATGTTGTTGAAGTATTCGTAAACAGACGTGTTGTTGGTGGTTGTGAAGTTTATCTTGGCTTGTCGGGCTAAGGCCTCCAGTGACTGGACGGGAGACTGCATACGTTCGACGGTCAAGAAAGCTGCGAGATTGGCGGTGAACGTCGCCAACATGAGAACCACGAATAGCCAGTAAGCCGCGACCAGCGTCCTTCCACTCAGGGCTTTCGGGGCTTCGCCACCTCCCTGGGGCGTGAAGGAG…		98559
				1	Drosophila melanogaster	GluRIA	GAAGTCGTTTATATCTACCTGGTCGTCCCTTAATCCAGAGGTCTATACTGGAGCAGGAACTAGTTATATATCAGCGCAATCTGCTCTGATCTACGACTCCGTGAGGGTTGTAGGGGAGACCTTAGCGAGGCTCCAGAGGAAAATGGCAGAATCTTTCGACGGGACTTCAGAACTCAAGACCCCGCGCAGAATCACTTGCGACTTCAATCAGGCAGAGCAGTCCATATGGGAACATGGGGAGAAGATCACCCGGATCCTTAGAAAGGTCGAAATTCTAGGACTAACTGGCAACATAAGCTTCACTGACAAAGGCAAAAGGAAGAACTATTCCCTGGATGTGGTGGAGATGTCGTACAACAGTGAAACCATTACCATTGGAAAATGGTCTGATGCTACTGG…		155519
				2	Rattus norvegicus	Gria2	GTCGGTGTTCACAAGCTCGGCGAGGTTGTGGAAAGGAAGCGTCATTTTAGTGACAGTGAAAAAAGACACCAGATTGGACGTGTAGGCTGCAAAGAGCACCACGGACATAATCCAGGAAGTCCCGAAAACCATCCTTCCAGGTCCACTTTTGGGCTCTGCGTCTTGACCTTGCTGCATCATCATAGTAGCTGAAAACCACAAACTGTCTGCAAAGGTCCCGTTCAATTCTTTCGCTTCCGTTTCTTCTGATGTTTCAGTCATTAATACTTGCTCTTTCTTCG		157751
				2.9	Arabidopsis thaliana	GLR2.9	GTCAAGATTATTGCTAAGGGACTTGGTCTTTGGAACCAAGCAATGATGATACATGAACTGTAGATTTGGACTCAATTTCCAACATATCATCATGTGAATTTGCACATTGTCTGAATAAAATAAAAGCAAAATAAGCTGTATTACCTGCTTTGTTTATTTTATTCAGAATCCTACAGTCACATTATCCTGACATATGACAAGAGATTACACATAAAAACACATACAAACAAATGTGTTCATTTTAAAAGCTGATTAATCTAGTGCCTTTATCTCTCATAATCTGGGTTTCAAGTCCAACTTTACCAAAGAATGAGGAATTTGAGAGGGTAAGTTATCTCAGCATTATCTTTTGCAGGATCATGCGTTTGAAGGAAACCGGCATTCTTCAACACTTGTACA…
				2.9	Arabidopsis thaliana	GLR2.9	AGCAAATCACAGATGAATACTTCTCCAAGTTAGGTTACTGCTCCCTGTACGTGATGCCAGAGGGTATGTTGACAATGACGAAGCTCAGCCTGTTCTTCCCGAAAGGCTCACCGCTGAAAGCAAAGTTTGACCCTGTGATCATGCGTTTGAAGGAAACCGGCATTCTTCAACACTTGTACAAGAAAGCAGTAGCAAATGCAACTGAATGCTTGAAGCCAATTGACACAAGTCCAGGATCCTCACTGTTACGACCACTGGATCTTGAAGATTTCTACGGCGTCTTCATGATTTTTGGCGGAGCTTCTTTCATTGGTCTTCTGGTGTTCCTCGTTGAGTTCTTCGTAGGGCATAAAAGGTA
				3	Homo Sapiens	GRIA3	GCCGATAGACTCTCTCTCCGATCTCTTGGATGCGACAGACAAAGGATTTTATCCCGTTATCTTCAGAGAAGGAAGCATCGACTTCCTCTTCAAGTCTGCAACATCGGGCGTTTACCGTGAAATCGGACGTCTCATCTCAGGGGAAAAGAACTACGTAGATGTCATCGCAGACGGGGTTGCTGCTACTCTCCGTAGTAAGGCTGTCTACATTGAGGCTCGCTTGGCATCCGAAATGCAGACTCTCAAACAAGGTCAAGAGAAGTTCTACATAGGACGTCAAAGCTTCTTTCCTCAAAGCTATGGAATTGTTTGCCGGACTAGATCGCCCTTCAAAAGTGTCATGAGTGATATTCTGTCTCACCTGAATGAAGGCGGTCTCATCAACAAATGGAAGAGCGA…		152043
				3.1	Arabidopsis thaliana	GLR3.1	GTTGTCGTTGCTAAATTGTTCCGGATGATAGAGGGTACAATTCCCGTCGGCGGTGGCGCCCGATATTCTACTTACATCCGCATCATCTTCCAACAAGACGTGGAGGACAGAGAAAGCCTGGCGTGGGAGCGACTCCTGGTCTGCTTCTGGGCGGTGTCGGTGTTCGTGATCTTCGCATCGTACGAGTCCAACCTGATGTCCCTGCTGGCCGTGAGGTACATATCCGAGCCCTACCAGACGTGGCGGGATATGGTGGACGACGAATCACTTATCATCATCCAGTTCGCCAACACTGCTCAGACACAGATGCTTTCGGCGGCAGAGTCGGGCATATTCCGTGACGTGGCAGAGGCTGGGAAGAGGGGCCGTTACAGCCTGATACCGGTGCCAGGCTTCGTG…		78429
				3.1	Arabidopsis thaliana	GLR3.1	GGACAGAGAGAGCCTGGCGTGGCAGCGACTCCTGGTCTGCTTCTGGGCGGTGTCGGTGTTCGTGATCTTCGCATCGTACGAGTCCAACCTGATGTCCCTGCTGGCCGTGAGGTACATATCCGAGCCCTACCAGACCTGGCGTGATATGGTGGACGACGAATCTCTTATCATCATCCAGTTCGCCAACACTGCTCAGACGCAGATTCTTTCGGCGGCAGAGTCGGGCATATTCCGTGACGTGGCAGAGGCTGGGAAGAGGGGCCGTTACAGCCTGATACCGGTGCCAGGCTTCGTGCCCGTGGTCGATAAACTAGTCTCAAGGGGTGACCACGTCTTCCTGGCACCTTTCCTCATGATGAAGATGTTTCTGACGGAGGACTACATGTACAAAGGGAACTG…		78430
				4	Mus musculus	Gria4	TCTAACTTACATGATACATGAAATGTACGCTCTGACCAAAAGCTGCCCGATGTACATGGCTTCAGAGAAATTCCTCGAAACGACAAGCATTAGTTTTGCCTTTCCAAAAGGATCTTCACTCACAGCAAAGGTTAATCCCATAATCTCCCGTCTGAAGGAAGCTGGCATCCTCGATCACCTTTACTTGAGTTATCTCATGTATGCTTCGCTCTGTCTCAATTCTGATCCTTCCGCTGGAGAGAGTCTCCGTCCTCTGGAAATCGGAGACTTCTACGGAGTGCTGAGCATCTTTCTTGGAGGAATCGTACTATCGTTGATGGTGTTCATTCTCGAGCTAATAGTCAACAAAATGGAAAAACAAAACTCGACGCATAACGATAGCTGAAGCGCTCATTCGGG…
				4	Mus musculus	Gria4	CGGCTAGGTCTTTTAGGGAGCCATAAGCCGGGGTCAATCCATGGATATTGCAAATGTCAGCTGAGCACTGCACCACTCAGCCATAGTGCGGAGTATACAAATATATACACCAGTTAACACTATCAAGTGTTATTTAGTTACAACGCTTTTGAATTCGGCAGAAAATACTATGTGCAAGACGGTTAGATTTGTTTTTCAAAACAAATCTAACAATATCATAAAGTTTCTGCATTATCAGTTGTATAATAGCAATAGTATTCTGGGTTACGTCAAACACACGGAAGTCTCAGAACACTTAATATAAACATTTCTCCACCTTTAATGGATAGTATGCCTTATGTAAAAACTCAACACCTTTATCTGGGTACATGATCGTACAGCGATCTTCAGCGCAACTTT…		85066
				Variant	Coenobita clypeatus	.	TGGGAGCCCAAGGGTGACTCCGTGAGGGTCTTCGGAGCCATGTGGCTGCTCATGGCATTCATTTTGTCCAACTACTACTGCTCCAACCTGCGGGCCATTCTCATCACGCCCAAAGTAGTTTTGCCTTTCAACGATTTCTGGGGACTGGCGAAGACAAACTTCATCGTGTGGGCTCCCAAAGGAAGTCGGTTCAACGAGGCATTGAATGTTTGTCACTTCTTTTTCTTAGCTGTCATCCCAATCTGAACTTCAAGTTGGCCTCCTGTTTATTTTGTTGATATCTCTATTTCAAATGAATCAGTAACATATTCAGGAGTAAATCAAAATTAATTTCCGGTGAAAGTCGGCCATGGGAACAGTTTTTGTCATCCAGTCACAACAGGAAAACGAAAGGAAGTA…

## Sheet: Not Specify
No Specify	(glutamate receptor)				Lymnaea stagnalis	.	GCCAATGCGGGGTTCTACTACTATCGAAAACGCGCTGCTTTACGAAAGAAGAGGGAAGGGGGCATTGTTGTTCAGGCACGAGGACGGGTTAGATTGAGTATGAGGTCAGGTTAGGTCGTGGTTTGTTGGGATCCCAATTTGTCGGCTGTTTGGTTGTTATTGTAGGGACATGAGTGTATATTTGAGTTAGTGCTTGGGATGGAGCAGAGATAAGGTGAGTGTTGATCATCATTTCTATCTTAGGCTAGCAGAGTGAATTACAAGCTATTGAAGGCATTTGTGGTTAACATGGCAACCAGGATCTCAGCTGATATGATTAAGCCCTCTAATGGCGAAGGAGACATGATTGCTTGGCTGAAAAAGGTAAAATTGGTCGCTAGGCTTCAGAAAGTGGATGAT…		76546
					Lymnaea stagnalis	.	TTTAGACTAGGCCGAGTCGAGTGTTCCTCGTTGCGCTCTCTCCAATTTTCTGTTGCTTGGGCAAGAATCGCACGATGCTATCGGAGGCTCTAGTGTAGGCTAGGCTAGTAGCAAGTCGCTGCAATCTGTGATCTTTTCCTTACATCTGCTTCTGTTGTTTTATTTGAGGCGATTTAACATGCTTAATCTTTTCTTGAATTTTCTCCATTACAGTGATAGCCCAGAATAGCTTCTTTGGTTAGGCTATTTATGCCTAGTTCCTCAGCTTAGTCTTGGGAATGGGAGGGGCATTCCAAAGGCGAAACCCGGGGGGGGACTACTACTAGGAGCGGGCCATTTGCAATTTCTCCTGCTTCTTAGATAACAGGTGGTTAGGAATAGGGTGCCGTTAGGTTAGGT…		76547
					Lymnaea stagnalis	.	GCCAATGCGGGGTTCTACTACTATCGAAAACGCGCTGCTTTACGAAAGAAGAGGGAAGGGGGCATTGTTGTTCAGGCACGAGGACGGGTTAGATTGAGTATGAGGTCAGGTTAGGTCGTGGTTTGTTGGGATCCCAATTTGTCGGCTGTTTGGTTGTTATTGTAGGGACATGAGTGTATATTTGAGTTAGTGCTTGGGATGGAGCAGAGATAAGGTGAGTGTTGATCATCATTTCTATCTTAGGCTAGCAGAGTGAATTACAAGCTATTGAAGGCATTTGTGGTTAACATGGCAACCAGGATCTCAGCTGATATGATTAAGCCCTCTAATGGCGAAGGAGACATGATTGCTTGGCTGAAAAAGGTAAAATTGGTCGCTAGGCTTCAGAAAGTGGGTGAT…		76548
					Lymnaea stagnalis	.	CAAAAGGAGAGGGAAAGGGCATTGTTGTTCAGGCGGGAGGACCGGTTAGATTGAGCATGAGGCCAGGTTAGGTCGTGATTCGTTGGGATCCCAATTTGTCGGCTCTTTGGTTGTTATTGTAGGGACATGAGTGTATATTTGAGTTAGTGCCCAGGATGGAGCAGAAATAAGGTGAGTGTTGGTCGTTGTTTCTTTCTTAGGCTAGAAGAGAAAATGACAAGCTATCTAGGAGTTTGTGGTTAGCATGGCGGCCAGGATCTCAACTGATATGATTAAACCCTTTAAGGGCGAAGGAGACATGATTGCTCGGCTGAAAAAGGTAAAATTGTTT		76549
					Lymnaea stagnalis	.	CAAAAGGAGAGGGAAAGGGCATTGTTGTTCAGGCGGGAGGACCGGTTAGATTGAGCATGAGGCCAGGTTAGGTCGTGATTCGTTGGGATCCCAATTTGTCGGCTCTTTGGTTGTTATTGTAGGGACATGAGTGTATATTTGAGTTAGTGCCCGGGACAGAGCAGAAATAAGACAAGAAGGTTGATGGCATAGGAATCACCATGTTGAGGGAGATTGCGGAGCGTGTCAACTTCACCTTTAGCCTCCAAGAGATTCCTCCTGACGGATACTGGGGTGAACTGATCAATGGCACGTGGGTGGGTATGTTAGGGCAGGTCGTTCGGAAGGAGAAGGACTTCATCATCAATGGCTTTGCCGTGGTTCTTGATCGTTACCAGGCTGCTGACTTCACCGTCCCTT…		76551
					Lymnaea stagnalis	.	TTGAGAGTGAAGCAGTAGTTGGGGAGGGGTGAATGGGTATGTTGCGACAGTTAGTGCGGATAGGCCTAGGTCTGTTCAGAATAGAGCAATAATTGGGGGGCAAATGAGCATGTTTCTGCAGTTAGCACAGTTAGGCCTAAGTCTGCTGAGAGTAAAGCAGTGGTTGTGGAGGCGGCGGGTGTCCAAATGAGTTCAGTAGACGAAACTTTGGAGAATTCAGGGGTCAGTGTTACAGGTGCTGAGGCCCACATATGCTGCGATATTGTAAGGACTGAAAACTGGTCGTGTGCTTCCGGTGTAAGAA		76552
					Lymnaea stagnalis	.	GTTTATTTGCAAAATGGTGATGACGCACAGGTATACAGTGTTTTCATATAATTACCGCCCTAGCTTATGTCAACCGAGGAGTGCCAGGAATTGGGCAATGGAGGGTGACGTTAAAAAAAAAGTAAGTCTAAATGAGTTTAACCAGACCACTGAGCCAAAAGTACTAATTTACTTGACTGCAATAAAATTCATTAACAGTGAAGTCCCACTACAACATGCTATAATGATGAATAAAACTACTTAAAATACTTTTAATTTTATTTTACTG		76553
					Lymnaea stagnalis	.	TTGGTTTATAAAACTAAAAAAAAATGAGAAAATGCAGTAAAAAGATGAATGCAAATACTATAGCATAAAACATAAACAAAAGTGTAGGAGCGTGTTGTTGTATTAGGCTCTTAGGTAAACATCAGCTGTCCTCTCTCTTTCTCAGTACTGTATACATACATTTCCTGTGACGAAATATGAATTTAAATTTAACTTCAATTACTACAGTAACCTACCTCATTACTACTTCGTTATAAACAATACTATCATGCGCAATTTTCGTTGTTTACGTCTTGAAGGTCTCAACTCAGAGTCAGCTGATTGGCACGTTTAGTAGCCAAATGTAAGATACTGTAATCAAGATAATTTTGGGGTTGCCATTTGGAACTTGTGGTCTTGGGAATAGGAAGAGGATCTCTA…		76554
					Lymnaea stagnalis	.	CAAAAGGAGAGGGAAAGGGCATTGTTGTTCAGGCGGGAGGACCGGTTAGATTGAGCATGAGGCCAGGTTAGGTCGTGATTCGTTGGGATCCCAATTTGTCGGCTCTTTGGTTGTTATTGTAGGGACATGAGTGTATATTTGAGTTAGTGCCCAGGATGGAGCAGAAATAAGGTGAGTGTTGACGTCGTTTCTGTCTTAGGCTAGAAGAGAAATACTACAGTGTCACAAGAGCGGCATCTGTTATGTGTATCAAAACTGTTAGAAAATATCGCTTGTAACCAAATTTCGGAAAAACAGCGACAAAACATTTTCAACACTTTCATTCACTCATTGCCGATG		76555
					Lymnaea stagnalis	.	TTGGTTTATAAAACTAAAAAAAAATGAGAAAATGCAGTAAAAAGATGAATGCAAATACTATAGCATAAAACATAAACAAAAGTGTAGGAGCGTGTTGTTGTATTAGGCTCTTAGGTAAACATCAGCTGTCCTCTCTCTTTCTCAGTACTGTATACATACATTTCCTGTGACGAAATATGAATTTAAATTTAACTTCAATTACTACAGTAACCTACCTCATTACTACTTCGTTATAAACAATACTATCATGCGCAATTTTCGTTGTTTACGTCTTGAAGGTCTCAACTCAGAGTCAGCTGATTGGCACGTTTAGTAGCCAAATGTAAGATACTGTAATCAAGATAATTTTGGGGTTGCCATTTGGAACTTGTGGTCTTGGGAATAGGAAGAGGATCTCTA…		76556
					Lithobates berlandieri	.	TGAGGTCGTTCATCCAAAGATTGACGAATCCCGTTTCGATCAGCCGCTGCTTAATCATGTCAATGGGGCGCAAGAAAGGCGCGTTCTTTCTGAAAGCCCAGCCGTAGCCGCCATAGTTGAAGTATTCCGACTTAGCTGTGTAGATTGGAGTGTAGCCAAAATTGTCGGTGTAAAGAGCGGCAATAAGCGACTTGATTTTGTACTTCCAGGTAATGAGAGCGTGCTGACCTTTCAGTACCCGGTCCATCTGCTCCTTGAACTCCATGACCTCCATGCCCTCGAAGATGCTTTTGATCGTCGGATTTTCGTTATTCTTGAACCATTCCCAACCGGACCCGTAGCTGGGTTCGTAACCCCAAGTCCACCTGTCTTCCCTGAGGAGCTCCTCGAACGTGTCGA…		113273
				U1	Xenopus laevis	KBP	GCTCGCAAGGATCAAGAGCCAGACCTGCCATGAGAAGGGATTCAAAAAGGCCAAGAAATTATCTTGTTCCTTCGGTGGAGGGATTAAGATAGCTGTTGGTTCCTCGAAGAATGGATGGGTGAAGTCAATGACTCTCTCACGGACGTAGGTCATGGTTATGCTGGCCAGGGCAAAGTCTACAACCTTACGTTGCACCATGCCCACCAAGCCATTGAATGACCCATTGGGCATTAGACCTCCCCAGTTTCCATCATAGGGTGGAACCAGACTGTACATGAATAGTTGCAACTATCAGCTTCTTCCCATGAAGGAATCTACGCCCGATCTCCATCAACATCTTCGGAGGATAAGCTTCCAGTTCCACTTCA		119946
					Lithobates berlandieri	.	TCTACATTGACAACTTTGAGGTATCTGGAAACGAGTACGCGAAAGCCTACCAAAAGCTGATGTCCTTCGGTAAAGACGTCTTGATGCCATCTTACGAAGCTGCCCTCCAACGCACCCTTGAAGGAAATTACGCCTTCATTGGAGACTACGTCGTTCTAGATTACTACCAAAAGAAGGACTGCAACCTCGTTCTGCTGAAGCAGCAACTTTTTGAGACTAAAAGCTCTTTCATTCTCCCGCGGGATTCGCCTCTGCTACCAGCTGTTAACCATTTTATGGCGCTCATGAGCGAGAGTGGTATCATGGAAAAACTCCGAAGCCGGTGGTGGCGGGCTGAGACCTGTGATGAAGGGCTTATGGTCACTTCCTACCAAAGCATCAG		124385
					Anas platyrhynchos	KBP	CGGGGCGCTCGGGGTTCCTTGTTGCATGGTGCAGCTGAAGAACATGAAGAGGATGTCCCTGAACCTGACGATGTCTTCAGGAGGGTTGCTCTCTTTCCCCATCAGAATCCAGAACGCGATGCTGGTTAGGATCAAAGTGAAGACGATGCTCAGCCAGGTCCATTTGTCGAAAGACATGGCGTATGTACCCCATCCGACTGTCGAATGCGTGGCTCCCTCTCGGATGTAGAGATTCCGCTCGAAATAGTCAATGTTCGTGGAAAAGTCGATAGATTTAATTCGACCCCTGGAATAGCTCAGGCTCGCCAAGGCTATGTCCGCCTCCTTTCTGACCACCATCCCGACCAGTCCCTGAAAGTTGTCGTCTTCGCCGACACCAAAAATGTAATCGCTTTTGTT…		157945
				1	Caenorhabditis elegans	GLR-1	CAGCAGAGTGGTCGTGGTCACTTGGCTCTTGGCATCTTTTGTGTTTATGTCATCATACAGCAGCATCCTGACGGCTAAGCTGACGGTGCCGAAGGTCGACATCCCCATAAACTCGATGCAGGACCTCGTGACCCAGAGTGAAATTCCGTGGCGCCTTGAATCGGGATCATTTTTACTGCAGTACTTCAAGGAGGCACCAAGCGGGGTTCGGAAGCTCATCTACGATGGACACACAGGCAACGTCCCAGACTGCTGGGCAGCGAGGAAGCCGATCTCGGGAGG		182113
					Lymnaea stagnalis	.	TCGACAACGGCTCCTGGAATGGAATGATGGGTGATCTGACGAGAAAGGAGGCCGATCTGTCGCCCCTGGATTTCTCGCCGTCATGGGCAAGGGCCCAAGCAGTGGATTTCAGCGAATGGTTCAGCACAGACGAAGTGATTGTGATCTCTCAAGCAGCAATGCCGGTTTCGAAACCCTTCCTTATGCTTGAGGTGTTCTCCTTGTGGGTGTGGCTGGCGATTATAGGAACTGGCATCGCTACAGGAGTTCTCCTGTTCGCCATAGATGCTATTCTTAATCGGGCTTCGGGCAATTGTGACGTCACGGAATACAGCTTCTTTCAGCCGAGTAAACTGCAG		184692
					Gallus gallus	KBP	TGGTGAAGTCGACCGGGATTTTCATCGAGTTCATGAACATGTTCGCGCAGCAACTCAATTTTACATATTCTCTAGTAGAAGCAGCTGACGGAGAGTGGGGCAGATTGTTACCTAACGGATCAACAACTGGAATGATAGGCCTATGTCACAGGAGGGAAGTCGATATGGCTCTAGGCCCATTCAGCATAACATATTTGAGGAGCCTGATAATTGACTTTTCCGTTCCTGTTTACATCGACAACAGTGGTATATTCCTCCCTAGGCCTACGCGCGAACGAGACCTCACTGGTTTTGCTAAGCCTTTTGCCTGGGAGGTAATAGGCCTTCAGAAATGCA		191134
					Anas platyrhynchos	KBP	GCCATGTCGGCCTCCTTTCTGACGACCTGGCCAACCATTCCCGACCAAGTGCCATTGGCTAATCGAACCCCCGAAGTGACATCACGAGGAACCACCTGCTTGTACGTGAAATTCATCGTCCTAGCGAGAATCCCCAGCACAAACGACATCGGCCCCGCGACCGGGAAGTTGGTTGGGATTCCCGCCAAAACCGTTTTCGAGTTCATGTCTTCCAACCTCAGCCGCGTGTGCGTAGGCCACGAAACCATCGAGATGACGATCGAAG		193792
